# Supplementary material for: In Silico Prediction of Chronic Oral Reference Doses for PIANO Target Analytes
Source: Toxics. 2026 Jun 18;14(6):529. doi: 10.3390/toxics14060529 (PMC13308117; doi:10.3390/toxics14060529)
Supplement: Supplementary file 1 [file toxics-14-00529-s001.zip]

Archive with 10 entries (10 files):
- Supplemental Table S1.xlsx
- Supplemental Table S2 Betas and RMSEs.xlsx
- Supplemental Table S3 Descriptors in top models.xlsx
- Supplemental Table S4 Predicted and Published RfDs.xlsx
- Supplemental Table S5 MDs.xlsx
- Supplemental_Graph_Set_t1e07s07p30.pdf
- Supplemental_Graph_Set_t2e07s07p30.pdf
- Supplemental_Graph_Set_t3e07s07p30.pdf
- Supplemental_Graph_Set_t4e07s07p30.pdf
- Supplemental_Graph_Set_t5e07s07p30.pdf
