# Supplementary material for: In Silico Prediction of Chronic Oral Reference Doses for PIANO Target Analytes
Source: Toxics. 2026 Jun 18;14(6):529. doi: 10.3390/toxics14060529 (PMC13308117; doi:10.3390/toxics14060529)
Supplement: Supplementary file 1 [file toxics-14-00529-s001.zip › Supplemental Table S1.xlsx]

## Sheet: Table 1
Supplemental Table 1. Master Set: Identification of Compound-Specific
Toxicity Values and Basis for Elimination
Chemical Name	CASRN	RfD (mg/kg-day)	RfD Based on RfC	PIANO Analytes		TEST ERROR or Outlier			MASTER DATASET Chemicals
				Identified	With RfDs						PIANO TA E'd - HIDE
n=	1390	1135	66	299	44	262			1090				E1/E3	E2	E4/E6	E5/E7
Chloronitrobenzene, p-	100-00-5	0.0007							X				--	--	--	--
Nitroaniline, 4-	100-01-6	0.004							X				--	--	--	--
Phthalic Acid, p-	100-21-0	0.5							X				--	--	--	--
Dinitrobenzene, 1,4-	100-25-4	0.0001							X				--	--	--	--
Ethylbenzene	100-41-4	0.05		X	X				X				--	--	--	--
Styrene	100-42-5	0.2		X	X				X				--	--	--	--
Benzyl Chloride	100-44-7	0.002							X				--	--	--	--
Benzyl Alcohol	100-51-6	0.1							X				--	--	--	--
Benzaldehyde	100-52-7	0.1							X				--	--	--	--
Monomethylaniline	100-61-8	0.002							X				--	--	--	--
Hymexazol	10004-44-1	0.3							X				--	--	--	--
Lanthanum Chloride Heptahydrate	10025-84-0	1.9e-05				E	E1	1				Multiple molecules	E1	--	--	--
Chlorine Dioxide	10049-04-4	0.03				E	E2	2				Molecule does not contain carbon	--	E2	--	--
Lanthanum Acetate Hydrate	100587-90-4	2.1e-05				E	E6	6				CAS number not found	--	--	E6	--
Quizalofop-P ethyl	100646-51-3	0.009							X				--	--	--	--
Halosulfuron methyl	100784-20-1	0.1							X				--	--	--	--
Lanthanum Chloride, Anhydrous	10099-58-8	2.8e-05				E	E4	4				Molecule contains unsupported element	--	--	E4	--
Methylene-bis(2-chloroaniline), 4,4'-	101-14-4	0.002							X				--	--	--	--
Chlorpropham	101-21-3	0.005							X				--	--	--	--
Methylenediphenyl Diisocyanate	101-68-8	0.00017	X						X				--	--	--	--
Methylenebisbenzenamine, 4,4'-	101-77-9	0.0057	X						X				--	--	--	--
Diphenyl Ether	101-84-8	0.00011	X						X				--	--	--	--
2,4,6-trimethyldibenzothiophene	1010-54-4	--		X					X				--	--	--	--
Thallium (I) Nitrate	10102-45-1	1e-05				E	E1	1				Multiple molecules	E1	--	--	--
Cadmium chloride	10108-00-4	0.0005				E	E6	2				CAS number: 10108-00-4 is invalid	--	--	--	--
Tribenuron-methyl	101200-48-0	0.008							X				--	--	--	--
Sodium hexametaphosphate	10124-56-8	1				E	E1	1				Multiple molecules	E1	--	--	--
Flufenoxuron	101463-69-8	0.037							X				--	--	--	--
Pentamethylphosphoramide (PMPA)	10159-46-3	0.0001							X				--	--	--	--
1,3,5-Triethylbenzene	102-25-0	--		X					X				--	--	--	--
Triacetin	102-76-1	80							X				--	--	--	--
Sodium Tungstate Dihydrate	10213-10-2	0.0008				E	E1	1				Multiple molecules	E1	--	--	--
Heptachlor Epoxide	1024-57-3	1.3e-05							X				--	--	--	--
Methamidophos	10265-92-6	5e-05							X				--	--	--	--
Lanthanum Nitrate Hexahydrate	10277-43-7	1.6e-05				E	E1	1				Multiple molecules	E1	--	--	--
Sodium aluminum phosphate (anhydrous)	10279-59-1	5				E	E1	1				Multiple molecules	E1	--	--	--
Boron Trichloride	10294-34-5	2				E	E4	4				Molecule contains unsupported element	--	--	E4	--
Barium Chromate	10294-40-3	0.02				E	E1	1				Multiple molecules	E1	--	--	--
Di(2-ethylhexyl)adipate	103-23-1	0.6							X				--	--	--	--
Propyl benzene	103-65-1	0.1		X	X				X				--	--	--	--
Phenyl Isothiocyanate	103-72-0	0.0002							X				--	--	--	--
Sodium aluminum phosphate (tetrahydrate)	10305-76-7	3.5				E	E1	1				Multiple molecules	E1	--	--	--
Endosulfan Sulfate	1031-07-8	0.006							X				--	--	--	--
Flumioxazin	103361-09-7	0.02							X				--	--	--	--
Butylbenzene, n-	104-51-8	0.05		X	X				X				--	--	--	--
Hexanol, 1-,2-ethyl- (2-Ethyl-1-hexanol)	104-76-7	0.07							X				--	--	--	--
Flazasulfuron	104040-78-0	0.013							X				--	--	--	--
Imazapic	104098-48-8	0.14							X				--	--	--	--
Mesotrione	104206-82-8	0.71							X				--	--	--	--
Resmethrin	10453-86-8	0.03							X				--	--	--	--
Ammonium perfluorobutanoate	10495-86-0	0.001				E	E1	1				Multiple molecules	E1	--	--	--
Caprolactam	105-60-2	0.5							X				--	--	--	--
Dimethylphenol, 2,4-	105-67-9	0.02							X				--	--	--	--
Clodinafop-propargyl	105512-06-9	0.0032							X				--	--	--	--
Sodium Dichromate	10588-01-9	0.02				E	E1	1				Multiple molecules	E1	--	--	--
Monochloramine	10599-90-3	0.1				E	E2	2				Molecule does not contain carbon	--	E2	--	--
Dibromobenzene, 1,4-	106-37-6	0.01							X				--	--	--	--
Xylene, p-	106-42-3	0.2		X	X				X				--	--	--	--
Chlorotoluene, p-	106-43-4	0.02							X				--	--	--	--
Cresol, p-	106-44-5	0.02							X				--	--	--	--
Dichlorobenzene, 1,4-	106-46-7	0.07							X				--	--	--	--
Chloroaniline, p-	106-47-8	0.0005							X				--	--	--	--
Toluidine, p-	106-49-0	0.004							X				--	--	--	--
Phenylenediamine, p-	106-50-3	0.001							X				--	--	--	--
Epoxybutane, 1,2-	106-88-7	0.0057	X						X				--	--	--	--
Epichlorohydrin	106-89-8	0.006							X				--	--	--	--
Dibromoethane, 1,2-	106-93-4	0.009		X	X				X				--	--	--	--
Bromopropane, 1-	106-94-5	0.029	X						X				--	--	--	--
Butadiene, 1,3-	106-99-0	0.00057	X						X				--	--	--	--
Carbendazim	10605-21-7	0.14							X				--	--	--	--
3,3-Diethylpentane	1067-20-5	--		X					X				--	--	--	--
Pethoxamid	106700-29-2	0.17							X				--	--	--	--
Acrolein	107-02-8	0.0005							X				--	--	--	--
Bromo-2-chloroethane, 1-	107-04-0	0.0001							X				--	--	--	--
Allyl Chloride	107-05-1	0.00029	X						X				--	--	--	--
Dichloroethane, 1,2-	107-06-2	0.006		X	X				X				--	--	--	--
Chloroethanol, 2-	107-07-3	0.02							X				--	--	--	--
Acrylonitrile	107-13-1	9e-05							X				--	--	--	--
Ethylene Diamine	107-15-3	0.09							X				--	--	--	--
Allyl Alcohol	107-18-6	0.004							X				--	--	--	--
Propargyl Alcohol	107-19-7	0.002							X				--	--	--	--
Ethylene Glycol	107-21-1	0.8							X				--	--	--	--
2-Methylpentane	107-83-5	--		X					X				--	--	--	--
Propylene Glycol Monomethyl Ether	107-98-2	0.7							X				--	--	--	--
Glyphosate	1071-83-6	0.1							X				--	--	--	--
Benzovindiflupyr	1072957-71-1	0.082							X				--	--	--	--
Bromo-3-fluorobenzene, 1-	1073-06-9	0.0003	X						X				--	--	--	--
1-Methyl-2-N-Propylbenzene	1074-17-5	--		X					X				--	--	--	--
1-Methyl-3-N-Propylbenzene	1074-43-7	--		X					X				--	--	--	--
1-Methyl-4-N-Propylbenzene	1074-55-1	--		X					X				--	--	--	--
Tebuconazole	107534-96-3	0.029							X				--	--	--	--
Hexylbenzene	1077-16-3	--		X					X				--	--	--	--
Vinyl Acetate	108-05-4	1							X				--	--	--	--
2,4-Dimethylpentane	108-08-7	--		X					X				--	--	--	--
Methyl Isobutyl Ketone (4-methyl-2-pentanone)	108-10-1	0.86	X						X				--	--	--	--
Methyl-2-Pentanol, 4-	108-11-2	0.86	X						X				--	--	--	--
Biuret	108-19-0	0.00011	X						X				--	--	--	--
Diisopropyl Ether	108-20-3	0.2		X	X				X				--	--	--	--
Maleic Anhydride	108-31-6	0.1							X				--	--	--	--
Dibromobenzene, 1,3-	108-36-1	0.0004							X				--	--	--	--
Xylene, m-	108-38-3	0.2		X	X				X				--	--	--	--
Cresol, m-	108-39-4	0.05							X				--	--	--	--
Phenylenediamine, m-	108-45-2	0.006							X				--	--	--	--
Bis(2-chloro-1-methylethyl) ether	108-60-1	0.04							X				--	--	--	--
Metaldehyde	108-62-3	0.1							X				--	--	--	--
Trimethylbenzene, 1,3,5-	108-67-8	0.01		X	X				X				--	--	--	--
Bromobenzene	108-86-1	0.008							X				--	--	--	--
Methylcyclohexane	108-87-2	0.027	X	X	X				X				--	--	--	--
Toluene	108-88-3	0.08		X	X				X				--	--	--	--
Chlorobenzene	108-90-7	0.02							X				--	--	--	--
Cyclohexylamine	108-91-8	0.2							X				--	--	--	--
Cyclohexanone	108-94-1	5							X				--	--	--	--
Phenol	108-95-2	0.3		X	X				X				--	--	--	--
Benzenethiol	108-98-5	0.001							X				--	--	--	--
Perfluorohexanesulfonate	108427-53-8	2e-05							X				--	--	--	--
Fomesafen Sodium	108731-70-0	0.01				E	E1	1				Multiple molecules	E1	--	--	--
Pentane, n-	109-66-0	0.29	X	X	X				X				--	--	--	--
1-Pentene	109-67-1	--		X					X				--	--	--	--
Chlorobutane, 1-	109-69-3	0.04							X				--	--	--	--
Malononitrile	109-77-3	0.0001							X				--	--	--	--
Ethylene Cyanohydrin	109-78-4	0.07							X				--	--	--	--
Methoxyethanol, 2-	109-86-4	0.005							X				--	--	--	--
Tetrahydrofuran	109-99-9	0.9							X				--	--	--	--
Diflufenzopyr	109293-97-2	0.26							X				--	--	--	--
Furan	110-00-9	0.001							X				--	--	--	--
Thiophene	110-02-1	--		X					X				--	--	--	--
Methoxyethanol Acetate, 2-	110-49-6	0.008							X				--	--	--	--
Hexane, N-	110-54-3	0.06		X	X				X				--	--	--	--
Ethoxyethanol, 2-	110-80-5	0.09	X						X				--	--	--	--
Cyclohexane	110-82-7	1.7		X	X				X				--	--	--	--
Cyclohexene	110-83-8	0.005		X	X				X				--	--	--	--
Pyridine	110-86-1	0.001							X				--	--	--	--
Dimethomorph	110488-70-5	0.11							X				--	--	--	--
Antimony Potassium Tartrate	11071-15-1	0.0009				E	E1	1				Multiple molecules	E1	--	--	--
Aroclor 1254	11097-69-1	2e-05				E	E6	1				CAS number not found	--	--	E6	--
Ethoxyethanol Acetate, 2-	111-15-9	0.1							X				--	--	--	--
Glutaraldehyde	111-30-8	0.1							X				--	--	--	--
Diethanolamine	111-42-2	0.002							X				--	--	--	--
Thiodiglycol	111-48-8	0.07							X				--	--	--	--
Octane	111-65-9	--		X					X				--	--	--	--
1-Octene	111-66-0	--		X					X				--	--	--	--
Adiponitrile	111-69-3	0.0017	X						X				--	--	--	--
Heptanal, n-	111-71-7	0.00086	X						X				--	--	--	--
Ethylene Glycol Monobutyl Ether	111-76-2	0.1							X				--	--	--	--
Ethanol, 2-(2-methoxyethoxy)-	111-77-3	0.04							X				--	--	--	--
Nonane, n-	111-84-2	0.0003		X	X				X				--	--	--	--
Diethylene Glycol Monoethyl Ether	111-90-0	0.06							X				--	--	--	--
Bis(2-chloroethoxy)methane	111-91-1	0.003							X				--	--	--	--
Aroclor 5460	11126-42-4	0.0006				E	E6	1				CAS number not found	--	--	E6	--
Pebulate	1114-71-2	0.0007							X				--	--	--	--
Thiacloprid	111988-49-9	0.004							X				--	--	--	--
Nicosulfuron	111991-09-4	1.2							X				--	--	--	--
Triethylene Glycol	112-27-6	2							X				--	--	--	--
Diethylene Glycol Monobutyl Ether	112-34-5	0.03							X				--	--	--	--
Dodecane (C12)	112-40-3	--		X					X				--	--	--	--
n-Eicosane (C20)	112-95-8	--		X					X				--	--	--	--
n-Undecane (C11)	1120-21-4	--		X					X				--	--	--	--
Tebufenozide	112410-23-8	0.02							X				--	--	--	--
Guanidine	113-00-8	0.01							X				--	--	--	--
MGK 264	113-48-4	0.061							X				--	--	--	--
Cyclanilide	113136-77-9	0.002							X				--	--	--	--
Cycloate	1134-23-2	0.005							X				--	--	--	--
1,2,3,4-tetramehtyldibenzothiophene	113547-12-9	--		X					X				--	--	--	--
2,8-dimethyldibenzothiophene	1136-85-2	--		X					X				--	--	--	--
Phenol, 2-(1-methylethoxy)-, methylcarbamate	114-26-1	0.004							X				--	--	--	--
Fenbuconazole	114369-43-6	0.03							X				--	--	--	--
Triazole alanine	114419-45-3	0.09							X				--	--	--	--
Propylene	115-07-1	0.86	X						X				--	--	--	--
Endosulfan	115-29-7	0.006							X				--	--	--	--
Dicofol	115-32-2	0.0004							X				--	--	--	--
Tris(2-chloroethyl)phosphate	115-96-8	0.007							X				--	--	--	--
Aldicarb	116-06-3	0.001							X				--	--	--	--
Bromuconazole	116255-48-2	0.009							X				--	--	--	--
Decabromodiphenyl ether, 2,2',3,3',4,4',5,5',6,6'- (BDE-209)	1163-19-5	0.007							X				--	--	--	--
Novaluron	116714-46-6	0.011							X				--	--	--	--
Bis(2-ethylhexyl)phthalate	117-81-7	0.02							X				--	--	--	--
Octyl Phthalate, di-N-	117-84-0	0.01							X				--	--	--	--
Fluthiacet methyl	117337-19-6	0.001							X				--	--	--	--
Picoxystrobin	117428-22-5	0.046							X				--	--	--	--
Dantochlor (BCDMH)	118-52-5	1							X				--	--	--	--
Hexachlorobenzene	118-74-1	1e-05							X				--	--	--	--
Tribromophenol, 2,4,6-	118-79-6	0.009							X				--	--	--	--
Trinitrotoluene, 2,4,6-	118-96-7	0.0005							X				--	--	--	--
Spiroxamine	118134-30-8	0.025							X				--	--	--	--
Butyl chromate (VI), t-	1189-85-1	0.02				E	E4	4				Molecule contains unsupported element	--	--	E4	--
Dichlobenil	1194-65-6	0.01							X				--	--	--	--
Difenoconazole	119446-68-3	0.01							X				--	--	--	--
Anthracene	120-12-7	0.3		X	X				X				--	--	--	--
Dimethylterephthalate	120-61-6	0.1							X				--	--	--	--
Trichlorobenzene, 1,2,4-	120-82-1	0.01							X				--	--	--	--
Dichlorophenol, 2,4-	120-83-2	0.003							X				--	--	--	--
Fipronil	120068-37-3	0.0002							X				--	--	--	--
Cyazofamid	120116-88-3	0.95							X				--	--	--	--
Nickel Subsulfide	12035-72-2	0.011				E	E6	2				CAS number not found	--	--	E6	--
Thallium Selenite	12039-52-0	1e-05				E	E1	1				Multiple molecules	E1	--	--	--
Nickel Hydroxide	12054-48-7	0.011				E	E1	1				Multiple molecules	E1	--	--	--
4,6-dimethyldibenzothiophene	1207-12-1	--		X					X				--	--	--	--
3,7-dimethyldibenzothiophene	1207-15-4	--		X					X				--	--	--	--
Manganese cyclopentadienyl tricarbonyl	12079-65-1	2.6e-05	X			E	E1	1				Multiple molecules	E1	--	--	--
Fenazaquin	120928-09-8	0.05							X				--	--	--	--
Dinitrotoluene, 2,4-	121-14-2	0.002							X				--	--	--	--
Triethylamine	121-44-8	0.002	X						X				--	--	--	--
Dimethylaniline, N,N-	121-69-7	0.002							X				--	--	--	--
Malathion	121-75-5	0.02							X				--	--	--	--
Hexahydro-1,3,5-trinitro-1,3,5-triazine (RDX)	121-82-4	0.004							X				--	--	--	--
2,4,8-trimethyldibenzothiophene	1210-52-2	--		X					X				--	--	--	--
Methylcyclopentadienyl manganese tricarbonyl, 2-	12108-13-3	2.6e-05	X			E	E4	4				Molecule contains unsupported element	--	--	E4	--
Zineb	12122-67-7	0.05				E	E1	1				Multiple molecules	E1	--	--	--
Cyprodinil	121552-61-2	0.027							X				--	--	--	--
Furilazole	121776-33-8	0.0009							X				--	--	--	--
Fenitrothion	122-14-5	0.00013							X				--	--	--	--
Simazine	122-34-9	0.005							X				--	--	--	--
Diphenylamine	122-39-4	0.1							X				--	--	--	--
Propham	122-42-9	0.02							X				--	--	--	--
Chlorophenoxyacetic acid, 4-	122-88-3	1.3							X				--	--	--	--
Cyhalofop-butyl	122008-85-9	0.01							X				--	--	--	--
Chlorfenapyr	122453-73-0	0.05							X				--	--	--	--
Perfluoro(2-propoxypropanoate)	122499-17-6	3e-06							X				--	--	--	--
Imazosulfuron	122548-33-8	0.75							X				--	--	--	--
Sulfentrazone	122836-35-5	0.14							X				--	--	--	--
Rimsulfuron	122931-48-0	0.12							X				--	--	--	--
Aminophenol, p-	123-30-8	0.02							X				--	--	--	--
Hydroquinone	123-31-9	0.04							X				--	--	--	--
Maleic Hydrazide	123-33-1	0.5							X				--	--	--	--
Propionaldehyde	123-38-6	0.0023	X						X				--	--	--	--
Crotonaldehyde, trans-	123-73-9	0.001							X				--	--	--	--
Azodicarbonamide	123-77-3	1							X				--	--	--	--
Dioxane, 1,4-	123-91-1	0.03							X				--	--	--	--
Pymetrozine	123312-89-0	0.008							X				--	--	--	--
Pyrithiobac Sodium	123343-16-8	0.59				E	E1	1				Multiple molecules	E1	--	--	--
Hexanedioic Acid	124-04-9	2							X				--	--	--	--
1-Nonene	124-11-8	--		X					X				--	--	--	--
Decane (C10)	124-18-5	--		X					X				--	--	--	--
Dibromochloromethane	124-48-1	0.02							X				--	--	--	--
Methylarsonic acid	124-58-3	0.01							X				--	--	--	--
Sodium cacodylate	124-65-2	0.014				E	E1	1				Multiple molecules	E1	--	--	--
Maneb	12427-38-2	0.005				E	E7	6				Structure can't be parsed	--	--	--	E7
Quinoxyfen	124495-18-7	0.2							X				--	--	--	--
Metconazole	125116-23-6	0.04							X				--	--	--	--
Ipoconazole	125225-28-7	0.015							X				--	--	--	--
Bispyrabac Sodium	125401-92-5	0.1				E	E1	1				Multiple molecules	E1	--	--	--
Sulfolane	126-33-0	0.001							X				--	--	--	--
Tributyl Phosphate	126-73-8	0.01							X				--	--	--	--
Methacrylonitrile	126-98-7	0.0001							X				--	--	--	--
Chloro-1,3-butadiene, 2- (Chloroprene)	126-99-8	0.02							X				--	--	--	--
Triflusulfuronmethyl	126535-15-7	0.024							X				--	--	--	--
Benzobicyclon (Metabolite B)	126656-88-0	4e-05							X				--	--	--	--
Aroclor 1016	12674-11-2	7e-05				E	E6	1				CAS number not found	--	--	E6	--
Fenhexamid	126833-17-8	0.17							X				--	--	--	--
Tetrachloroethylene	127-18-4	0.006							X				--	--	--	--
Diphenyl Sulfone	127-63-9	0.0008							X				--	--	--	--
Nickelocene	1271-28-9	0.011				E	E3	6				Number of atoms equals zero	E3	--	--	--
Prohexadione calcium	127277-53-6	0.2				E	E1	1				Multiple molecules	E1	--	--	--
Chlordane (technical mixture)	12789-03-6	0.0005				E	E6	1				CAS number not found	--	--	E6	--
Butylated hydroxytoluene	128-37-0	0.3							X				--	--	--	--
Carfentrazone-ethyl	128639-02-1	0.03							X				--	--	--	--
Pyrene	129-00-0	0.03		X	X				X				--	--	--	--
Tolfenpyrad	129558-76-5	0.006							X				--	--	--	--
Pyraflufen ethyl	129630-19-9	0.2							X				--	--	--	--
Amicarbazone	129909-90-6	0.023							X				--	--	--	--
Gallium arsenide	1303-00-0	3.5e-06				E	E4	4				Molecule contains unsupported element	--	--	E4	--
Arsenic pentoxide	1303-28-2	3.5e-06				E	E2	2				Molecule does not contain carbon	--	E2	--	--
Beryllium oxide	1304-56-9	0.002	X			E	E4	4				Molecule contains unsupported element	--	--	E4	--
Ceric oxide	1306-38-3	0.00026	X			E	E1	1				Multiple molecules	E1	--	--	--
Terbufos	13071-79-9	2.5e-05							X				--	--	--	--
Antimony Trioxide	1309-64-4	5.7e-05	X			E	E4	4				Molecule contains unsupported element	--	--	E4	--
Meptyldinocap	131-72-6	0.005							X				--	--	--	--
Ammonium Picrate	131-74-8	0.002				E	E1	1				Multiple molecules	E1	--	--	--
Dinitro-o-cyclohexyl Phenol, 4,6-	131-89-5	0.002							X				--	--	--	--
Cyhexatin	13121-70-5	0.0025							X				--	--	--	--
Nickel Oxide	1313-99-1	0.011				E	E1	1				Multiple molecules	E1	--	--	--
Fludioxonil	131341-86-1	0.33							X				--	--	--	--
Nickel nitrate (Nickel (II) nitrate)	13138-45-9	0.011				E	E1	1				Multiple molecules	E1	--	--	--
Thallic Oxide	1314-32-5	2e-05				E	E4	4				Molecule contains unsupported element	--	--	E4	--
Antimony Pentoxide	1314-60-9	0.0005				E	E4	4				Molecule contains unsupported element	--	--	E4	--
Vanadium Pentoxide	1314-62-1	0.009				E	E6	2				CAS number not found	--	--	E6	--
Zinc Phosphide	1314-84-7	0.0003				E	E4	4				Molecule contains unsupported element	--	--	E4	--
Famoxadone	131807-57-3	0.0014							X				--	--	--	--
MMT (5-Mercapto-1-methyltetrazzole)	13183-79-4	--		X					X				--	--	--	--
Azoxystrobin	131860-33-8	0.18							X				--	--	--	--
Cresols	1319-77-3	0.1				E	E1	1				Multiple molecules	E1	--	--	--
Spinosad (Spinosyn A)	131929-60-7	0.025							X				--	--	--	--
Ethoprop	13194-48-4	6.5e-05							X				--	--	--	--
Triticonazole	131983-72-7	0.17							X				--	--	--	--
Dibenzofuran	132-64-9	0.001		X	X				X				--	--	--	--
Dibenzothiophene	132-65-0	0.01		X	X				X				--	--	--	--
Hexafluoropropylene oxide dimer acid (HFPO-DA)	13252-13-6	3e-06							X				--	--	--	--
Arsenic Trioxide	1327-53-3	3.5e-06				E	E1	1				Multiple molecules	E1	--	--	--
Captan	133-06-2	0.13							X				--	--	--	--
Folpet	133-07-3	0.09							X				--	--	--	--
Chloramben	133-90-4	0.015							X				--	--	--	--
Xylenes	1330-20-7	0.2				E	E1	1				Multiple molecules	E1	--	--	--
Antimony Tetroxide	1332-81-6	0.0004				E	E4	4				Molecule contains unsupported element	--	--	E4	--
Chromium VI (chromic acid mists)	1333-82-0	0.02				E	E4	4				Molecule contains unsupported element	--	--	E4	--
Fenbutatin Oxide	13356-08-6	0.05							X				--	--	--	--
Epoxiconazole	133855-98-8	0.02							X				--	--	--	--
Fenpyroximate	134098-61-6	0.01							X				--	--	--	--
Mercuric Sulfide	1344-48-5	0.0003				E	E1	1				Multiple molecules	E1	--	--	--
Butafenacil	134605-64-4	0.012							X				--	--	--	--
Nickel Carbonyl	13463-39-3	0.011					E7					Structure can't be parsed	--	--	--	E7
Sodium Tungstate	13472-45-2	0.0008				E	E6	2				CAS number not found	--	--	E6	--
1,2-Diethylbenzene	135-01-3	--		X					X				--	--	--	--
Butylbenzene, sec-	135-98-8	0.1		X	X				X				--	--	--	--
Beryllium sulfate	13510-49-1	0.002				E	E1	1				Multiple molecules	E1	--	--	--
Acibenzolar-methyl	135158-54-2	0.082							X				--	--	--	--
Monoaluminum phosphate	13530-50-2	3.5				E	E1	1				Multiple molecules	E1	--	--	--
Acetamiprid	135410-20-7	0.071							X				--	--	--	--
Mefenpyr-diethyl (HOE 107892)	135590-91-9	0.51							X				--	--	--	--
Quinalphos	13593-03-8	0.0005							X				--	--	--	--
Tris(1-chloro-2-propyl)phosphate	13674-84-5	0.01							X				--	--	--	--
Tris(1,3-Dichloro-2-propyl) Phosphate	13674-87-8	0.02							X				--	--	--	--
Desmedipham	13684-56-5	0.04							X				--	--	--	--
Phenmedipham	13684-63-4	0.24							X				--	--	--	--
Thiram	137-26-8	0.015							X				--	--	--	--
Ziram	137-30-4	0.016				E	E1	1				Multiple molecules	E1	--	--	--
Sodium Metavanadate	13718-26-8	0.001				E	E1	1				Multiple molecules	E1	--	--	--
Emamectin Benzoate	137512-74-4	0.0025					E6					CAS number not found	--	--	E6	--
Calcium Chromate	13765-19-0	0.02				E	E1	1				Multiple molecules	E1	--	--	--
Aluminum metaphosphate	13776-88-0	2.9				E	E1	1				Multiple molecules	E1	--	--	--
Potassium tripolyphosphate	13845-36-8	1				E	E1	1				Multiple molecules	E1	--	--	--
1,6,7,10-tetramethylfluoranthene	138955-77-8	--		X					X				--	--	--	--
Propazine	139-40-2	0.02							X				--	--	--	--
Triphosphoric acid, aluminum salt (1:1) [aluminum triphosphate]	13939-25-8	3.1				E	E1	1				Multiple molecules	E1	--	--	--
Metaflumizone	139968-49-3	0.04							X				--	--	--	--
Sulfurous acid, 2-chloroethyl 2-[4-(1,1-dimethylethyl)phenoxy]-1-methylethyl ester	140-57-8	0.05							X				--	--	--	--
Ethyl Acrylate	140-88-5	0.005							X				--	--	--	--
Iprovalicarb	140923-17-7	0.026							X				--	--	--	--
Cadmium succinate	141-00-4	0.0005				E	E1	1				Multiple molecules	E1	--	--	--
Dicrotophos	141-66-2	3e-05							X				--	--	--	--
Ethyl Acetate	141-78-6	0.7							X				--	--	--	--
1,3-Diethylbenzene	141-93-5	--		X					X				--	--	--	--
Isoxaflutole	141112-29-0	0.02							X				--	--	--	--
Trifloxystrobin	141517-21-7	0.038							X				--	--	--	--
n-Tetratriacontane (C34)	14167-59-0	--		X					X				--	--	--	--
Sulfosulfuron	141776-32-1	0.24							X				--	--	--	--
Dichloropropane, 1,3-	142-28-9	0.02							X				--	--	--	--
Heptane, N-	142-82-5	0.0003		X	X				X				--	--	--	--
Flufenacet (Thiaflumide)	142459-58-3	0.0017							X				--	--	--	--
Sodium Cyanide	143-33-9	0.001				E	E1	1				Multiple molecules	E1	--	--	--
Chlordecone (Kepone)	143-50-0	0.0003							X				--	--	--	--
Kresoxim-methyl	143390-89-0	0.36							X				--	--	--	--
DSMA	144-21-8	0.03				E	E1	1				Multiple molecules	E1	--	--	--
Diisopropyl Methylphosphonate	1445-75-6	0.08							X				--	--	--	--
Iodosulfuron Methyl-Sodium	144550-36-7	0.073				E	E1	1				Multiple molecules	E1	--	--	--
Silica, crystalline (respirable) (in the form of cristobalite)	14464-46-1	0.00086	X			E	E6	2				CAS number not found	--	--	E6	--
Ferbam	14484-64-1	0.015				E	E1	1				Multiple molecules	E1	--	--	--
Endothall	145-73-3	0.02							X				--	--	--	--
Diclosulam	145701-21-9	0.05							X				--	--	--	--
Florasulam	145701-23-1	0.05							X				--	--	--	--
1,2,9-trimethylphenanthrene	146448-88-6	--		X					X				--	--	--	--
trans-2-Heptene	14686-13-6	--		X					X				--	--	--	--
trans-3-Heptene	14686-14-7	--		X					X				--	--	--	--
Cloransulam-Methyl	147150-35-4	0.1							X				--	--	--	--
Nitrate (measured as nitrogen)	14797-55-8	1.6				E	E2	2				Molecule does not contain carbon	--	E2	--	--
Nitrite (measured as nitrogen)	14797-65-0	0.1				E	E2	2				Molecule does not contain carbon	--	E2	--	--
Perchlorate and Perchlorate Salts	14797-73-0	0.0007				E	E2	2				Molecule does not contain carbon	--	E2	--	--
Sodium Diethyldithiocarbamate	148-18-5	0.03				E	E1	1				Multiple molecules	E1	--	--	--
Thiabendazole	148-79-8	0.1							X				--	--	--	--
Silica, crystalline (respirable) (in the form of quartz)	14808-60-7	0.00086	X			E	E6	2				CAS number not found	--	--	E6	--
Spirodiclofen	148477-71-8	0.014							X				--	--	--	--
Mercaptobenzothiazole, 2-	149-30-4	0.004							X				--	--	--	--
Bifenazate	149877-41-8	0.01							X				--	--	--	--
Tepraloxydim	149979-41-9	0.05							X				--	--	--	--
Merphos	150-50-5	3e-05							X				--	--	--	--
Aminopyralid	150114-71-9	0.5							X				--	--	--	--
Cryolite (sodium aluminum fluoride)	15096-52-3	0.04				E	E6	2				CAS number not found	--	--	E6	--
Potassium Cyanide	151-50-8	0.002				E	E1	1				Multiple molecules	E1	--	--	--
Trialuminum sodium tetra decahydrogenoctaorthophosphate (dihydrate)	15136-87-5	3.2				E	E1	1				Multiple molecules	E1	--	--	--
Propanoic acid, 2-(2,4-dichlorophenoxy)-, (R)-	15165-67-0	0.06							X				--	--	--	--
Potassium 1-naphthaleneacetate	15165-79-4	0.25				E	E1	1				Multiple molecules	E1	--	--	--
Octamethylpyrophosphoramide	152-16-9	0.002							X				--	--	--	--
1,9-dimethylanthracene	1523-23-5	--		X					X				--	--	--	--
2,3,6,7-tetramethylanthracene	15254-25-8	--		X					X				--	--	--	--
Napropamide	15299-99-7	0.12							X				--	--	--	--
Etoxazole	153233-91-1	0.046							X				--	--	--	--
Thiamethoxam	153719-23-4	0.012							X				--	--	--	--
Bromate	15541-45-4	0.004				E	E2	2				Molecule does not contain carbon	--	E2	--	--
Dichloroethylene, cis-1,2-	156-59-2	0.002							X				--	--	--	--
Dichloroethylene, trans-1,2-	156-60-5	0.02							X				--	--	--	--
Zoxamide	156052-68-5	0.48							X				--	--	--	--
Carbofuran	1563-66-2	0.005							X				--	--	--	--
Propylene Glycol Monoethyl Ether	1569-02-4	0.7							X				--	--	--	--
Benzobicyclon	156963-66-5	0.64							X				--	--	--	--
3,6-dimethylphenanthrene	1576-67-6	--		X					X				--	--	--	--
Flonicamid	158062-67-0	0.04							X				--	--	--	--
1,5-dimethylanthracene	15815-48-2	--		X					X				--	--	--	--
Trifluralin	1582-09-8	0.0075							X				--	--	--	--
1,3,6-trimethylchrysene	1586755-28-3	--		X			E6					CAS number not found	--	--	E6	--
1,2-Dimethyl Chrysene	15914-23-5	--		X					X				--	--	--	--
Daminozide	1596-84-5	0.15							X				--	--	--	--
Alachlor	15972-60-8	0.01	X						X				--	--	--	--
Chromium(III) (Soluble Compounds)	16065-83-1	1.7e-05				E	E4	4				Molecule contains unsupported element	--	--	E4	--
Prometon	1610-18-0	0.015							X				--	--	--	--
Methoxyfenozide	161050-58-4	0.1							X				--	--	--	--
Fenamidone	161326-34-7	0.028							X				--	--	--	--
Ethaboxam	162650-77-3	0.055							X				--	--	--	--
Methyl tert-Butyl Ether (MTBE)	1634-04-4	0.86	X	X	X				X				--	--	--	--
Dimethenamid-P	163515-14-8	0.05							X				--	--	--	--
Isoxadifen-ethyl	163520-33-0	0.033							X				--	--	--	--
1,1-Dimethylcyclopentane	1638-26-2	--		X					X				--	--	--	--
Ethylcyclopentane	1640-89-7	--		X					X				--	--	--	--
Aldicarb Sulfone	1646-88-4	0.001							X				--	--	--	--
MCPP-p	16484-77-8	0.04							X				--	--	--	--
Perfluorooctadecanoic acid (PFODA)	16517-11-6	0.04							X				--	--	--	--
Dinotefuran	165252-70-0	1							X				--	--	--	--
Ethephon	16672-87-0	0.005							X				--	--	--	--
Methomyl	16752-77-5	0.025							X				--	--	--	--
Isobutylcyclohexane	1678-98-4	--		X					X				--	--	--	--
Tetramethylphosphoramide, -N,N,N',N" (TMPA)	16853-36-4	0.0001							X				--	--	--	--
Bromoxynil	1689-84-5	0.015							X				--	--	--	--
Bromoxynil Octanoate	1689-99-2	0.015							X				--	--	--	--
Chloridazon	1698-60-8	0.18							X				--	--	--	--
Fluoride	16984-48-8	0.04				E	E5	5				Only one nonhydrogen atom	--	--	--	E5
Clopyralid	1702-17-6	0.15							X				--	--	--	--
3-methylfluoranthene	1706-01-0	--		X					X				--	--	--	--
9-methylfluorene	1730-37-6	--		X					X				--	--	--	--
Indoxacarb	173584-44-6	0.02							X				--	--	--	--
Mandestrobin	173662-97-0	0.92							X				--	--	--	--
TCDD, 2,3,7,8-	1746-01-6	7e-10				O	O						--	--	--	--
Pyraclostrobin	175013-18-0	0.034							X				--	--	--	--
1,4-Dimethyl-2-Ethylbenzene	1758-88-9	--		X					X				--	--	--	--
Perfluorooctanesulfonic acid (PFOS)	1763-23-1	1e-07				O	O						--	--	--	--
Benthiavalicarb-isopropyl	177406-68-7	0.099							X				--	--	--	--
Benomyl	17804-35-2	0.05							X				--	--	--	--
Prothioconazole	178928-70-6	0.01							X				--	--	--	--
Pyridalyl	179101-81-6	0.034							X				--	--	--	--
Cyflufenamid	180409-60-3	0.044							X				--	--	--	--
Propoxycarbazone sodium	181274-15-7	0.75				E	E1	1				Multiple molecules	E1	--	--	--
Flucarbazone-sodium	181274-17-9	0.074				E	E1	1				Multiple molecules	E1	--	--	--
Ethiprole	181587-01-9	0.03							X				--	--	--	--
Isopropyl Methyl Phosphonic Acid	1832-54-8	0.1							X				--	--	--	--
Nitrofen (technical grade)	1836-75-5	0.003							X				--	--	--	--
Penthiopyrad	183675-82-3	0.27							X				--	--	--	--
Chromium(VI)	18540-29-9	0.003				E	E4	4				Molecule contains unsupported element	--	--	E4	--
Chlorthal-dimethyl	1861-32-1	0.01							X				--	--	--	--
Benfluralin	1861-40-1	0.005							X				--	--	--	--
Spinetoram L	187166-15-0	0.025							X				--	--	--	--
Spinetoram J	187166-40-1	0.025							X				--	--	--	--
Boscalid	188425-85-6	0.22							X				--	--	--	--
Flufenpyr-ethyl	188489-07-8	0.4							X				--	--	--	--
Proquinazid	189278-12-4	0.004							X				--	--	--	--
Chlorothalonil	1897-45-6	0.015							X				--	--	--	--
Oryzalin	19044-88-3	0.19							X				--	--	--	--
Benzo(g,h,i)perylene	191-24-2	--		X					X				--	--	--	--
Paraquat Dichloride	1910-42-5	0.0045				E	E1	1				Multiple molecules	E1	--	--	--
Atrazine	1912-24-9	0.003							X				--	--	--	--
Dicamba	1918-00-9	0.03							X				--	--	--	--
Picloram	1918-02-1	0.07							X				--	--	--	--
Propachlor	1918-16-7	0.013							X				--	--	--	--
Benzo[e]pyrene	192-97-2	9e-05		X	X				X				--	--	--	--
Pristane (C19)	1921-70-6	--		X					X				--	--	--	--
Vernolate	1929-77-7	0.001							X				--	--	--	--
Nitrapyrin	1929-82-4	0.03							X				--	--	--	--
Indeno(1,2,3-cd)pyrene	193-39-5	--		X					X				--	--	--	--
Dinitrotoluene, 4-Amino-2,6-	19406-51-0	0.0001							X				--	--	--	--
HxCDD, 1,2,3,7,8,9-	19408-74-3	7e-09				O	O						--	--	--	--
Oxadiazon	19666-30-9	0.005							X				--	--	--	--
Perylene	198-55-0	9e-05		X	X				X				--	--	--	--
Siduron	1982-49-6	0.15							X				--	--	--	--
trans-3-Nonene	20063-92-7	--		X					X				--	--	--	--
Butylate	2008-41-5	0.05							X				--	--	--	--
Dichlorobenzamide, 2,6- (BAM)	2008-58-4	0.045							X				--	--	--	--
1,2,4-trimethylanthracene	20153-28-0	--		X					X				--	--	--	--
cis-3-Nonene	20237-46-1	--		X					X				--	--	--	--
1,2-methylphenanthrene	20291-72-9	--		X					X				--	--	--	--
1,9-methylphenanthrene	20291-73-0	--		X					X				--	--	--	--
1,6-dimethylphenanthrene	20291-74-1	--		X					X				--	--	--	--
1,2,8-trimethylphenanthrene	20291-75-2	--		X					X				--	--	--	--
Spirotetramat	203313-25-1	0.05							X				--	--	--	--
1,2,6,9-tetramethylphenanthrene	204256-39-3	--		X					X				--	--	--	--
8-methylfluoranthene	20485-57-8	--		X					X				--	--	--	--
Benzo(j)fluoranthene	205-82-3	--		X					X				--	--	--	--
Benzo(b)fluoranthene	205-99-2	--		X					X				--	--	--	--
Oxytetracycline hydrochloride	2058-46-0	0.1				E	E1	1				Multiple molecules	E1	--	--	--
Perfluoroundecanoic acid (PFUDA)	2058-94-8	0.0003							X				--	--	--	--
Fluoranthene	206-44-0	0.04		X	X				X				--	--	--	--
Benzo(k)fluoranthene	207-08-9	--		X					X				--	--	--	--
Acenaphthylene	208-96-8	--		X					X				--	--	--	--
Mesosulfuron methyl	208465-21-8	1.6							X				--	--	--	--
Aluminum Phosphide	20859-73-8	0.0004				E	E1	1				Multiple molecules	E1	--	--	--
Ethyl-p-nitrophenyl Phosphonate	2104-64-5	1e-05							X				--	--	--	--
Bromophos	2104-96-3	0.005							X				--	--	--	--
Topramezone	210631-68-8	0.004							X				--	--	--	--
Metribuzin	21087-64-9	0.025							X				--	--	--	--
Clothianidin	210880-92-5	0.098							X				--	--	--	--
Naphthaleneacetate, Ethyl 1-	2122-70-5	0.25							X				--	--	--	--
1,4,5-trimethylnaphthalene	2131-41-1	--		X					X				--	--	--	--
1,4,6-trimethylnaphthalene	2131-42-2	--		X					X				--	--	--	--
Orthosulfamuron	213464-77-8	0.05							X				--	--	--	--
Dibenz[a,c]anthracene	215-58-7	--		X					X				--	--	--	--
Thiocyanic acid, (2-benzothiazolylthio)methyl ester (TCMTB)	21564-17-0	0.021							X				--	--	--	--
Ammonium perfluorohexanoate	21615-47-4	0.0005				E	E1	1				Multiple molecules	E1	--	--	--
Hydroxyatrazine	2163-68-0	0.068							X				--	--	--	--
MSMA	2163-80-6	0.03				E	E1	1				Multiple molecules	E1	--	--	--
Fluometuron	2164-17-2	0.013							X				--	--	--	--
2,4,7-trimethyldibenzothiophene	216983-03-8	--		X					X				--	--	--	--
Triphenylene	217-59-4	--		X					X				--	--	--	--
Cyanazine	21725-46-2	0.002							X				--	--	--	--
Chrysene	218-01-9	--		X					X				--	--	--	--
Penoxsulam	219714-96-2	0.15							X				--	--	--	--
1,2-Dimethylcyclohexane (cis)	2207-01-4	--		X					X		#REF!		--	--	--	--
Metrafenone	220899-03-6	0.25							X				--	--	--	--
Molinate	2212-67-1	0.002							X				--	--	--	--
2,5-Dimethylheptane	2216-30-0	--		X					X				--	--	--	--
3-Methyloctane	2216-33-3	--		X					X				--	--	--	--
4-Methyloctane	2216-34-4	--		X					X				--	--	--	--
2-Nonene	2216-38-8	--		X					X				--	--	--	--
Cyprosulfamide	221667-31-8	0.39							X				--	--	--	--
Sodium perfluorobutanoate	2218-54-4	0.001				E	E1	1				Multiple molecules	E1	--	--	--
Fenamiphos	22224-92-6	0.00025							X				--	--	--	--
Tetrachlorvinphos	22248-79-9	0.0028							X				--	--	--	--
1,4-methylphenanthrene	22349-59-3	--		X					X				--	--	--	--
Isotianil	224049-04-1	0.27							X				--	--	--	--
2,3,5-Trimethylnaphthalene	2245-38-7	--		X					X				--	--	--	--
Methyl Mercury	22967-92-6	0.0001							X				--	--	--	--
Triallate	2303-17-5	0.025							X				--	--	--	--
Phosalone	2310-17-0	0.002							X				--	--	--	--
Propargite	2312-35-8	0.04							X				--	--	--	--
Oxamyl	23135-22-0	0.025							X				--	--	--	--
1,2,4-trimethylphenanthrene	23189-64-2	--		X					X				--	--	--	--
7-methylfluoranthene	23339-05-1	--		X					X				--	--	--	--
Hexamethylene diisocyanate uretdione (HDI)	23501-81-7	0.00011	X	X	X		E6					CAS number not found	--	--	E6	--
Thiophanate, Methyl	23564-05-8	0.16							X				--	--	--	--
3,4-dimethyldibenzothiophene	23654-30-0	--		X					X				--	--	--	--
1-methylpyrene	2381-21-7	--		X					X				--	--	--	--
Mirex	2385-85-5	0.0002							X				--	--	--	--
Fluopicolide	239110-15-7	0.2							X				--	--	--	--
Pronamide	23950-58-5	0.075							X				--	--	--	--
trans-1,2-dimethylcyclopropane	2402-06-4	--		X					X				--	--	--	--
Captafol	2425-06-1	0.002							X		#REF!		--	--	--	--
Mepiquat Chloride	24307-26-4	0.03				E	E1	1				Multiple molecules	E1	--	--	--
Dodine	2439-10-3	0.02				E	E1	1				Multiple molecules	E1	--	--	--
Pinoxaden	243973-20-8	0.3							X				--	--	--	--
Tridemorph	24602-86-6	0.01							X				--	--	--	--
Methyl Styrene (Mixed Isomers)	25013-15-4	0.006				E	E1	1				Multiple molecules	E1	--	--	--
Bentazon	25057-89-0	0.03							X				--	--	--	--
Sodium Dodecylbenzene Sulfonate	25155-30-0	0.5				E	E1	1				Multiple molecules	E1	--	--	--
Trimethylpentene, 2,4,4-	25167-70-8	0.01					E6					CAS number not found	--	--	E6	--
1-methylfluorene	2523-37-7	--		X					X				--	--	--	--
2-methylphenanthrene	2531-84-2	--		X					X				--	--	--	--
Isofenphos	25311-71-1	8e-05							X				--	--	--	--
1,3-Dimethylcyclopentane (cis)	2532-58-3	--		X					X				--	--	--	--
Dinitrotoluene, Technical grade	25321-14-6	0.0009				E	E1	1				Multiple molecules	E1	--	--	--
Chlorflurenol Methyl Ester	2536-31-4	0.1	X						X				--	--	--	--
Naphthaleneacetate, Ammonium 1-	25545-89-5	0.25				E	E1	1				Multiple molecules	E1	--	--	--
Benzene, Trimethyl	25551-13-7	0.0011				E	E6	3				CAS number not found	--	--	E6	--
Propamocarb HCL	25606-41-1	0.12				E	E1	1				Multiple molecules	E1	--	--	--
1-methylfluoranthene	25889-60-5	--		X					X				--	--	--	--
Etridiazole	2593-15-9	0.06							X				--	--	--	--
Phenothrin, d- (Sumithrin)	26002-80-2	0.07							X				--	--	--	--
Ethofumesate	26225-79-6	0.3							X				--	--	--	--
Profluralin	26399-36-0	0.006							X				--	--	--	--
Toluene diisocyanate mixture (TDI)	26471-62-5	2e-05	X			E	E1	1				Multiple molecules	E1	--	--	--
Aquashade	2650-18-2	5				E	E1	1				Multiple molecules	E1	--	--	--
Sodium Azide	26628-22-8	0.004				E	E1	1				Multiple molecules	E1	--	--	--
Triforine	26644-46-2	0.22							X				--	--	--	--
Chloroneb	2675-77-6	0.013							X				--	--	--	--
Toluenediamine, 2,3-	2687-25-4	0.0001							X				--	--	--	--
Octahydro-1,3,5,7-tetranitro-1,3,5,7-tetrazocine (HMX)	2691-41-0	0.05							X				--	--	--	--
Sulfuryl fluoride	2699-79-8	0.08				E	E2	2				Molecule does not contain carbon	--	E2	--	--
1,4,5,8-Tetramethylnaphthalene	2717-39-7	--		X		E		1	X				--	--	--	--
Dodecyl benzenesulfonic acid	27176-87-0	0.5					E1				1	Multiple molecules	E1	--	--	--
Flubendiamide	272451-65-7	0.024							X				--	--	--	--
Norflurazon	27314-13-2	0.0015							X				--	--	--	--
Ecolyst	274671-61-3	0.14				E	E1	1				Multiple molecules	E1	--	--	--
Dichlorophenoxy)butyric Acid, 4-(2,4- Dimethylamine (2,4-DB)	2758-42-1	0.15				E	E1	1				Multiple molecules	E1	--	--	--
Diquat	2764-72-9	0.0022							X				--	--	--	--
Potassium perfluorooctanesulfonate	2795-39-3	1e-07				E	E1	1				Multiple molecules	E1	--	--	--
1,3,6-trimethylpyrene	27979-20-0	--		X					X				--	--	--	--
Thiobencarb	28249-77-6	0.01							X				--	--	--	--
Valifenalate	283159-90-0	0.22							X				--	--	--	--
Spiromesifen	283594-90-1	0.0038							X				--	--	--	--
Cyclopentane	287-92-3	--		X					X				--	--	--	--
1,3-Dimethyl-2-Ethylbenzene	2870-04-4	--		X					X				--	--	--	--
Triazole Acetic Acid	28711-29-7	0.09							X				--	--	--	--
Triazole, 1,2,4-	288-88-0	0.005							X				--	--	--	--
Trifloxysulfuron Sodium	290332-10-4	0.24				E	E1	1				Multiple molecules	E1	--	--	--
Prodiamine	29091-21-2	0.14							X				--	--	--	--
Chlorpyrifos	2921-88-2	0.001											--	--	--	--
Sodium perfluorohexanoate	2923-26-4	0.0005				E	E1	1				Multiple molecules	E1	--	--	--
Pirimiphos, Methyl	29232-93-7	0.00073							X				--	--	--	--
Potassium perfluorobutanesulfonate	29420-49-3	0.0003				E	E1	1				Multiple molecules	E1	--	--	--
Potassium heptafluorobutanoate	2966-54-3	0.002				E	E1	1			#REF!	Multiple molecules	E1	--	--	--
Methyl Parathion	298-00-0	0.00025							X				--	--	--	--
Phorate	298-02-2	0.0005							X				--	--	--	--
Disulfoton	298-04-4	4e-05							X				--	--	--	--
Ronnel	299-84-3	0.05							X				--	--	--	--
Naled	300-76-5	0.002							X				--	--	--	--
Oxydemeton-Me	301-12-2	0.0001							X				--	--	--	--
Hydrazine	302-01-2	8.6e-06	X			E	E2	2				Molecule does not contain carbon	--	E2	--	--
Chloral Hydrate	302-17-0	0.1							X				--	--	--	--
1,2,6-trimethylphenanthrene	30436-55-6	--		X					X				--	--	--	--
Acephate	30560-19-1	0.0003							X				--	--	--	--
1,2,3-trimethylfluorene	30582-02-6	--		X					X				--	--	--	--
Perfluorohexanoic acid (PFHxA)	307-24-4	0.0005							X				--	--	--	--
Perfluorododecanoic acid (PFDoDA)	307-55-1	5e-05							X				--	--	--	--
2,3-Dimethylheptane	3074-71-3	--		X					X				--	--	--	--
Aldrin	309-00-2	3e-05							X				--	--	--	--
Propetamphos	31218-83-4	0.0005							X				--	--	--	--
2,4,6,8-tetramethyldibenzothiophene	31317-09-6	--		X					X				--	--	--	--
1,2-dimethyldibenzothiophene	31317-14-3	--		X					X				--	--	--	--
1,3-dimethyldibenzothiophene	31317-15-4	--		X					X				--	--	--	--
2,3-dimethyldibenzothiophene	31317-17-6	--		X					X				--	--	--	--
2,7-dimethyldibenzothiophene	31317-19-8	--		X					X				--	--	--	--
1,8-dimethyldibenzothiophene	31317-42-7	--		X		E	E6	6				CAS number not found	--	--	E6	--
Pentachlorobiphenyl, 2,3',4,4',5- (PCB 118)	31508-00-6	2.3e-05							X		1		--	--	--	--
3,6-dimethyldibenzothiophene	31613-04-4	--		X					X				--	--	--	--
Thiencarbazone-methyl	317815-83-1	1.17							X				--	--	--	--
Fluensulfone	318290-98-1	0.1							X				--	--	--	--
Hexachlorocyclohexane, Alpha-	319-84-6	0.0009							X				--	--	--	--
2-Methyloctane	3221-61-2	--		X					X				--	--	--	--
PHMB	32289-58-0	0.2				E	E6	6				CAS number not found	--	--	E6	--
Pentabromodiphenyl Ether	32534-81-9	0.002				E	E4	4				Molecule contains unsupported element	--	--	E4	--
Octabromodiphenyl Ether	32536-52-0	0.003				E	E4	4				Molecule contains unsupported element	--	--	E4	--
Tetrachlorobiphenyl, 3,3',4,4'- (PCB 77)	32598-13-3	7e-06							X				--	--	--	--
Pentachlorobiphenyl, 2,3,3',4,4'- (PCB 105)	32598-14-4	2.3e-05							X				--	--	--	--
OCDD	3268-87-9	2.3e-06							X				--	--	--	--
Hexachlorobiphenyl, 3,3',4,4',5,5'- (PCB 169)	32774-16-6	2.3e-08				O	O						--	--	--	--
Diuron	330-54-1	0.002							X				--	--	--	--
Linuron	330-55-2	0.0077							X				--	--	--	--
Tioxazafen	330459-31-9	0.05							X				--	--	--	--
Amitraz	33089-61-1	0.0025							X				--	--	--	--
Diazinon	333-41-5	0.0007							X				--	--	--	--
Nickel Carbonate	3333-67-3	0.011				E	E1	1				Multiple molecules	E1	--	--	--
Asulam	3337-71-1	0.36							X				--	--	--	--
Dithianon	3347-22-6	0.006							X				--	--	--	--
Perfluorooctanoic acid (PFOA)	335-67-1	3e-08				O	O						--	--	--	--
Tembotrione	335104-84-2	0.0004							X				--	--	--	--
4-methylpyrene	3353-12-6	--		X					X				--	--	--	--
2-methylfluoranthene	33543-31-6	--		X					X				--	--	--	--
Butralin	33629-47-9	0.1							X				--	--	--	--
Pyrifluquinazon	337458-27-2	0.06							X				--	--	--	--
Trichloro-2'-hydroxydiphenylether	3380-34-5	0.3							X				--	--	--	--
Isopropalin	33820-53-0	0.015							X				--	--	--	--
Temephos	3383-96-8	0.02							X				--	--	--	--
Diaminochlrotrizine (DACT)	3397-62-4	0.0018							X				--	--	--	--
Tebuthiuron	34014-18-1	0.07							X				--	--	--	--
Acetochlor	34256-82-1	0.02							X				--	--	--	--
2-methylpyrene	3442-78-2	--		X					X				--	--	--	--
Amisulbrom	348635-87-0	0.54							X				--	--	--	--
Heptachlorobiphenyl, 2,2',3,4,4',5,5'- (PCB 180)	35065-29-3	7e-05							X				--	--	--	--
Heptachlorobiphenyl, 2,2',3,3',4,4',5- (PCB 170)	35065-30-6	7e-06							X				--	--	--	--
Bicyclopyrone	352010-68-5	0.00028							X				--	--	--	--
Diflubenzuron	35367-38-5	0.02							X				--	--	--	--
Perfluorohexanesulfonic acid (PFHxS)	355-46-4	2e-05							X				--	--	--	--
Imazalil	35554-44-0	0.11							X				--	--	--	--
Dinitrotoluene, 2-Amino-4,6-	35572-78-2	0.0001							X				--	--	--	--
HpCDD, 1,2,3,4,6,7,8,-	35822-46-9	7e-08				O	O						--	--	--	--
PeCDD, 2,3,7,8-	36088-22-9	7e-10				E	E1	1				Multiple molecules	E1	--	--	--
Fluoxastrobin	361377-29-9	0.015							X				--	--	--	--
Polybrominated Biphenyls	36355-01-8	7e-06				E	E1	1				Multiple molecules	E1	--	--	--
Pyrasulfotole	365400-11-9	0.01							X				--	--	--	--
Iprodione	36734-19-7	0.04							X				--	--	--	--
2,5-methylphenanthrene	3674-66-6	--		X					X				--	--	--	--
2,3,5-trimethylphenanthrene	3674-73-5	--		X					X				--	--	--	--
Tetraethyl Dithiopyrophosphate	3689-24-5	0.0005							X				--	--	--	--
Vanadium Sulfate	36907-42-3	0.02				E	E1	1				Multiple molecules	E1	--	--	--
5-Methyl Chrysene	3697-24-3	--		X					X				--	--	--	--
Saflufenacil	372137-35-4	0.046							X				--	--	--	--
Nickel Acetate	373-02-4	0.011				E	E1	1				Multiple molecules	E1	--	--	--
Mandipropamid	374726-62-2	0.05							X				--	--	--	--
Perfluorobutanoic acid (PFBA)	375-22-4	0.001							X				--	--	--	--
Perfluorobutanesulfonic acid (PFBS)	375-73-5	0.0003							X				--	--	--	--
Perfluorononanoic acid (PFNA)	375-95-1	3e-06							X				--	--	--	--
Perfluorotetradecanoic acid (PFTetDA)	376-06-7	0.001							X				--	--	--	--
Dichlormid	37764-25-3	0.0022							X				--	--	--	--
Hexamethylene diisocyanate isocyanurate	3779-63-3	0.00011	X						X				--	--	--	--
HpCDD, 2,3,7,8-	37871-00-4	7e-08				E	E1	1				Multiple molecules	E1	--	--	--
7,8-dimethylfluoranthene	38048-87-2	--		X					X				--	--	--	--
Streptomycin Sesquisulfate	3810-74-0	0.05				E	E1	1				Multiple molecules	E1	--	--	--
Ammonium perfluorooctanoate	3825-26-1	3e-08				E	E1	1				Multiple molecules	E1	--	--	--
Hexachlorobiphenyl, 2,3,3',4,4',5- (PCB 156)	38380-08-4	2.3e-05							X				--	--	--	--
Bromoxynil Butyrate	3861-41-4	0.015							X				--	--	--	--
Isopropylcyclopentane	3875-51-2	--		X					X				--	--	--	--
2,6,10-Trimethyldodecane (1380)	3891-98-3	--		X					X				--	--	--	--
2,6,10-Trimethyltridecane (1470)	3891-99-4	--		X					X				--	--	--	--
Norpristane (1650)	3892-00-0	--		X					X				--	--	--	--
HpCDF, 2,3,7,8-	38998-75-3	7e-08				E	E1	1				Multiple molecules	E1	--	--	--
OCDF	39001-02-0	2.3e-06							X				--	--	--	--
Fosetyl-AL	39148-24-8	2.5				E	E1	1				Multiple molecules	E1	--	--	--
3,4,6,7-tetramethyldibenzothiophene	3919-67-3	--		X					X				--	--	--	--
Thiofanox	39196-18-4	0.0003							X				--	--	--	--
Hexachlorodibenzo-p-dioxin, 1,2,3,4,7,8-	39227-28-6	7e-09				O	O						--	--	--	--
Dinocap	39300-45-3	0.00038				E	E6	6				CAS number not found	--	--	E6	--
Fenpropathrin	39515-41-8	0.025							X				--	--	--	--
Heptachlorobiphenyl, 2,3,3',4,4',5,5'- (PCB 189)	39635-31-9	2.3e-05							X				--	--	--	--
Cyflumetofen	400882-07-7	0.17	X						X				--	--	--	--
3,3-Dimethylheptane	4032-86-4	--		X					X				--	--	--	--
Pentachlorodibenzo-p-dioxin, 1,2,3,7,8-	40321-76-4	7e-10				O	O						--	--	--	--
Hexamethylene diisocyanate biuret	4035-89-6	0.00011	X						X				--	--	--	--
Methiozolin	403640-27-7	0.43							X				--	--	--	--
Pendimethalin	40487-42-1	0.3							X				--	--	--	--
trans-2-Hexene	4050-45-7	--		X					X				--	--	--	--
3,3-Dimethyloctane	4110-44-5	--		X					X				--	--	--	--
Profenofos	41198-08-7	0.00012							X				--	--	--	--
1,2,3-trimethylpyrene	41637-88-1	--		X					X				--	--	--	--
n-Tetracontane (C40)	4181-95-7	--		X					X				--	--	--	--
Tricyclazole	41814-78-2	0.067							X				--	--	--	--
Hydrogen Cyanamide	420-04-2	0.002							X				--	--	--	--
Difluoropropane, 2,2-	420-45-1	8.6							X				--	--	--	--
Trifluoroethane, 1,1,1-	420-46-2	5.7	X						X				--	--	--	--
Perfluoropropanoic acid (PFPrA)	422-64-0	0.0005							X				--	--	--	--
Pyroxsulam	422556-08-9	1							X				--	--	--	--
Bifenox	42576-02-3	0.009							X				--	--	--	--
Oxyfluorfen	42874-03-3	0.04							X				--	--	--	--
Triadimefon	43121-43-3	0.034							X				--	--	--	--
Difenzoquat	43222-48-6	0.083				E	E1	1				Multiple molecules	E1	--	--	--
1,2,3,4-tetramethylphenanthrene	4466-77-7	--		X					X				--	--	--	--
Pyroxasulfone	447399-55-5	0.02							X				--	--	--	--
Perfluorobutanoate	45048-62-2	0.001							X				--	--	--	--
Perfluorobutanesulfonate	45187-15-3	0.0003							X				--	--	--	--
Perfluorooctanoate	45285-51-6	3e-08				O	O						--	--	--	--
Perfluorooctanesulfonate	45298-90-6	1e-07				O	O						--	--	--	--
9,9-dimethylfluorene	4569-45-3	--		X					X				--	--	--	--
Bromo-4-fluorobenzene, 1-	460-00-4	0.0003							X				--	--	--	--
Cyanogen	460-19-5	0.001	X						X				--	--	--	--
Thiocyanic Acid	463-56-9	0.0002							X				--	--	--	--
Carbonyl Sulfide	463-58-1	0.029							X				--	--	--	--
2,2,3-Trimethylbutane	464-06-2	--		X					X				--	--	--	--
Chlorfenvinphos	470-90-6	0.0007							X				--	--	--	--
Fenpyrazamine	473798-59-3	0.3							X				--	--	--	--
Tetryl (Trinitrophenylmethylnitramine)	479-45-8	0.002							X				--	--	--	--
Retene	483-65-8	--		X					X				--	--	--	--
1,7-dimethylphenanthrene	483-87-4	--		X					X				--	--	--	--
1,2,3,4-tetramethylchrysene	488-23-3	--		X					X				--	--	--	--
Penflufen	494793-67-8	0.38							X				--	--	--	--
Indane	496-11-7	--		X					X				--	--	--	--
Toluenediamine, 3,4-	496-72-0	0.0001							X				--	--	--	--
Formaldehyde	50-00-0	0.2							X				--	--	--	--
Guanidine Chloride	50-01-1	0.02				E	E1	1				Multiple molecules	E1	--	--	--
Dichlorodiphenyltrichloroethane, p,p'- (DDT)	50-29-3	0.0005							X				--	--	--	--
Benzo[a]pyrene	50-32-8	0.0003		X	X				X				--	--	--	--
Chlorantraniliprole	500008-45-7	1.6							X				--	--	--	--
Aminopyridine, 4-	504-24-5	2e-05							X				--	--	--	--
Vinclozolin	50471-44-8	0.0012							X				--	--	--	--
Dithiane, 1,4-	505-29-3	0.01							X				--	--	--	--
Potassium Silver Cyanide	506-61-6	0.005				E	E1	1				Multiple molecules	E1	--	--	--
Silver Cyanide	506-64-9	0.1				E	E1	1				Multiple molecules	E1	--	--	--
Cyanogen Bromide	506-68-3	0.09							X				--	--	--	--
Cyanogen Chloride	506-77-4	0.05							X				--	--	--	--
Guanidine Nitrate	506-93-4	0.03				E	E1	1				Multiple molecules	E1	--	--	--
Bentazon Sodium Salt	50723-80-3	0.15				E	E1	1				Multiple molecules	E1	--	--	--
Piperonyl butoxide	51-03-6	0.16							X				--	--	--	--
Dinitrophenol, 2,4-	51-28-5	0.002							X				--	--	--	--
Chlorobenzilate	510-15-6	0.02							X				--	--	--	--
Chlordane (alpha)	5103-71-9	0.0005							X				--	--	--	--
Chlordane (gamma)	5103-74-2	0.0005							X				--	--	--	--
Trimethyl Phosphate	512-56-1	0.01							X				--	--	--	--
TCDF, 2,3,7,8-	51207-31-9	7e-09				O	O						--	--	--	--
Metolachlor	51218-45-2	0.15							X				--	--	--	--
Hexazinone	51235-04-2	0.033							X				--	--	--	--
Diclofop-methyl	51338-27-3	0.0023							X				--	--	--	--
Fenvalerate	51630-58-1	0.025							X				--	--	--	--
Thidiazuron	51707-55-2	0.039							X				--	--	--	--
Fenpicoxamid (XDE-777)	517875-34-2	0.4							X				--	--	--	--
Trichlorfon	52-68-6	7e-05							X				--	--	--	--
Tetrachlorotoluene, p- alpha, alpha, alpha-	5216-25-1	6e-05							X				--	--	--	--
Carboxin	5234-68-4	0.1							X				--	--	--	--
Trimethylbenzene, 1,2,3-	526-73-8	0.01		X	X				X				--	--	--	--
Permethrin	52645-53-1	0.05							X				--	--	--	--
Hexachlorobiphenyl, 2,3',4,4',5,5'- (PCB 167)	52663-72-6	2.3e-05							X				--	--	--	--
1,2,3,5-Tetramethylbenzene	527-53-7	--		X					X				--	--	--	--
1-Methyl-2-Isopropylbenzene	527-84-4	--		X					X				--	--	--	--
Dinitrobenzene, 1,2-	528-29-0	0.0001	X						X				--	--	--	--
Dibenz[a,h]anthracene	53-70-3	--		X					X				--	--	--	--
Pyrimethanil	53112-28-0	0.17							X				--	--	--	--
Chloroacetophenone, 2-	532-27-4	8.6e-06							X				--	--	--	--
Dinitro-o-cresol, 4,6-	534-52-1	8e-05							X				--	--	--	--
1-Methyl-3-Isopropylbenzene	535-77-3	--		X					X				--	--	--	--
1,2-dimethylanthracene	53666-94-7	--		X			E6					CAS number not found	--	--	E6	--
Mefluidide	53780-34-0	0.015							X				--	--	--	--
Diethanolamine Mefluidide	53780-36-2	0.015				E	E1	1				Multiple molecules	E1	--	--	--
N-Pentylbenzene	538-68-1	--		X					X				--	--	--	--
Isobutylbenzene	538-93-2	--		X					X				--	--	--	--
Dichloroethylene, 1,2- (Mixed Isomers)	540-59-0	0.009				E	E1	3				Multiple molecules	E1	--	--	--
Isooctane	540-84-1	--		X					X				--	--	--	--
Lewisite	541-25-3	5e-06							X				--	--	--	--
Dichloropropene, 1,3-	542-75-6	0.03							X				--	--	--	--
Tetrabromodiphenyl ether, 2,2',4,4'- (BDE-47)	5436-43-1	0.0001							X				--	--	--	--
n-Hexadecane (C16)	544-76-3	--		X					X				--	--	--	--
n-Dotriacontane (C32)	544-85-4	--		X					X				--	--	--	--
Copper Cyanide	544-92-3	0.005				E	E1	1				Multiple molecules	E1	--	--	--
Chlorethoxyfos	54593-83-8	5e-05							X				--	--	--	--
Fenthion	55-38-9	7e-05							X				--	--	--	--
Nitroglycerin	55-63-0	0.0001							X				--	--	--	--
Bitertanol	55179-31-2	0.0021							X				--	--	--	--
Triadimenol	55219-65-3	0.0034							X				--	--	--	--
Ethalfluralin	55283-68-6	0.04							X				--	--	--	--
Carbosulfan	55285-14-8	0.01							X				--	--	--	--
Dimethipin	55290-64-7	0.022							X				--	--	--	--
Triclopyr	55335-06-3	0.05							X				--	--	--	--
2-Methylthiophene	554-14-3	--		X					X				--	--	--	--
Pyridate	55512-33-9	0.11							X				--	--	--	--
Nitroguanidine	556-88-7	0.1							X				--	--	--	--
HpCDF, 1,2,3,4,7,8,9-	55673-89-7	7e-08				O	O						--	--	--	--
HxCDF, 2,3,7,8-	55684-94-1	7e-09				E	E1	1				Multiple molecules	E1	--	--	--
Zinc Cyanide	557-21-1	0.05				E	E1	1				Multiple molecules	E1	--	--	--
Chlorpyrifos Methyl	5598-13-0	0.00033							X				--	--	--	--
Carbon Tetrachloride	56-23-5	0.004							X				--	--	--	--
Dibutyltin Compounds (Tributyltin Oxide)	56-35-9	0.0003							X				--	--	--	--
Parathion	56-38-2	3e-05							X				--	--	--	--
Benz(a)anthracene	56-55-3	--		X					X				--	--	--	--
Coumaphos	56-72-4	0.0003							X				--	--	--	--
2,3,3-Trimethylpentane	560-21-4	--		X					X				--	--	--	--
3,3-Dimethylpentane	562-49-2	--		X					X				--	--	--	--
Ethion	563-12-2	0.0005							X				--	--	--	--
3-Methyl-1-butene	563-45-1	--		X					X				--	--	--	--
2-Methyl-1-Butene	563-46-2	--		X					X				--	--	--	--
Thallium Acetate	563-68-8	1e-05				E	E1	1				Multiple molecules	E1	--	--	--
2,2,3-Trimethylpentane	564-02-3	--		X					X				--	--	--	--
Flurprimidol	56425-91-3	0.04							X				--	--	--	--
2,3-Dimethylpentane	565-59-3	--		X					X				--	--	--	--
2,3,4-Trimethylpentane	565-75-3	--		X					X				--	--	--	--
Bromoxynil heptanoate	56634-95-8	0.015							X				--	--	--	--
Cyanide (CN-)	57-12-5	0.0006							X				--	--	--	--
Dimethylhydrazine, 1,1-	57-14-7	0.0001							X				--	--	--	--
Strychnine	57-24-9	0.0003							X				--	--	--	--
Propylene Glycol	57-55-6	20							X				--	--	--	--
Streptomycin	57-92-1	0.05							X				--	--	--	--
1,4-dimethylnaphthalene	571-58-4	--		X					X				--	--	--	--
PeCDF, 2,3,4,7,8-	57117-31-4	4e-09				O	O						--	--	--	--
PeCDF, 1,2,3,7,8-	57117-41-6	2.3e-08				O	O						--	--	--	--
HxCDF, 1,2,3,6,7,8-	57117-44-9	7e-09				O	O						--	--	--	--
1,2-dimethylnaphthalene	573-98-8	--		X					X				--	--	--	--
Pentachlorobiphenyl, 3,3',4,4',5- (PCB 126)	57465-28-8	7e-09				O	O						--	--	--	--
1,7-dimethylnaphthalene	575-37-1	--		X					X				--	--	--	--
1,6-dimethylnaphthalene	575-43-9	--		X					X				--	--	--	--
Dimethylphenol, 2,6-	576-26-1	0.0006							X				--	--	--	--
HxCDD, 1,2,3,6,7,8-	57653-85-7	7e-09				O	O						--	--	--	--
Clopyralid-olamine	57754-85-5	0.15				E	E1	1				Multiple molecules	E1	--	--	--
Metalaxyl	57837-19-1	0.06							X				--	--	--	--
Acequinocyl	57960-19-7	0.027							X				--	--	--	--
Styrene-Acrylonitrile (SAN) Trimer (THNA isomer)	57964-39-3	0.003							X				--	--	--	--
Styrene-Acrylonitrile (SAN) Trimer (THNP isomer)	57964-40-6	0.003							X				--	--	--	--
Cymoxanil	57966-95-7	0.03							X				--	--	--	--
Hexachlorocyclohexane, Gamma- (Lindane)	58-89-9	0.0003							X				--	--	--	--
Tetrachlorophenol, 2,3,4,6-	58-90-2	0.03							X				--	--	--	--
2,6-Dimethylnaphthalene	581-42-0	--		X					X				--	--	--	--
Tridiphane	58138-08-2	0.003							X				--	--	--	--
Bixafen	581809-46-3	0.03							X				--	--	--	--
Allethrin, d- (Pynamin Forte)	584-79-2	0.008							X				--	--	--	--
Toluene-2,4-diisocyanate	584-84-9	2.3e-06	X						X				--	--	--	--
2,3-Dimethylhexane	584-94-1	--		X					X				--	--	--	--
3-Methylhexane	589-34-4	--		X					X				--	--	--	--
2,4-Dimethylhexane	589-43-5	--		X					X				--	--	--	--
4-Methylheptane	589-53-7	--		X					X				--	--	--	--
3-Methylheptane	589-81-1	--		X					X				--	--	--	--
Cresol, p-chloro-m-	59-50-7	0.1							X				--	--	--	--
2,2-Dimethylpentane	590-35-2	--		X					X				--	--	--	--
2,2-Dimethylhexane	590-73-8	--		X					X				--	--	--	--
Terbacil	5902-51-2	0.013							X				--	--	--	--
MSMA-calcium salt	5902-95-4	0.03				E	E1	1				Multiple molecules	E1	--	--	--
Aminophenol, m-	591-27-5	0.08							X				--	--	--	--
2-Methylhexane	591-76-4	--		X					X				--	--	--	--
Hexanone, 2-	591-78-6	0.005							X				--	--	--	--
3-Methylnonane	5911-04-6	--		X					X				--	--	--	--
Calcium Cyanide	592-01-8	0.001				E	E1	1				Multiple molecules	E1	--	--	--
2,5-Dimethylhexane	592-13-2	--		X					X				--	--	--	--
2-Methylheptane	592-27-8	--		X					X				--	--	--	--
1-Hexene	592-41-6	--		X					X				--	--	--	--
1-Heptene	592-76-7	--		X					X				--	--	--	--
n-Octadecane (C18)	593-45-3	--		X					X				--	--	--	--
n-Heptacosane (C27)	593-49-7	--		X					X				--	--	--	--
Vinyl Bromide	593-60-2	0.00086	X						X				--	--	--	--
Fluridone	59756-60-4	0.08							X				--	--	--	--
Trichloropropane, 1,1,2-	598-77-6	0.005							X				--	--	--	--
Ethyl Ether	60-29-7	0.2							X				--	--	--	--
Methyl Hydrazine	60-34-4	0.001							X				--	--	--	--
Dimethoate	60-51-5	0.0022							X				--	--	--	--
Dieldrin	60-57-1	5e-05							X				--	--	--	--
Fenarimol	60168-88-9	0.006							X				--	--	--	--
Propiconazole	60207-90-1	0.1							X				--	--	--	--
Chlorthiophos	60238-56-4	0.0008					E6					CAS number not found	--	--	E6	--
Pentabromodiphenyl ether, 2,2',4,4',5- (BDE-99)	60348-60-9	0.0001							X				--	--	--	--
9,10-dimethylphenanthrene	604-83-1	--		X					X				--	--	--	--
Dinitrotoluene, 2,6-	606-20-2	0.0003							X				--	--	--	--
MCPB Sodium Salt	6062-26-6	0.044				E	E1	1				Multiple molecules	E1	--	--	--
Pentachlorobenzene	608-93-5	0.0008							X				--	--	--	--
1,2-dimethylfluoranthene	60826-74-6	--		X					X				--	--	--	--
1,2,3,4-tetramethylpyrene	60826-75-7	--		X					X				--	--	--	--
1,2,3-trimethylchrysene	60826-77-9	--		X					X				--	--	--	--
HxCDF, 2,3,4,6,7,8-	60851-34-5	7e-09				O	O						--	--	--	--
Naphthalene, 1- acetic acid sodium salt	61-31-4	0.25				E	E1	1				Multiple molecules	E1	--	--	--
1,3-dimethylanthracene	610-46-8	--		X					X				--	--	--	--
1-methylanthracene	610-48-0	--		X					X				--	--	--	--
1-Methyl-2-Ethylbenzene	611-14-3	--		X					X				--	--	--	--
2,3-dimethylanthracene	613-06-9	--		X					X				--	--	--	--
2-methylanthracene	613-12-7	--		X					X				--	--	--	--
2,6-dimethylanthracene	613-26-3	--		X					X				--	--	--	--
Methyl-1,4-benzenediamine dihydrochloride, 2-	615-45-2	0.0003				E	E1	1				Multiple molecules	E1	--	--	--
Methylbenzene-1,4-diamine sulfate, 2-	615-50-9	0.0003				E	E1	1				Multiple molecules	E1	--	--	--
Tribromobenzene, 1,2,4-	615-54-3	0.005							X				--	--	--	--
Dichloropropanol, 2,3-	616-23-9	0.003							X				--	--	--	--
3-Methylthiophene	616-44-4	--		X					X				--	--	--	--
3-Ethylpentane	617-78-7	--		X					X				--	--	--	--
Diethylformamide	617-84-5	0.001							X				--	--	--	--
Dinitroaniline, 3,5-	618-87-1	0.0004							X				--	--	--	--
3-Ethylhexane	619-99-8	--		X					X				--	--	--	--
Phenylmercuric Acetate	62-38-4	8e-05							X				--	--	--	--
Aniline	62-53-3	0.007							X				--	--	--	--
Dichlorvos	62-73-7	0.0005							X				--	--	--	--
Sodium Fluoroacetate	62-74-8	2e-05				E	E1	1				Multiple molecules	E1	--	--	--
Nitrosodimethylamine, N-	62-75-9	8e-06							X				--	--	--	--
1-Methyl-3-Ethylbenzene	620-14-4	--		X					X				--	--	--	--
Ammonium perfluoro-2-methyl-3-oxahexanoate	62037-80-3	3e-06				E	E1	1				Multiple molecules	E1	--	--	--
1-Methyl-4-Ethylbenzene	622-96-8	--		X					X				--	--	--	--
Methyl Isocyanate	624-83-9	0.00029	X						X				--	--	--	--
Sodium Acifluorfen	62476-59-9	0.013				E	E1	1				Multiple molecules	E1	--	--	--
2-Methyl-2-pentene	625-27-4	--		X					X				--	--	--	--
cis-2-Pentene	627-20-3	--		X					X				--	--	--	--
n-Tridecane (C13)	629-50-5	--		X					X				--	--	--	--
n-Tetradecane (C14)	629-59-4	--		X					X				--	--	--	--
n-Pentadecane (C15)	629-62-9	--		X					X				--	--	--	--
n-Heptadecane (C17)	629-78-7	--		X					X				--	--	--	--
n-Nonadecane (C19)	629-92-5	--		X					X				--	--	--	--
n-Heneicosane (C21)	629-94-7	--		X					X				--	--	--	--
n-Docosane (C22)	629-97-0	--		X					X				--	--	--	--
n-Pentacosane (C25)	629-99-2	--		X					X				--	--	--	--
Carbaryl	63-25-2	0.1							X				--	--	--	--
n-Hexacosane (C26)	630-01-3	--		X					X				--	--	--	--
n-Octacosane (C28)	630-02-4	--		X					X				--	--	--	--
n-Nonacosane (C29)	630-03-5	--		X					X				--	--	--	--
n-Hentriacontane (C31)	630-04-6	--		X					X				--	--	--	--
n-Tritriacontane (C33)	630-05-7	--		X					X				--	--	--	--
n-Hexatriacontane (C36)	630-06-8	--		X					X				--	--	--	--
n-Pentatriacontane (C35)	630-07-9	--		X					X				--	--	--	--
Selenourea	630-10-4	0.005				E	E4	4				Molecule contains unsupported element	--	--	E4	--
Tetrachloroethane, 1,1,1,2-	630-20-6	0.03							X				--	--	--	--
1,2,3-trimethylfluoranthene	63041-27-0	--		X			E6					CAS number not found	--	--	E6	--
Dibromoacetic acid	631-64-1	0.0003							X				--	--	--	--
Trichloroaniline, 2,4,6-	634-93-5	3e-05							X				--	--	--	--
Benzenediamine-2-methyl sulfate, 1,4-	6369-59-1	0.0003				E	E6	1				CAS number not found	--	--	E6	--
Ethyl Tertiary Butyl Ether (ETBE)	637-92-3	1		X	X				X				--	--	--	--
Phytane	638-36-8	--		X					X				--	--	--	--
n-Tricosane (C23)	638-67-5	--		X					X				--	--	--	--
n-Triacontane (C30)	638-68-6	--		X					X				--	--	--	--
Formic Acid	64-18-6	0.9							X				--	--	--	--
Propylene Glycol Dinitrate	6423-43-4	7.8e-05	X						X				--	--	--	--
Kathon 930	64359-81-5	0.002							X				--	--	--	--
1,3-dimethylpyrene	64401-21-4	--		X					X				--	--	--	--
cis-2-Heptene	6443-92-1	--		X					X				--	--	--	--
trans-2-Pentene	646-04-8	--		X					X				--	--	--	--
n-Tetracosane (C24)	646-31-1	--		X					X				--	--	--	--
Naphtha, High Flash Aromatic (HFAN)	64742-95-6	0.03				E	E6	1				CAS number not found	--	--	E6	--
Chlorsulfuron	64902-72-3	0.05							X				--	--	--	--
Benzoic Acid	65-85-0	4							X				--	--	--	--
Avermectin B1	65195-55-3	0.0004							X				--	--	--	--
Thallium Carbonate	6533-73-9	2e-05				E	E1	1				Multiple molecules	E1	--	--	--
Pentachlorobiphenyl, 2',3,4,4',5- (PCB 123)	65510-44-3	2.3e-05							X				--	--	--	--
Fluopyram	658066-35-4	0.012							X				--	--	--	--
2,6,9-trimethylphenanthrene	66271-32-7	--		X					X				--	--	--	--
1,2,3-trimethylanthracene	66271-42-9	--		X			E6					CAS number not found	--	--	E6	--
1,3,4-trimethylphenanthrene	66271-45-2	--		X					X				--	--	--	--
3,10-methylphenanthrene	66291-33-6	--		X					X				--	--	--	--
Cyromazine	66215-27-8	0.5							X				--	--	--	--
Flutolanil	66332-96-5	0.5							X				--	--	--	--
Fenoxaprop-Et	66441-23-4	0.0025							X				--	--	--	--
2,3,9,10-tetramethylanthracene	66552-77-0	--		X					X				--	--	--	--
1,2,3,4-tetramethylanthracene	66553-01-3	--		X			E6					CAS number not found	--	--	E6	--
Tralomethrin	66841-25-6	0.0075							X				--	--	--	--
Nitrofurantoin	67-20-9	0.07							X				--	--	--	--
Methanol	67-56-1	2							X				--	--	--	--
Isopropanol	67-63-0	2							X				--	--	--	--
Acetone	67-64-1	0.9							X				--	--	--	--
Chloroform	67-66-3	0.01							X				--	--	--	--
Hexachloroethane	67-72-1	0.0007							X				--	--	--	--
Fenpropidin	67306-00-7	0.023							X				--	--	--	--
Hydramethylnon	67485-29-4	0.017							X				--	--	--	--
Heptachlorodibenzofuran, 1,2,3,4,6,7,8-	67562-39-4	7e-08				O	O						--	--	--	--
Fenpropimorph	67564-91-4	0.032							X				--	--	--	--
Prochloraz	67747-09-5	0.009							X				--	--	--	--
Dimethylformamide	68-12-2	0.1							X				--	--	--	--
Hexamethylphosphoramide	680-31-9	0.0004							X				--	--	--	--
Forchlorfenuron	68157-60-8	0.07							X				--	--	--	--
Ammonium polyphosphate	68333-79-9	49				E	E6	2				CAS number not found	--	--	E6	--
Cyfluthrin	68359-37-5	0.025							X				--	--	--	--
ADBAC	68424-85-1	0.44				E	E1	1				Multiple molecules	E1	--	--	--
Benzene Sulfonic Acid	68584-22-5	0.5				E	E1	1				Multiple molecules	E1	--	--	--
Hexabromodiphenyl ether, 2,2',4,4',5,5'- (BDE-153)	68631-49-2	0.0002							X				--	--	--	--
Triflumizole	68694-11-1	0.012							X				--	--	--	--
1,2-Dimethylcyclohexane (trans)	6876-23-9	--		X					X				--	--	--	--
Tri-n-butyltin	688-73-3	0.0003							X				--	--	--	--
Pyriofenone	688046-61-9	0.091							X				--	--	--	--
Sodium polyphosphate	68915-31-1	1				E	E6	2				CAS number not found	--	--	E6	--
4-Methyl-1-pentene	691-37-2	--		X					X				--	--	--	--
Buprofezin	69327-76-0	0.033							X				--	--	--	--
Fluroxypyr acid	69377-81-7	1							X				--	--	--	--
Fluvalinate	69409-94-5	0.01							X				--	--	--	--
Isopropylcyclohexane	696-29-7	--		X					X				--	--	--	--
Hexachlorobiphenyl, 2,3,3',4,4',5'- (PCB 157)	69782-90-7	2.3e-05							X				--	--	--	--
Kasugamycin	6980-18-3	0.11							X				--	--	--	--
Haloxyfop, Methyl	69806-40-2	5e-05							X				--	--	--	--
Fluazifop-butyl	69806-50-4	0.0074							X				--	--	--	--
Hexachlorophene	70-30-4	0.0003							X				--	--	--	--
Tetrachlorobiphenyl, 3,4,4',5- (PCB 81)	70362-50-4	2.3e-06							X				--	--	--	--
Hexachlorodibenzofuran, 1,2,3,4,7,8-	70648-26-9	7e-09				O	O						--	--	--	--
Propanil	709-98-8	0.005							X				--	--	--	--
1,1,4-Trimethylcyclohexane	7094-27-1	--		X					X				--	--	--	--
Butanol, N-	71-36-3	0.1							X				--	--	--	--
Benzene	71-43-2	0.004		X	X				X				--	--	--	--
Trichloroethane, 1,1,1-	71-55-6	2							X				--	--	--	--
1,2,3,4-tetramethylfluoranthene	71277-99-1	--		X					X				--	--	--	--
Didecyl dimethyl ammonium chloride	7173-51-5	0.1				E	E1	1				Multiple molecules	E1	--	--	--
Abamectin	71751-41-2	0.0025				E	E6	6				CAS number not found	--	--	E6	--
Oxytetracycline calcium	7179-50-2	0.1				E	E1	1				Multiple molecules	E1	--	--	--
n-Heptatriacontane (C37)	7194-84-5	--		X					X				--	--	--	--
n-Octatriacontane (C38)	7194-85-6	--		X					X				--	--	--	--
n-Nonatriacontane (C39)	7194-86-7	--		X					X				--	--	--	--
Endrin	72-20-8	0.0003							X				--	--	--	--
Methoxychlor	72-43-5	0.005							X				--	--	--	--
Dichlorodiphenyldichloroethane, p,p'- (DDD)	72-54-8	0.0005							X				--	--	--	--
Dichlorodiphenyldichloroethylene, p,p'- (DDE)	72-55-9	0.0005							X				--	--	--	--
Perfluorononanoate	72007-68-2	3e-06							X				--	--	--	--
Fomesafen	72178-02-0	0.01							X				--	--	--	--
Prometryn	7287-19-6	0.04							X				--	--	--	--
HxCDF, 1,2,3,7,8,9-	72918-21-9	7e-09				O	O						--	--	--	--
Tolyfluanid	731-27-1	0.026							X				--	--	--	--
Phosmet	732-11-6	0.02							X				--	--	--	--
Tetrapotassium phosphate	7320-34-5	1				E	E1	1				Multiple molecules	E1	--	--	--
3,4,5,6-tetramethylphenanthrene	7343-06-8	--		X					X				--	--	--	--
Cyantraniliprole	736994-63-1	0.01							X				--	--	--	--
1,8-methylphenanthrene	7372-87-4	--		X					X				--	--	--	--
2,4,5,7-tetramethylphenanthrene	7396-38-5	--		X					X				--	--	--	--
Chlorobenzoic Acid, p-	74-11-3	0.03							X				--	--	--	--
N,N'-Diphenyl-1,4-benzenediamine	74-31-7	0.0003				E		4	X				--	--	--	--
Bromomethane	74-83-9	0.0014							X				--	--	--	--
Chloromethane	74-87-3	0.026	X						X				--	--	--	--
Hydrogen Cyanide	74-90-8	0.0006							X				--	--	--	--
Dibromomethane (Methylene Bromide)	74-95-3	0.01							X				--	--	--	--
Bromochloromethane	74-97-5	0.011	X						X				--	--	--	--
Sethoxydim	74051-80-2	0.14							X				--	--	--	--
Bensulide	741-58-2	0.005							X				--	--	--	--
Clofentezine	74115-24-5	0.013							X				--	--	--	--
Sulfometuron Me	74222-97-2	0.28							X				--	--	--	--
Metsulfuron-methyl	74223-64-6	0.25							X				--	--	--	--
Aluminum	7429-90-5	1				E	E4	4				Molecule contains unsupported element	--	--	E4	--
Iron	7439-89-6	0.7				E	E4	4				Molecule contains unsupported element	--	--	E4	--
Lanthanum	7439-91-0	5e-05				E	E4	4				Molecule contains unsupported element	--	--	E4	--
Lithium	7439-93-2	0.002				E	E4	4				Molecule contains unsupported element	--	--	E4	--
Manganese (Diet)	7439-96-5	0.14				E	E4	4				Molecule contains unsupported element	--	--	E4	--
Mercury (elemental)	7439-97-6	0.00016				E	E5	5				Only one nonhydrogen atom	--	--	--	E5
Molybdenum	7439-98-7	0.005				E	E4	4				Molecule contains unsupported element	--	--	E4	--
Nickel Soluble Salts	7440-02-0	0.02				E	E4	4				Molecule contains unsupported element	--	--	E4	--
Silver	7440-22-4	0.005				E	E4	4				Molecule contains unsupported element	--	--	E4	--
Strontium, Stable	7440-24-6	0.6				E	E4	4				Molecule contains unsupported element	--	--	E4	--
Thallium (Soluble Salts)	7440-28-0	1e-05				E	E4	4				Molecule contains unsupported element	--	--	E4	--
Tin	7440-31-5	0.6				E	E5	5				Only one nonhydrogen atom	--	--	--	E5
Tungsten	7440-33-7	0.0008				E	E4	4				Molecule contains unsupported element	--	--	E4	--
Antimony (metallic)	7440-36-0	0.0004				E	E4	4				Molecule contains unsupported element	--	--	E4	--
Arsenic, Inorganic	7440-38-2	0.0003				E	E5	5				Only one nonhydrogen atom	--	--	--	E5
Barium	7440-39-3	0.2				E	E4	4				Molecule contains unsupported element	--	--	E4	--
Beryllium and compounds	7440-41-7	0.002				E	E4	4				Molecule contains unsupported element	--	--	E4	--
Boron And Borates Only	7440-42-8	0.2				E	E4	4				Molecule contains unsupported element	--	--	E4	--
Cadmium (Diet)	7440-43-9	0.0001				E	E4	4				Molecule contains unsupported element	--	--	E4	--
Cobalt	7440-48-4	0.0003				E	E4	4				Molecule contains unsupported element	--	--	E4	--
Copper	7440-50-8	0.04	X			E	E4	4				Molecule contains unsupported element	--	--	E4	--
Uranium (Soluble Salts)	7440-61-1	0.0002				E	E4	4				Molecule contains unsupported element	--	--	E4	--
Vanadium and Compounds	7440-62-2	0.005				E	E4	4				Molecule contains unsupported element	--	--	E4	--
Zinc and Compounds	7440-66-6	0.3				E	E4	4				Molecule contains unsupported element	--	--	E4	--
Zirconium	7440-67-7	8e-05				E	E4	4				Molecule contains unsupported element	--	--	E4	--
Sulfur Trioxide	7446-11-9	0.00029	X			E	E2	2				Molecule does not contain carbon	--	E2	--	--
Thallium Sulfate	7446-18-6	2e-05				E	E1	1				Multiple molecules	E1	--	--	--
Selenium Sulfide	7446-34-6	0.005				E	E4	4				Molecule contains unsupported element	--	--	E4	--
Pentachlorobiphenyl, 2,3,4,4',5- (PCB 114)	74472-37-0	2.3e-05							X				--	--	--	--
Methylbenzene,1-4-diamine monohydrochloride, 2-	74612-12-7	0.0002				E	E1	1				Multiple molecules	E1	--	--	--
2,5,8-trimethylchrysene	74869-25-3	--		X					X				--	--	--	--
1,2-dimethylpyrene	74869-48-0	--		X			E6					CAS number not found	--	--	E6	--
Mercuric Chloride	7487-94-7	0.0003				E	E1	1				Multiple molecules	E1	--	--	--
Ethyl Chloride	75-00-3	1.1	X						X				--	--	--	--
Vinyl Chloride	75-01-4	0.003							X				--	--	--	--
Acetonitrile	75-05-8	0.017							X				--	--	--	--
Acetaldehyde	75-07-0	0.0026	X						X				--	--	--	--
Methylene Chloride	75-09-2	0.006							X				--	--	--	--
Carbon Disulfide	75-15-0	0.1							X				--	--	--	--
Ethylene Oxide	75-21-8	0.0086							X				--	--	--	--
Bromoform	75-25-2	0.02	X						X				--	--	--	--
Bromodichloromethane	75-27-4	0.008							X				--	--	--	--
Chloropropane, 2-	75-29-6	0.029							X				--	--	--	--
Dichloroethane, 1,1-	75-34-3	0.2	X						X				--	--	--	--
Dichloroethylene, 1,1-	75-35-4	0.05	X						X				--	--	--	--
Difluoroethane, 1,1-	75-37-6	11							X				--	--	--	--
Phosgene	75-44-5	8.6e-05	X						X				--	--	--	--
Chlorodifluoromethane	75-45-6	14							X				--	--	--	--
Nitromethane	75-52-5	0.0014	X						X				--	--	--	--
Propylene Oxide	75-56-9	0.001							X				--	--	--	--
Cacodylic Acid	75-60-5	0.014							X				--	--	--	--
Butyl Alcohol, t-	75-65-0	0.4	X	X	X				X				--	--	--	--
Chloro-1,1-difluoroethane, 1-	75-68-3	14	X						X				--	--	--	--
Trichlorofluoromethane	75-69-4	0.3							X				--	--	--	--
Dichlorodifluoromethane	75-71-8	0.2							X				--	--	--	--
2,2-Dimethylbutane	75-83-2	--		X					X				--	--	--	--
Amyl Alcohol, tert-	75-85-4	0.00086							X				--	--	--	--
Acetone Cyanohydrin	75-86-5	0.003							X				--	--	--	--
Dalapon	75-99-0	0.03							X				--	--	--	--
Titanium Tetrachloride	7550-45-0	2.9e-05	X			E	E4	4				Molecule contains unsupported element	--	--	E4	--
Iodine	7553-56-2	0.01				E	E2	2				Molecule does not contain carbon	--	E2	--	--
Disodium phosphate	7558-79-4	1				E	E1	1				Multiple molecules	E1	--	--	--
Monosodium phosphate	7558-80-7	1				E	E1	1				Multiple molecules	E1	--	--	--
Dimethyl methylphosphonate	756-79-6	0.06							X				--	--	--	--
EPTC	759-94-4	0.05							X				--	--	--	--
Trichloroacetic Acid	76-03-9	0.02							X				--	--	--	--
Chloropicrin	76-06-2	0.00011	X						X				--	--	--	--
Trichloro-1,2,2-trifluoroethane, 1,1,2-	76-13-1	30							X				--	--	--	--
Heptachlor	76-44-8	0.0001							X				--	--	--	--
Triphenyltin hydroxide (TPTH)	76-87-9	0.001							X				--	--	--	--
Trisodium phosphate	7601-54-9	1				E	E1	1				Multiple molecules	E1	--	--	--
Sodium Perchlorate	7601-89-0	0.0007				E	E1	1				Multiple molecules	E1	--	--	--
Silica (crystalline, respirable)	7631-86-9	0.00086	X			E	E2	2				Molecule does not contain carbon	--	E2	--	--
Boron Trifluoride	7637-07-2	0.04				E	E4	4				Molecule contains unsupported element	--	--	E4	--
cis-2-Octene	7642-04-8	--		X					X				--	--	--	--
Hydrogen Chloride	7647-01-0	0.0057	X			E	E5	5				Only one nonhydrogen atom	--	--	--	E5
Glycidaldehyde	765-34-4	0.0004							X				--	--	--	--
Quizalofop-ethyl	76578-14-8	0.009							X				--	--	--	--
Phosphoric Acid	7664-38-2	1				E	E2	2				Molecule does not contain carbon	--	E2	--	--
Hydrogen Fluoride	7664-39-3	0.04				E	E5	5				Only one nonhydrogen atom	--	--	--	E5
Ammonia	7664-41-7	34				E	E5	5				Only one nonhydrogen atom	--	--	--	E5
Sulfuric Acid	7664-93-9	0.00029	X			E	E2	2				Molecule does not contain carbon	--	E2	--	--
Flutriafol	76674-21-0	0.05							X				--	--	--	--
Paclobutrazol	76738-62-0	0.013							X				--	--	--	--
Sodium Fluoride	7681-49-4	0.05				E	E1	1				Multiple molecules	E1	--	--	--
cis-2-Hexene	7688-21-3	--		X					X				--	--	--	--
Hexachlorocyclopentadiene	77-47-4	0.006							X				--	--	--	--
Dicyclopentadiene	77-73-6	0.08							X				--	--	--	--
Nickel chloride	7718-54-9	0.011				E	E1	1				Multiple molecules	E1	--	--	--
Glufosinate, Ammonium	77182-82-2	0.006				E	E1	1				Multiple molecules	E1	--	--	--
Monoammonium phosphate	7722-76-1	49				E	E1	1				Multiple molecules	E1	--	--	--
Tetrasodium pyrophosphate	7722-88-5	1				E	E1	1				Multiple molecules	E1	--	--	--
Phosphorus, White	7723-14-0	2e-05				E	E5	5				Only one nonhydrogen atom	--	--	--	E5
Chromium(VI), Aerosol Mists	7738-94-5	1.4e-06				E	E4	4				Molecule contains unsupported element	--	--	E4	--
Lactofen	77501-63-4	0.008							X				--	--	--	--
Monomagnesium phosphate	7757-86-0	49				E	E1	1				Multiple molecules	E1	--	--	--
Trimagnesium phosphate	7757-87-1	49				E	E1	1				Multiple molecules	E1	--	--	--
Dicalcium phosphate	7757-93-9	49				E	E1	1				Multiple molecules	E1	--	--	--
Dipotassium phosphate	7758-11-4	1				E	E1	1				Multiple molecules	E1	--	--	--
Sodium pyrophosphate	7758-16-9	1				E	E1	1				Multiple molecules	E1	--	--	--
Chlorite (Sodium Salt)	7758-19-2	0.03				E	E1	1				Multiple molecules	E1	--	--	--
Monocalcium phosphate	7758-23-8	49				E	E1	1				Multiple molecules	E1	--	--	--
Sodium tripolyphosphate	7758-29-4	1				E	E1	1				Multiple molecules	E1	--	--	--
Tricalcium phosphate	7758-87-4	49				E	E1	1				Multiple molecules	E1	--	--	--
Lead Chromate	7758-97-6	0.02				E	E1	1				Multiple molecules	E1	--	--	--
Ammonium Sulfamate	7773-06-0	0.2				E	E1	1				Multiple molecules	E1	--	--	--
Sodium Chlorate	7775-09-9	0.03				E	E1	1				Multiple molecules	E1	--	--	--
Arsenic Acid	7778-39-4	3.5e-06				E	E2	2				Molecule does not contain carbon	--	E2	--	--
Calcium arsenate	7778-44-1	3.5e-06				E	E1	1				Multiple molecules	E1	--	--	--
Tripotassium phosphate	7778-53-2	1				E	E1	1				Multiple molecules	E1	--	--	--
Potassium Perchlorate	7778-74-7	0.0007				E	E1	1				Multiple molecules	E1	--	--	--
Monopotassium phosphate	7778-77-0	1				E	E1	1				Multiple molecules	E1	--	--	--
Fluorine (Soluble Fluoride)	7782-41-4	0.06				E	E2	2				Molecule does not contain carbon	--	E2	--	--
Selenium	7782-49-2	0.005				E	E4	4				Molecule contains unsupported element	--	--	E4	--
Chlorine	7782-50-5	0.1				E	E2	2				Molecule does not contain carbon	--	E2	--	--
Dimagnesium phosphate	7782-75-4	49				E	E1	1				Multiple molecules	E1	--	--	--
Selenious Acid	7783-00-8	0.005				E	E4	4				Molecule contains unsupported element	--	--	E4	--
Hydrogen Sulfide	7783-06-4	0.00057	X			E	E5	5				Only one nonhydrogen atom	--	--	--	E5
Diammonium phosphate	7783-28-0	49				E	E1	1				Multiple molecules	E1	--	--	--
Selenium hexafluoride	7783-79-1	0.04				E	E4	4				Molecule contains unsupported element	--	--	E4	--
Phosphoric acid, aluminum salt (1:1) [aluminum phosphate]	7784-30-7	1.4				E	E2	2				Multiple molecules	E1	--	--	--
Arsine	7784-42-1	3.5e-06				E	E5	5				Only one nonhydrogen atom	--	--	--	E5
Sodium trimetaphosphate	7785-84-4	1				E	E1	1				Multiple molecules	E1	--	--	--
Phosphoric acid, aluminum sodium salt (1:X:X) [sodium aluminum phosphate acidic (acidic SALP)]	7785-88-8	4.3				E	E6	2				CAS number not found	--	--	E6	--
Mevinphos	7786-34-7	2.5e-05							X				--	--	--	--
Nickel sulfate	7786-81-4	0.011				E	E1	1				Multiple molecules	E1	--	--	--
Beryllium sulfate (tetrahydrate)	7787-56-6	0.002				E	E1	1				Multiple molecules	E1	--	--	--
Strontium Chromate	7789-06-2	0.02				E	E1	1				Multiple molecules	E1	--	--	--
9-methylanthracene	779-02-2	--		X					X				--	--	--	--
Calcium pyrophosphate	7790-76-3	49				E	E1	1				Multiple molecules	E1	--	--	--
Ammonium Perchlorate	7790-98-9	0.0007				E	E1	1				Multiple molecules	E1	--	--	--
Lithium Perchlorate	7791-03-9	0.0007				E	E1	1				Multiple molecules	E1	--	--	--
Thallium Chloride	7791-12-0	1e-05				E	E1	1				Multiple molecules	E1	--	--	--
Tetraethyl Lead	78-00-2	1e-07				E	E4	4				Molecule contains unsupported element	--	--	E4	--
Pentaerythritol tetranitrate (PETN)	78-11-5	0.009							X				--	--	--	--
Tricresyl Phosphate (TCP)	78-30-8	0.02							X				--	--	--	--
Tris(2-ethylhexyl)phosphate	78-42-2	0.1							X				--	--	--	--
Tribufos	78-48-8	0.0002							X				--	--	--	--
Isophorone	78-59-1	0.2							X				--	--	--	--
Isopentane	78-78-4	--		X					X				--	--	--	--
Isoprene	78-79-5	--		X					X				--	--	--	--
Isobutyl Alcohol	78-83-1	0.3							X				--	--	--	--
Dichloropropane, 1,2-	78-87-5	0.04							X				--	--	--	--
Butyl alcohol, sec-	78-92-2	2							X				--	--	--	--
Methyl Ethyl Ketone (2-Butanone)	78-93-3	0.6							X				--	--	--	--
Lactonitrile	78-97-7	0.0002							X				--	--	--	--
Phosphine	7803-51-2	0.0003				E	E5	5				Only one nonhydrogen atom	--	--	--	E5
9,10-dimethylanthracene	781-43-1	--		X					X				--	--	--	--
1,4-dimethylanthracene	781-92-0	--		X					X				--	--	--	--
2,7-dimethylanthracene	782-23-0	--		X					X				--	--	--	--
Hexythiazox	78587-05-0	0.025							X				--	--	--	--
Trichloroethane, 1,1,2-	79-00-5	0.004							X				--	--	--	--
Trichloroethylene	79-01-6	0.0005							X				--	--	--	--
Acrylamide	79-06-1	0.002							X				--	--	--	--
Bromoacetic acid	79-08-3	0.0017							X				--	--	--	--
Acrylic Acid	79-10-7	0.5							X				--	--	--	--
Chloroacetic Acid	79-11-8	0.0035							X				--	--	--	--
Methyl Acetate	79-20-9	1							X				--	--	--	--
2,3-Dimethylbutane	79-29-8	--		X					X				--	--	--	--
Tetrachloroethane, 1,1,2,2-	79-34-5	0.02							X				--	--	--	--
Dichloroacetic Acid	79-43-6	0.004							X				--	--	--	--
Nitropropane, 2-	79-46-9	0.0057	X						X				--	--	--	--
Oxytetracycline	79-57-2	0.1							X				--	--	--	--
Triphenylphosphine Oxide	791-28-6	0.02							X				--	--	--	--
Fluazifop-p-butyl	79241-46-6	0.0051							X				--	--	--	--
Thifensulfuron-methyl	79277-27-3	0.043							X				--	--	--	--
Fluazinam	79622-59-6	0.011							X				--	--	--	--
Hexaconazole	79983-71-4	0.02							X				--	--	--	--
Bisphenol A	80-05-7	0.05							X				--	--	--	--
Sulfonylbis(4-chlorobenzene), 1,1'-	80-07-9	0.0008							X				--	--	--	--
Methyl Methacrylate	80-62-6	1.4							X				--	--	--	--
Toxaphene	8001-35-2	9e-05					E6					CAS number not found	--	--	E6	--
Pyrethrins	8003-34-7	0.004					E6					CAS number not found	--	--	E6	--
Mineral oils	8012-95-1	3				E	E6	1				CAS number not found	--	--	E6	--
Polyphosphoric acid	8017-16-1	1				E	E6	1				CAS number not found	--	--	E6	--
Mancozeb	8018-01-7	0.016				E	E6	6				CAS number not found	--	--	E6	--
Demeton	8065-48-3	4e-05					E6					CAS number not found	--	--	E6	--
Etofenprox	80844-07-1	0.025							X				--	--	--	--
Warfarin	81-81-2	0.0003							X				--	--	--	--
Tetrafluoroethane, 1,1,1,2-	811-97-2	23	X						X				--	--	--	--
Imazapyr Acid	81334-34-1	2.5							X				--	--	--	--
Imazaquin	81335-37-7	0.25							X				--	--	--	--
Imazaquin Sodium	81335-46-8	0.25				E	E1	1				Multiple molecules	E1	--	--	--
Imazaquin-ammonium	81335-47-9	0.25				E	E1	1				Multiple molecules	E1	--	--	--
Imazethapyr	81335-77-5	2.5							X				--	--	--	--
Imazamethabenz-Me p-isomer	81405-85-8	0.25				E	E1	1				Multiple molecules	E1	--	--	--
Fluroxypyr	81406-37-3	1							X				--	--	--	--
Sulfosate (Glyphosate-trimesium)	81591-81-3	0.083				E	E1	1				Multiple molecules	E1	--	--	--
Clomazone	81777-89-1	0.84							X				--	--	--	--
Pentachloronitrobenzene	82-68-8	0.003							X				--	--	--	--
Triasulfuron	82097-50-5	0.01							X				--	--	--	--
Bis(trifluoromethylsulfonyl)amine (TFSI)	82113-65-3	0.0003							X				--	--	--	--
Hexamethylene Diisocyanate, 1,6-	822-06-0	2.9e-06	X						X				--	--	--	--
Toluenediamine, 2,6-	823-40-5	0.03							X				--	--	--	--
Isoxaben	82558-50-7	0.05							X				--	--	--	--
Biphenthrin	82657-04-3	0.015							X				--	--	--	--
Acenaphthene	83-32-9	0.06		X	X				X				--	--	--	--
Rotenone	83-79-4	0.004							X				--	--	--	--
4-methylphenanthrene	832-64-4	--		X					X				--	--	--	--
1-methylphenanthrene	832-69-9	--		X					X				--	--	--	--
3-methylphenanthrene	832-71-3	--		X					X				--	--	--	--
Ametryn	834-12-8	0.009							X				--	--	--	--
Potassium Mefluidide	83601-83-6	0.015				E	E1	1				Multiple molecules	E1	--	--	--
Uniconazole-P	83657-17-4	0.02							X				--	--	--	--
Bensulfuron-methyl	83055-99-6	0.2							X				--	--	--	--
Teflubenzuron	83121-18-0	0.021							X				--	--	--	--
Anthraquinone, 9,10-	84-65-1	0.002							X				--	--	--	--
Diethyl Phthalate	84-66-2	0.8							X				--	--	--	--
Ethylphthalyl Ethyl Glycolate	84-72-0	3							X				--	--	--	--
Dibutyl Phthalate	84-74-2	0.1							X				--	--	--	--
Quinchlorac	84087-01-4	0.38							X				--	--	--	--
Diquat dibromide	85-00-7	0.005				E	E1	1				Multiple molecules	E1	--	--	--
Phenanthrene	85-01-8	--		X					X				--	--	--	--
Phthalic Anhydride	85-44-9	2							X				--	--	--	--
Butyl Benzyl Phthalate	85-68-7	0.2							X				--	--	--	--
Butylphthalyl Butylglycolate	85-70-1	1							X				--	--	--	--
Flusilazole	85509-19-9	0.002							X				--	--	--	--
1,4-dimethylpyrene	856847-52-4	--		X			E6					CAS number not found	--	--	E6	--
Pyrimidinecarboxylic acid, 4-, 6-amino-5-chloro-2-cyclopropyl-, methyl ester	858954-83-3	2.8							X				--	--	--	--
Nitrosodiphenylamine, N-	86-30-6	0.02							X				--	--	--	--
Azinphos-methyl	86-50-0	0.0015							X				--	--	--	--
Fluorene	86-73-7	0.04		X	X				X				--	--	--	--
Naphthaleneacetamide, 1-	86-86-2	0.25							X				--	--	--	--
Naphthylacetic Acid, 1-	86-87-3	0.25							X				--	--	--	--
Primisulfuron-methyl	86209-51-0	0.25							X				--	--	--	--
Trichlorobenzene, 1,2,3-	87-61-6	0.0008							X				--	--	--	--
Hexachlorobutadiene	87-68-3	0.001							X				--	--	--	--
Hexabromobenzene	87-82-1	0.002							X				--	--	--	--
Cyclohexane, 1,2,3,4,5-pentabromo-6-chloro-	87-84-3	0.02							X				--	--	--	--
Pentachlorophenol	87-86-5	0.005							X				--	--	--	--
2-Methylnonane	871-83-0	--		X					X				--	--	--	--
Diethofencarb	87130-20-9	0.5							X				--	--	--	--
1-Decene	872-05-9	--		X					X				--	--	--	--
2-Ethylthiophene	872-55-9	--		X					X				--	--	--	--
1,3-Dimethyl-4-Ethylbenzene	874-41-9	--		X					X				--	--	--	--
Sedaxane	874967-67-6	0.11							X				--	--	--	--
Flumiclorac pentyl	87546-18-7	1							X				--	--	--	--
Isofetamid	875915-78-9	0.77							X				--	--	--	--
Dimethenamid	87674-68-8	0.05							X				--	--	--	--
1,2,4-Triethylbenzene	877-44-1	--		X					X				--	--	--	--
Tralkoxydim	87820-88-0	0.005							X				--	--	--	--
Trichlorophenol, 2,4,6-	88-06-2	0.001							X				--	--	--	--
Nitrotoluene, o-	88-72-2	0.0009							X				--	--	--	--
Chloronitrobenzene, o-	88-73-3	0.003							X				--	--	--	--
Nitroaniline, 2-	88-74-4	0.01							X				--	--	--	--
Dinoseb	88-85-7	0.001							X				--	--	--	--
Picric Acid (2,4,6-Trinitrophenol)	88-89-1	0.002							X				--	--	--	--
Isopyrazam	881685-58-1	0.055							X				--	--	--	--
9-methylphenanthrene	883-20-5	--		X					X				--	--	--	--
Terbutryn	886-50-0	0.001							X				--	--	--	--
Myclobutanil	88671-89-0	0.025							X				--	--	--	--
2,6-dimethyldibenzothiophene	89816-75-1	--		X					X				--	--	--	--
Methylnaphthalene, 1-	90-12-0	0.07		X	X				X				--	--	--	--
Dichlorobenzophenone, 4,4'-	90-98-2	0.009							X				--	--	--	--
Metaldehyde	9002-91-9	0.1					E6					CAS number not found	--	--	E6	--
Butoxypolypropylene Glycol	9003-13-8	1.2							X				--	--	--	--
Nitrocellulose	9004-70-0	3000				O	E6					CAS number not found	--	--	E6	--
Metiram	9006-42-2	0.0004				E	E6	6				CAS number not found	--	--	E6	--
Lithium bis[(trifluoromethyl)sulfonyl]azanide	90076-65-6	0.0003				E	E1	1				Multiple molecules	E1	--	--	--
Polymeric Methylene Diphenyl Diisocyanate (PMDI)	9016-87-9	0.00017	X			E	E6	3				CAS number not found	--	--	E6	--
Fluxapyroxad	907204-31-3	0.021							X				--	--	--	--
Chlorimuron, Ethyl-	90982-32-4	0.09							X				--	--	--	--
Toluene-2,6-diisocyanate	91-08-7	2.3e-06	X						X				--	--	--	--
Naphthalene	91-20-3	0.02		X	X				X				--	--	--	--
Ethoxyquin	91-53-2	0.04							X				--	--	--	--
Methylnaphthalene, 2-	91-57-6	0.004		X	X				X				--	--	--	--
Chloronaphthalene, Beta-	91-58-7	0.08							X				--	--	--	--
Afidopyropen	915972-17-7	0.08							X				--	--	--	--
Biphenyl, 1,1'-	92-52-4	0.5		X	X				X				--	--	--	--
Phenothiazine	92-84-2	0.0005							X				--	--	--	--
Benzidine	92-87-5	0.003							X				--	--	--	--
3,4-Dimethylheptane	922-28-1	--		X					X				--	--	--	--
3,5-Dimethylheptane	926-82-9	--		X					X				--	--	--	--
Perfluorohexanoate	92612-52-7	0.0005							X				--	--	--	--
MCPP	93-65-2	0.001							X				--	--	--	--
Trichlorophenoxypropionic acid, -2,4,5	93-72-1	0.008							X				--	--	--	--
Trichlorophenoxyacetic Acid, 2,4,5-	93-76-5	0.01							X				--	--	--	--
1,2-Dimethyl-3-Ethylbenzene	933-98-2	--		X					X				--	--	--	--
1,3-Dimethyl-5-Ethylbenzene	934-74-7	--		X					X				--	--	--	--
1,2-Dimethyl-4-Ethylbenzene	934-80-5	--		X					X				--	--	--	--
MCPA	94-74-6	0.0005							X				--	--	--	--
Dichlorophenoxy Acetic Acid, 2,4-	94-75-7	0.01							X				--	--	--	--
MCPB	94-81-5	0.044							X				--	--	--	--
Prosulfuron	94125-34-5	0.053							X				--	--	--	--
Cyproconazole	94361-06-5	0.01							X				--	--	--	--
Halauxifen-methyl	943831-98-9	0.03							X				--	--	--	--
Fonofos	944-22-9	0.002							X				--	--	--	--
Sulfoxaflor	946578-00-3	0.05							X				--	--	--	--
Indene	95-13-6	--		X					X				--	--	--	--
Benzothiophene	95-15-8	--		X					X				--	--	--	--
Xylene, o-	95-47-6	0.2		X	X	E		3	X		1		--	--	--	--
Cresol, o-	95-48-7	0.05							X				--	--	--	--
Chlorotoluene, o-	95-49-8	0.02							X				--	--	--	--
Dichlorobenzene, 1,2-	95-50-1	0.09							X				--	--	--	--
Phenylenediamine, o-	95-54-5	0.004							X				--	--	--	--
Aminophenol, o-	95-55-6	0.004							X				--	--	--	--
Chlorophenol, 2-	95-57-8	0.005							X				--	--	--	--
Trimethylbenzene, 1,2,4-	95-63-6	0.01		X	X				X				--	--	--	--
Dimethylphenol, 3,4-	95-65-8	0.001							X				--	--	--	--
Dimethylaniline, 2,4-	95-68-1	0.002							X				--	--	--	--
Chloro-2-methylaniline, 4-	95-69-2	0.003							X				--	--	--	--
Toluenediamine, 2,5-	95-70-5	0.0002							X				--	--	--	--
1,2,4,5-Tetramethylbenzene	95-93-2	--		X					X				--	--	--	--
Tetrachlorobenzene, 1,2,4,5-	95-94-3	3e-05							X				--	--	--	--
Trichlorophenol, 2,4,5-	95-95-4	0.1							X				--	--	--	--
Mephosfolan	950-10-7	9e-05							X				--	--	--	--
Methidathion	950-37-8	0.0015							X				--	--	--	--
Indaziflam	950782-86-2	0.02							X				--	--	--	--
Flupyradifurone	951659-40-8	0.078							X				--	--	--	--
Trinexapac-Ethyl	95266-40-3	0.32							X				--	--	--	--
Cadusafos	95465-99-9	1e-06				O	O						--	--	--	--
Diphenamid	957-51-7	0.03							X				--	--	--	--
Pyriproxyfen	95737-68-1	0.35							X				--	--	--	--
Dibromo-3-chloropropane, 1,2-	96-12-8	0.0002							X				--	--	--	--
3-Methylpentane	96-14-0	--		X					X				--	--	--	--
Trichloropropane, 1,2,3-	96-18-4	0.004							X				--	--	--	--
Trichloropropene, 1,2,3-	96-19-5	0.003							X				--	--	--	--
Methyl Acrylate	96-33-3	0.03							X				--	--	--	--
Methylcyclopentane	96-37-7	--		X					X				--	--	--	--
Ethylene Thiourea	96-45-7	8e-05							X				--	--	--	--
Picramic Acid (2-Amino-4,6-dinitrophenol)	96-91-3	0.0001							X				--	--	--	--
Stirofos (Tetrachlorovinphos)	961-11-5	0.03							X				--	--	--	--
Phostebupirim (Tebupirimphos)	96182-53-5	4.1e-05							X				--	--	--	--
Pyridaben	96489-71-3	0.022							X				--	--	--	--
2,3,9-trimethylfluorene	96563-06-3	--		X					X				--	--	--	--
2,7,9-trimethylfluorene	96563-09-6	--		X					X				--	--	--	--
Ethyl Methacrylate	97-63-2	0.09							X				--	--	--	--
Ethametsulfuron Methyl	97780-06-8	4.5							X				--	--	--	--
Dithiopyr	97886-45-8	0.0036							X				--	--	--	--
Furfural	98-01-1	0.003							X				--	--	--	--
Butylbenzene, tert-	98-06-6	0.1		X	X				X				--	--	--	--
1,3-Dimethyl-5-tert-Butylbenzene	98-19-1	--		X					X				--	--	--	--
Chlorobenzotrifluoride, 4-	98-56-6	0.003							X				--	--	--	--
Chlorobenzene sulfonic acid, p-	98-66-8	0.1							X				--	--	--	--
Cumene	98-82-8	0.1		X	X				X				--	--	--	--
Methylstyrene, Alpha-	98-83-9	0.07							X				--	--	--	--
Acetophenone	98-86-2	0.1							X				--	--	--	--
Benalaxyl-M	98243-83-5	0.02							X				--	--	--	--
Fosthiazate	98886-44-3	0.00096							X				--	--	--	--
Nitrobenzene	98-95-3	0.002							X				--	--	--	--
Flumetsulam	98967-40-9	1							X				--	--	--	--
Nitrotoluene, m-	99-08-1	0.0001							X				--	--	--	--
Nitroaniline, 3-	99-09-2	0.0003							X				--	--	--	--
DCNA (Dicloran)	99-30-9	0.0025							X				--	--	--	--
Trinitrobenzene, 1,3,5-	99-35-4	0.03							X				--	--	--	--
Methyl-5-Nitroaniline, 2-	99-55-8	0.02							X				--	--	--	--
Dinitrobenzene, 1,3-	99-65-0	0.0001							X				--	--	--	--
1-Methyl-4-Isopropylbenzene	99-87-6	--		X					X				--	--	--	--
Toluic Acid, p-	99-94-5	0.005							X				--	--	--	--
Nitrotoluene, p-	99-99-0	0.004							X				--	--	--	--
Clethodim	99129-21-2	0.3							X				--	--	--	--
Methyl Phosphonic Acid	993-13-5	0.06							X				--	--	--	--
Tertiary-Amyl Methyl Ether	994-05-8	--		X					X				--	--	--	--
Cloquintocet-mexyl	99607-70-2	0.04							X				--	--	--	--
Chlormequat chloride	999-81-5	0.05				E	E1	1				Multiple molecules	E1	--	--	--
TOTALS
Chemicals	CASRNs	RfDs	RfDs Calculated from RfCs	PIANO Analytes	PIANO Analytes with RfDs	TEST ERROR (E) or Statistical Outlier (O)			MASTER SET Chemicals		TOTAL PIANO Target Analytes Eliminated by TEST Error
1390	1390	1135	66	299	44	262			1090		3
NOTE: Compounds listed in this table are ordered by CASRN and include: compounds identified in RAIS and in the U.S. EPA Regional Screening Level (RSL) tables as having either an RfD or RfC toxicity value; and compounds identified as targets of PIANO analyses, regardless of whether they have an RfD value. The CASRNs from this compound list were input into the U.S. EPA TEST software for determinati…
