# Supplementary material for: In Silico Prediction of Chronic Oral Reference Doses for PIANO Target Analytes
Source: Toxics. 2026 Jun 18;14(6):529. doi: 10.3390/toxics14060529 (PMC13308117; doi:10.3390/toxics14060529)
Supplement: Supplementary file 1 [file toxics-14-00529-s001.zip › Supplemental Table S2 Betas and RMSEs.xlsx]

## Sheet: Beta
_MODEL_	_TYPE_	_DEPVAR_	_RMSE_	Intercept	AMW	ATS1e	ATS1m	ATS1p	ATS1v	BEHe1	BEHm1	BEHp1	BEHv1	BELe1	BELm1	BELp1	BELv1	BID	CID	CID2	Gmax	Hy	I	J	Jt	MPC01	MW	MWC01	MWC02	MWC03	MWC04	MWC05	MWC06	MWC07	MWC08	MWC09	MWC10	Me	Mp	Ms	Mv	Qs	Qsv	Qv	SCBO	SRW01	SRW02	SRW04	SRW06
t1e05s05p30	PARMS	logRfD	1.01694	-0.85958			-1.21165														0.110787				-0.0791151
t1e07s07p30	PARMS	logRfD	0.967902	-9.76589			-1.50003			2.19631											0.0995716				-0.181468																2.97486
t1e09s09p30	PARMS	logRfD	0.942554	-13.6699	0.0321172		-1.79515			4.12651					-1.08908						0.0882498	-0.164638	0.01242	1.8958	-0.96642
t1e11s11p30	PARMS	logRfD	0.937555	-16.1017	0.0229206		-1.42276													5.61618	0.0744779	-0.097004			-0.114349													6.24472
t1e15s15p30	PARMS	logRfD	0.930411	-18.5802	0.0291236		-1.61955													6.89514	0.0687243	-0.116153			-0.0895887													6.69337
t2e05s05p30	PARMS	logRfD	1.01287	1.82899			-1.42448														0.12665				-0.116145																	0.133468
t2e07s07p30	PARMS	logRfD	0.990958	-8.679			-1.69008							0.855055						6.66497	0.128323	-0.111212			-0.0990296																	0.0959711
t2e09s09p30	PARMS	logRfD	0.987571	-6.77986			-1.78668													5.864	0.135256	-0.110398			-0.0744164																	0.0949942
t2e11s11p30	PARMS	logRfD	0.977682	-4.69965			-1.67152		2.64363											3.97034	0.125339	-0.134655			-0.0656984																	0.106767
t2e15s15p30	PARMS	logRfD	0.948048	0.0383357			-2.01093		3.48244												0.104983	-0.147812			-0.106732		0.00419453
t3e05s05p30	PARMS	logRfD	0.942555	-0.296339			-1.98615														0.0832418	-0.128121			-0.166634
t3e07s07p30	PARMS	logRfD	0.936533	-0.677193			-1.87471														0.0874852	-0.139321			-0.13619
t3e09s09p30	PARMS	logRfD	0.913171	-15.1512			-2.28409						1.3965							7.44323	0.105873				-0.304178
t3e11s11p30	PARMS	logRfD	0.905507	-15.4993			-2.10925						1.09785							7.22659	0.101573	-0.0811915			-0.291069														1.82727
t3e15s15p30	PARMS	logRfD	0.883259	-1.45898			-2.1537									-2.20784				4.76685	0.0907813	-0.183686			-0.300534					-2.42661
t4e05s05p30	PARMS	logRfD	0.963729	-12.2462			-1.94803													6.53561					-0.11987																			0.703167
t4e07s07p30	PARMS	logRfD	0.962057	-1.44308			-1.82843																		-0.209528																		0.709413
t4e09s09p30	PARMS	logRfD	0.927491	2.82173			-1.82235							1.61834	-1.81761							-0.242972			-0.167584
t4e11s11p30	PARMS	logRfD	0.945226	-1.19518		-2.15336	-1.8186															-0.163853			-0.168787
t4e15s15p30	PARMS	logRfD	0.926009	-13.9926			-1.84064						1.94515								0.121619	-0.134052		1.81756	-0.90086																5.68583	0.207158
t5e05s05p30	PARMS	logRfD	0.990854	1.01614			-1.75241							-1.80849							0.0991641				-0.248074											-6.14455	5.844
t5e07s07p30	PARMS	logRfD	0.986779	0.964365			-1.8014							-1.26729							0.0839402				-0.284705											-5.58359	5.07419
t5e09s09p30	PARMS	logRfD	0.983689	1.37974			-1.84631							-1.34901							0.0795102				-0.286272											-6.17344	5.61543
t5e11s11p30	PARMS	logRfD	0.979494	1.27457			-1.69944							-1.58258							0.0931312				-0.312396											-5.57851	4.97656
t5e15s15p30	PARMS	logRfD	0.952133	4.06433			-1.43949		1.78998					-1.39591							0.088735				-0.330536					-5.62897							1.40207
[truncated: 273 more columns]
