# Supplementary material for: In Silico Prediction of Chronic Oral Reference Doses for PIANO Target Analytes
Source: Toxics. 2026 Jun 18;14(6):529. doi: 10.3390/toxics14060529 (PMC13308117; doi:10.3390/toxics14060529)
Supplement: Supplementary file 1 [file toxics-14-00529-s001.zip › Supplemental Table S3 Descriptors in top models.xlsx]

## Sheet: MDs in Top 5
Frequency	Equation
MDs	t1e07s07p30	t2e07s07p30	t3e07s07p30	t4e07s07p30	t5e07s07p30	Grand Total	Descriptor
ATS1m	1	1	1	1	1	5	Broto-Moreau autocorrelation of a topological structure - lag 1 / weighted by atomic masses
Jt	1	1	1	1	1	5	Jt index
MATS5m	1	1	1	1	1	5	Moran autocorrelation - lag 5 / weighted by atomic masses
ATS2e	1	1		1	1	4	Broto-Moreau autocorrelation of a topological structure lag 2 / weighted by atomic Sanderson electronegativities
TIE	1		1	1	1	4	E-State topological parameter
BEHm2	1	1		1	1	4	Highest eigenvalue n. 2 of Burden matrix / weighted by atomic masses
BEHm4	1	1	1		1	4	Highest eigenvalue n. 4 of Burden matrix / weighted by atomic masses
BEHe4	1		1	1	1	4	Highest eigenvalue n. 4 of Burden matrix / weighted by atomic Sanderson electronegativities
Gmax	1	1	1		1	4	Maximum E-State value in molecule
piPC03	1	1	1	1		4	Molecular multiple path count of order 03
MATS2p	1	1	1		1	4	Moran autocorrelation - lag 2 / weighted by atomic polarizabilities
MATS6v	1	1		1	1	4	Moran autocorrelation - lag 6 / weighted by atomic van der Waals volumes
MATS8e	1	1	1		1	4	Moran autocorrelation - lag 8 / weighted by atomic Sanderson electronegativities
BELm2	1			1	1	3	Lowest eigenvalue n. 2 of Burden matrix / weighted by atomic masses
BELp3	1		1		1	3	Lowest eigenvalue n. 3 of Burden matrix / weighted by atomic polarizabilities
MATS3e	1	1	1			3	Moran autocorrelation - lag 3 / weighted by atomic Sanderson electronegativities
xp10		1	1	1		3	Simple 10th order path chi index
XLOGP		1	1	1		3	Wang octanol water partition coefficient
ATS6m	1			1		2	BrotoMoreau autocorrelation of a topological structure lag 6 / weighted by atomic masses
piID			1	1		2	Conventional bond-order ID number
BEHe6	1				1	2	Highest eigenvalue n. 6 of Burden matrix / weighted by atomic Sanderson electronegativities
BEHe8	1				1	2	Highest eigenvalue n. 8 of Burden matrix / weighted by atomic Sanderson electronegativities
BEHp8			1	1		2	Highest eigenvalue n.8 of Burden matrix / weighted by atomic polarizabilities
Hy		1	1			2	Hydrophilic index
BELe1		1			1	2	Lowest eigenvalue n. 1 of Burden matrix / weighted by atomic Sanderson electronegativities
MDEC13	1		1			2	Molecular distance edge between all primary and tertiary carbons
MATS1m	1				1	2	Moran autocorrelation lag 1 / weighted by atomic masses
MATS6p	1				1	2	Moran autocorrelation lag 6 / weighted by atomic polarizabilities
xc3	1				1	2	Simple 3rd order cluster chi index
Qsv				1		1	Average of Qs and Qv
CID2		1				1	Average Randic ID number
BAC				1		1	Balaban centric index
ATS2m			1			1	BrotoMoreau autocorrelation of a topological structure lag 2 / weighted by atomic masses
ATS2v	1					1	BrotoMoreau autocorrelation of a topological structure lag 2 / weighted by atomic van der Waals volumes
ATS5v			1			1	BrotoMoreau autocorrelation of a topological structure lag 5 / weighted by atomic van der Waals volumes
ka1		1				1	First order kappa alpha shape index (1κα or ka1)
BEHe1	1					1	Highest eigenvalue n. 1 of Burden matrix / weighted by atomic Sanderson electronegativities
BEHe3		1				1	Highest eigenvalue n. 3 of Burden matrix / weighted by atomic Sanderson electronegativities
BEHp6					1	1	Highest eigenvalue n. 6 of Burden matrix / weighted by atomic polarizabilities
BEHv6	1					1	Highest eigenvalue n. 6 of Burden matrix / weighted by atomic van der Waals volumes
BEHp7	1					1	Highest eigenvalue n. 7 of Burden matrix / weighted by atomic polarizabilities
Lop	1					1	Lopping centric index
BELe3	1					1	Lowest eigenvalue n. 3 of Burden matrix / weighted by atomic Sanderson electronegativities
BELv3					1	1	Lowest eigenvalue n. 3 of Burden matrix / weighted by atomic van der Waals volumes
BELp4			1			1	Lowest eigenvalue n. 4 of Burden matrix / weighted by atomic polarizabilities
BELm6	1					1	Lowest eigenvalue n. 6 of Burden matrix / weighted by atomic masses
BELp8		1				1	Lowest eigenvalue n. 8 of Burden matrix / weighted by atomic polarizabilities
MAXDP				1		1	Maximal electrotopological positive variation
Hmax					1	1	Maximum hydrogen E-State value in molecule
Hmaxpos	1					1	Maximum positive hydrogen E-State value in molecule.
Mv	1					1	Mean atomic van der Waals volume (scaled on Carbon atom)
Hmin					1	1	Minimum hydrogen E-State value in molecule
Qs		1				1	Molecular and group polarity index
MDEC22	1					1	Molecular distance edge between all secondary carbons
MDEC33	1					1	Molecular distance edge between all tertiary carbons
piPC01		1				1	Molecular multiple path count of order 01
piPC04			1			1	Molecular multiple path count of order 04
piPC05		1				1	Molecular multiple path count of order 05
MWC09					1	1	Molecular walk count of order 09
MWC10					1	1	Molecular walk count of order 10
MATS2m				1		1	Moran autocorrelation lag 2 / weighted by atomic masses
MATS3m					1	1	Moran autocorrelation lag 3 / weighted by atomic masses
MATS3v				1		1	Moran autocorrelation lag 3 / weighted by atomic van der Waals volumes
MATS4m				1		1	Moran autocorrelation lag 4 / weighted by atomic masses
MATS4p			1			1	Moran autocorrelation lag 4 / weighted by atomic polarizabilities
MATS6m			1			1	Moran autocorrelation lag 6 / weighted by atomic masses
MATS7p			1			1	Moran autocorrelation lag 7 / weighted by atomic polarizabilities
MATS7v			1			1	Moran autocorrelation lag 7 / weighted by atomic van der Waals volumes
MATS8v				1		1	Moran autocorrelation lag 8 / weighted by atomic van der Waals volumes
nBnz		1				1	Number of benzenelike rings
nBM		1				1	Number of multiple bonds
ICR					1	1	Radial centric information index
xpc4				1		1	Simple 4th order path/cluster chi index
iedm				1		1	The total information content on the edge distance magnitude
ttvi					1	1	Total topological valence index
xvc3			1			1	Valence 3rd order cluster chi index
xvp8			1			1	Valence 8th order path chi index
W				1		1	Wiener Index
Grand Total	34	25	28	25	29	141
