# Supplementary material for: In Silico Prediction of Chronic Oral Reference Doses for PIANO Target Analytes
Source: Toxics. 2026 Jun 18;14(6):529. doi: 10.3390/toxics14060529 (PMC13308117; doi:10.3390/toxics14060529)
Supplement: Supplementary file 1 [file toxics-14-00529-s001.zip › Supplemental Table S4 Predicted and Published RfDs.xlsx]

## Sheet: Predictions_Static
index	compound	CASRN	RfD	PIANO	label	logRfD	t1e07s07p30	t2e07s07p30	t3e07s07p30	t4e07s07p30	t5e07s07p30	t1e07s07p30_myrfd	t2e07s07p30_myrfd	t3e07s07p30_myrfd	t4e07s07p30_myrfd	t5e07s07p30_myrfd	Cat_Code	Category
1	Chloronitrobenzene, p-	100-00-5	0.0007	0	RSL/RAIS	-3.1549	-2.34415	-1.73391	-2.13924	-2.14273	-2.52582	0.00452746	0.0184542	0.00725705	0.00719902	0.00297978
2	Nitroaniline, 4-	100-01-6	0.004	0	RSL/RAIS	-2.39794	-3.08743	-2.14487	-2.35613	-2.69785	-2.82638	0.000817646	0.00716364	0.00440419	0.00200516	0.00149151
3	Phthalic Acid, p-	100-21-0	0.5	0	RSL/RAIS	-0.30103	-0.919374	-1.71417	-1.06274	-1.54238	-1.10738	0.1204	0.0193122	0.0865489	0.0286825	0.078095
4	Dinitrobenzene, 1,4-	100-25-4	0.0001	0	RSL/RAIS	-4	-3.09417	-2.42669	-2.46781	-2.7795	-3.00545	0.000805063	0.00374376	0.00340556	0.00166149	0.000987523
5	Ethylbenzene	100-41-4	0.05	1	PIANO	-1.30103	-1.72146	-1.16014	-0.749571	-1.05986	-1.53827	0.0189905	0.0691605	0.178004	0.0871238	0.0289551	D	Aromatic Low
6	Styrene	100-42-5	0.2	1	PIANO	-0.69897	-1.51319	-1.21113	-0.699182	-1.0739	-1.50482	0.0306766	0.0614995	0.199902	0.0843531	0.0312741	D	Aromatic Low
7	Benzyl Chloride	100-44-7	0.002	0	RSL/RAIS	-2.69897	-2.46127	-2.26178	-2.32842	-2.17711	-2.65177	0.00345727	0.00547292	0.0046944	0.00665106	0.00222962
8	Benzyl Alcohol	100-51-6	0.1	0	RSL/RAIS	-1	-1.94204	-1.6482	-1.619	-2.14118	-1.90597	0.0114277	0.0224803	0.0240438	0.00722465	0.0124174
9	Benzaldehyde	100-52-7	0.1	0	RSL/RAIS	-1	-2.11105	-1.70053	-1.68733	-2.15015	-2.03454	0.00774374	0.0199283	0.0205434	0.00707699	0.00923559
10	Monomethylaniline	100-61-8	0.002	0	RSL/RAIS	-2.69897	-2.29295	-2.08261	-1.87413	-2.2561	-2.05449	0.00509388	0.0082678	0.013362	0.00554497	0.00882093
11	Hymexazol	10004-44-1	0.3	0	RSL/RAIS	-0.522879	-1.53242	-1.0019	-0.874001	-1.70688	-1.299	0.0293478	0.0995634	0.133659	0.0196392	0.0502339
15	Quizalofop-P ethyl	100646-51-3	0.009	0	RSL/RAIS	-2.04576	-1.59144	-1.44633	-1.47161	-1.62601	-2.05167	0.0256186	0.0357822	0.0337587	0.0236587	0.00887836
16	Halosulfuron methyl	100784-20-1	0.1	0	RSL/RAIS	-1	-0.714047	-0.756691	-0.92742	-1.08702	-1.12598	0.193176	0.175109	0.11819	0.0818427	0.0748196
18	Methylene-bis(2-chloroaniline), 4,4'-	101-14-4	0.002	0	RSL/RAIS	-2.69897	-2.40684	-2.72893	-2.55543	-2.71111	-2.45281	0.00391884	0.00186667	0.00278339	0.00194485	0.00352529
19	Chlorpropham	101-21-3	0.005	0	RSL/RAIS	-2.30103	-1.80815	-1.51745	-1.62088	-1.8705	-1.623	0.0155544	0.0303775	0.02394	0.0134742	0.0238231
20	Methylenediphenyl Diisocyanate	101-68-8	0.00017	0	RSL/RAIS	-3.76955	-1.17632	-2.22773	-1.98974	-2.05151	-1.74714	0.066631	0.00591927	0.0102392	0.00888154	0.0179002
21	Methylenebisbenzenamine, 4,4'-	101-77-9	0.0057	0	RSL/RAIS	-2.24413	-1.88857	-2.02732	-2.22879	-1.75947	-2.03063	0.012925	0.00939033	0.00590481	0.0173993	0.00931907
22	Diphenyl Ether	101-84-8	0.00011	0	RSL/RAIS	-3.95861	-2.44175	-2.37343	-2.57354	-2.32801	-2.48055	0.00361619	0.00423229	0.00266971	0.00469879	0.00330716
23	2,4,6-Trimethyldibenzothiophene	1010-54-4		1	PIANO		-0.917654	-1.21555	-1.58104	-0.972065	-1.49542	0.120878	0.0608761	0.0262399	0.106644	0.0319583	G	Other
26	Tribenuron-methyl	101200-48-0	0.008	0	RSL/RAIS	-2.09691	-0.83644	-0.519578	-0.257534	-1.02124	-1.18907	0.145734	0.302289	0.55267	0.0952279	0.0647041
28	Flufenoxuron	101463-69-8	0.037	0	RSL/RAIS	-1.4318	-1.66581	-2.1694	-1.71297	-1.19333	-1.62733	0.0215869	0.00677018	0.0193655	0.0640724	0.023587
29	Pentamethylphosphoramide (PMPA)	10159-46-3	0.0001	0	RSL/RAIS	-4	-3.03914	-3.05045	-2.68535	-2.82457	-3.09691	0.000913808	0.00089032	0.00206373	0.00149773	0.000800001
30	1,3,5-Triethylbenzene	102-25-0		1	PIANO		-1.71014	-1.80509	-1.643	-1.17461	-1.37271	0.0194923	0.0156644	0.0227508	0.0668948	0.0423929	E	Aromatic Medium
31	Triacetin	102-76-1	80	0	RSL/RAIS	1.90309	-0.53197	-1.49347	-0.551208	-0.920585	-1.43926	0.293785	0.0321022	0.281055	0.120065	0.0363697
33	Heptachlor Epoxide	1024-57-3	1.3e-05	0	RSL/RAIS	-4.88606	-3.44719	-3.09723	-3.07535	-3.13878	-2.96544	0.000357119	0.000799411	0.000840713	0.000726477	0.00108283
34	Methamidophos	10265-92-6	5e-05	0	RSL/RAIS	-4.30103	-3.65346	-3.38084	-3.22747	-2.83536	-2.9715	0.000222096	0.000416064	0.000592282	0.00146098	0.00106782
39	Di(2-ethylhexyl)adipate	103-23-1	0.6	0	RSL/RAIS	-0.221849	-1.45785	-1.91612	-1.66256	-1.81881	-1.31926	0.0348455	0.0121306	0.0217491	0.0151771	0.0479444
40	Propylbenzene	103-65-1	0.1	1	PIANO	-1	-2.16982	-1.50031	-1.07484	-1.30971	-1.52365	0.0067636	0.0316002	0.084171	0.0490103	0.0299469	E	Aromatic Medium
41	Phenyl Isothiocyanate	103-72-0	0.0002	0	RSL/RAIS	-3.69897	-3.32028	-3.02871	-2.51124	-2.87471	-3.11965	0.000478324	0.000936032	0.00308148	0.00133442	0.000759189
43	Endosulfan Sulfate	1031-07-8	0.006	0	RSL/RAIS	-2.22185	-2.11103	-2.09254	-2.6403	-2.76442	-1.78111	0.0077441	0.00808097	0.00228929	0.0017202	0.0165537
44	Flumioxazin	103361-09-7	0.02	0	RSL/RAIS	-1.69897	-1.57258	-1.35012	-0.813832	-1.14046	-1.19006	0.0267562	0.044656	0.153521	0.0723677	0.064557
45	n-Butylbenzene	104-51-8	0.05	1	PIANO	-1.30103	-2.50794	-1.68607	-1.27722	-1.38578	-1.69724	0.00310498	0.0206029	0.0528174	0.0411361	0.02008	E	Aromatic Medium
46	Hexanol, 1-,2-ethyl- (2-Ethyl-1-hexanol)	104-76-7	0.07	0	RSL/RAIS	-1.1549	-1.0804	-1.52757	-1.50883	-1.33689	-1.35973	0.0830999	0.0296774	0.0309865	0.0460378	0.0436786
47	Flazasulfuron	104040-78-0	0.013	0	RSL/RAIS	-1.88606	-1.00926	-0.845826	-1.12298	-1.30611	-1.32573	0.0978909	0.142618	0.0753393	0.0494191	0.0472356
48	Imazapic	104098-48-8	0.14	0	RSL/RAIS	-0.853872	-0.351738	-0.488359	-0.344519	-0.844639	-0.686878	0.4449	0.324819	0.452357	0.143008	0.205647
49	Mesotrione	104206-82-8	0.71	0	RSL/RAIS	-0.148742	-1.84901	-1.29872	-0.806946	-1.14954	-1.25254	0.0141577	0.0502668	0.155975	0.070869	0.0559067
50	Resmethrin	10453-86-8	0.03	0	RSL/RAIS	-1.52288	-1.13084	-1.39433	-1.25786	-0.834237	-1.25849	0.0739876	0.0403343	0.0552252	0.146475	0.055146
52	Caprolactam	105-60-2	0.5	0	RSL/RAIS	-0.30103	-1.14288	-0.834853	-1.40713	-1.44313	-1.10663	0.071965	0.146267	0.0391627	0.0360471	0.0782291
53	Dimethylphenol, 2,4-	105-67-9	0.02	0	RSL/RAIS	-1.69897	-1.89165	-2.0901	-2.13386	-2.08149	-2.14879	0.0128335	0.00812644	0.00734752	0.00828915	0.00709922
54	Clodinafop-propargyl	105512-06-9	0.0032	0	RSL/RAIS	-2.49485	-1.08746	-1.41201	-1.26282	-1.37429	-1.56471	0.0817607	0.0387246	0.0545979	0.0422384	0.0272453
57	Dibromobenzene, 1,4-	106-37-6	0.01	0	RSL/RAIS	-2	-2.32068	-2.14993	-3.19493	-2.50597	-2.3301	0.0047788	0.00708064	0.00063836	0.0031191	0.00467626
58	p-Xylene	106-42-3	0.2	1	PIANO	-0.69897	-1.79474	-1.16731	-0.824971	-0.911042	-1.492	0.016042	0.068029	0.149633	0.122732	0.0322107	D	Aromatic Low
59	Chlorotoluene, p-	106-43-4	0.02	0	RSL/RAIS	-1.69897	-2.41217	-2.40946	-2.49684	-2.29046	-2.68512	0.00387108	0.00389533	0.00318536	0.00512317	0.00206482
60	Cresol, p-	106-44-5	0.02	0	RSL/RAIS	-1.69897	-1.92631	-1.81789	-1.93292	-2.11055	-1.89795	0.0118492	0.0152094	0.0116701	0.00775256	0.0126488
61	Dichlorobenzene, 1,4-	106-46-7	0.07	0	RSL/RAIS	-1.1549	-2.4276	-1.72088	-2.33119	-1.96014	-2.10581	0.00373595	0.0190161	0.00466456	0.0109613	0.00783771
62	Chloroaniline, p-	106-47-8	0.0005	0	RSL/RAIS	-3.30103	-2.20278	-2.30453	-2.33754	-2.42638	-2.31921	0.00626931	0.00495981	0.00459684	0.00374645	0.00479502
63	Toluidine, p-	106-49-0	0.004	0	RSL/RAIS	-2.39794	-2.488	-2.19088	-2.24602	-2.28128	-2.39348	0.00325089	0.00644341	0.00567512	0.00523259	0.00404128
64	Phenylenediamine, p-	106-50-3	0.001	0	RSL/RAIS	-3	-1.76674	-1.33353	-1.60261	-1.46624	-1.01452	0.0171103	0.0463954	0.0249682	0.0341788	0.0967112
65	Epoxybutane, 1,2-	106-88-7	0.0057	0	RSL/RAIS	-2.24413	-2.22538	-2.42524	-2.39258	-2.29561	-2.37705	0.00595139	0.00375631	0.00404965	0.00506277	0.00419708
66	Epichlorohydrin	106-89-8	0.006	0	RSL/RAIS	-2.22185	-2.69181	-2.23096	-2.55817	-3.09166	-3.10816	0.00203327	0.00587542	0.00276583	0.000809728	0.000779542
67	1,2-Dibromoethane	106-93-4	0.009	1	PIANO	-2.04576	-1.10547	-1.97108	-2.75133	-2.1912	-2.26294	0.0784381	0.0106886	0.00177284	0.00643876	0.00545839	G	Other
68	Bromopropane, 1-	106-94-5	0.029	0	RSL/RAIS	-1.5376	-2.95091	-2.8106	-2.79099	-3.06937	-3.16316	0.00111966	0.00154668	0.00161812	0.000852377	0.000686818
69	Butadiene, 1,3-	106-99-0	0.00057	0	RSL/RAIS	-3.24413	-1.67547	-1.85481	-1.47961	-1.75329	-1.51919	0.0211119	0.0139699	0.033143	0.0176485	0.0302561
70	Carbendazim	10605-21-7	0.14	0	RSL/RAIS	-0.853872	-1.83795	-1.73093	-1.99876	-1.50459	-1.80735	0.0145227	0.018581	0.0100286	0.0312901	0.0155829
71	3,3-Diethylpentane	1067-20-5		1	PIANO		-0.970212	-2.2962	-1.0926	-0.67951	-1.68809	0.1071	0.00505589	0.0807982	0.209165	0.0205072	B	Aliphatic Medium
72	Pethoxamid	106700-29-2	0.17	0	RSL/RAIS	-0.769551	-1.64637	-0.948367	-0.909669	-1.31476	-1.40449	0.0225749	0.112625	0.123121	0.0484438	0.0394009
73	Acrolein	107-02-8	0.0005	0	RSL/RAIS	-3.30103	-2.87681	-2.18537	-2.43591	-2.5259	-2.2514	0.00132797	0.00652567	0.00366514	0.00297921	0.00560537
74	Bromo-2-chloroethane, 1-	107-04-0	0.0001	0	RSL/RAIS	-4	-1.5907	-1.84402	-2.22608	-3.36304	-2.79643	0.0256628	0.0143212	0.00594179	0.000433468	0.00159798
75	Allyl Chloride	107-05-1	0.00029	0	RSL/RAIS	-3.5376	-2.47909	-2.42516	-2.54833	-2.06492	-2.35654	0.00331823	0.00375698	0.00282922	0.00861158	0.00440003
76	1,2-Dichloroethane	107-06-2	0.006	1	PIANO	-2.22185	-0.959314	-1.25226	-1.74187	-2.14767	-1.81803	0.109821	0.0559426	0.0181188	0.00711757	0.0152043	G	Other
77	Chloroethanol, 2-	107-07-3	0.02	0	RSL/RAIS	-1.69897	-0.539824	-0.4639	-0.940533	-2.27581	-1.33612	0.28852	0.343637	0.114674	0.00529891	0.0461192
78	Acrylonitrile	107-13-1	9e-05	0	RSL/RAIS	-4.04576	-4.08625	-3.22936	-3.2626	-2.8419	-3.06064	8.1988e-05	0.00058971	0.000546258	0.00143912	0.000869681
79	Ethylene Diamine	107-15-3	0.09	0	RSL/RAIS	-1.04576	-0.219258	-0.977068	-0.734093	-0.885462	-0.645266	0.60359	0.105422	0.184462	0.130178	0.226326
80	Allyl Alcohol	107-18-6	0.004	0	RSL/RAIS	-2.39794	-1.77831	-1.66455	-1.61085	-2.07139	-1.42463	0.0166607	0.0216494	0.024499	0.00848412	0.0376156
81	Propargyl Alcohol	107-19-7	0.002	0	RSL/RAIS	-2.69897	-3.54224	-2.58153	-2.77905	-2.48404	-2.64416	0.000286921	0.00262102	0.00166321	0.00328069	0.00226904
82	Ethylene Glycol	107-21-1	0.8	0	RSL/RAIS	-0.09691	-0.100395	-0.313435	-0.400223	-0.968221	-0.274571	0.793605	0.485921	0.397903	0.107592	0.531409
83	2-Methylpentane	107-83-5		1	PIANO		-1.28076	-1.19973	-0.529709	-0.0292604	-1.48924	0.0523894	0.0631351	0.295318	0.934845	0.0324162	A	Aliphatic Low
84	Propylene Glycol Monomethyl Ether	107-98-2	0.7	0	RSL/RAIS	-0.154902	-0.346575	-0.819636	-0.326928	-0.808526	-0.473458	0.450221	0.151483	0.471056	0.155408	0.336157
85	Glyphosate	1071-83-6	0.1	0	RSL/RAIS	-1	-1.874	-1.98439	-1.47853	-1.56965	-1.79928	0.0133659	0.010366	0.0332258	0.0269371	0.0158753
86	Benzovindiflupyr	1072957-71-1	0.082	0	RSL/RAIS	-1.08619	-1.91757	-1.65038	-1.50983	-1.01995	-1.33747	0.01209	0.0223677	0.0309153	0.0955102	0.0459757
87	Bromo-3-fluorobenzene, 1-	1073-06-9	0.0003	0	RSL/RAIS	-3.52288	-2.32185	-1.8867	-2.58591	-2.5053	-2.2466	0.00476591	0.0129808	0.00259472	0.00312392	0.0056676
88	1-Methyl-2-n-Propylbenzene	1074-17-5		1	PIANO		-2.17967	-1.80263	-1.5306	-1.34973	-1.85563	0.00661199	0.0157531	0.0294711	0.0446965	0.0139436	E	Aromatic Medium
89	1-Methyl-3-n-Propylbenzene	1074-43-7		1	PIANO		-2.13039	-1.73179	-1.42354	-1.32957	-1.67102	0.00740637	0.0185442	0.0377103	0.04682	0.0213293	E	Aromatic Medium
90	1-Methyl-4-n-Propylbenzene	1074-55-1		1	PIANO		-2.1817	-1.68472	-1.22092	-1.33381	-1.84411	0.00658108	0.020667	0.0601282	0.046365	0.0143181	E	Aromatic Medium
91	Tebuconazole	107534-96-3	0.029	0	RSL/RAIS	-1.5376	-2.00048	-1.08928	-1.6859	-1.22461	-1.67669	0.0099889	0.0814181	0.0206108	0.0596193	0.0210527
92	Hexylbenzene	1077-16-3		1	PIANO		-2.96638	-2.23987	-1.96757	-1.87222	-2.08446	0.00108049	0.00575615	0.0107754	0.0134209	0.0082327	E	Aromatic Medium
93	Vinyl Acetate	108-05-4	1	0	RSL/RAIS	0	-1.13957	-1.66462	-0.561534	-1.38054	-1.30907	0.0725155	0.021646	0.274452	0.0416353	0.0490833
94	2,4-Dimethylpentane	108-08-7		1	PIANO		-0.998675	-1.47245	-0.64142	-0.0475935	-1.58096	0.100306	0.033694	0.228339	0.896203	0.0262443	A	Aliphatic Low
95	Methyl Isobutyl Ketone (4-methyl-2-pentanone)	108-10-1	0.86	0	RSL/RAIS	-0.0655015	-1.27519	-1.43385	-0.562199	-0.897849	-1.27557	0.0530656	0.0368254	0.274032	0.126518	0.0530191
96	Methyl-2-Pentanol, 4-	108-11-2	0.86	0	RSL/RAIS	-0.0655015	-0.785985	-1.31765	-0.864002	-0.885489	-1.016	0.163687	0.0481226	0.136772	0.13017	0.0963827
97	Biuret	108-19-0	0.00011	0	RSL/RAIS	-3.95861	-1.85254	-2.00461	-0.957676	-0.972999	-1.34288	0.014043	0.00989437	0.110236	0.106415	0.0454068
98	Diisopropyl Ether	108-20-3	0.2	1	PIANO	-0.69897	-1.4351	-1.62827	-0.802516	-0.6807	-1.53606	0.03672	0.0235361	0.157574	0.208593	0.0291034	A	Aliphatic Low
99	Maleic Anhydride	108-31-6	0.1	0	RSL/RAIS	-1	-3.84912	-1.68537	-1.58528	-1.68981	-2.96124	0.00014154	0.0206363	0.025985	0.0204262	0.00109335
100	Dibromobenzene, 1,3-	108-36-1	0.0004	0	RSL/RAIS	-3.39794	-2.95882	-3.02575	-3.33557	-2.78517	-3.04502	0.00109946	0.000942429	0.000461777	0.00163994	0.00090154
101	m-Xylene	108-38-3	0.2	1	PIANO	-0.69897	-2.19383	-1.64307	-1.15496	-1.26145	-1.94948	0.00639992	0.0227474	0.0699901	0.0547712	0.0112336	D	Aromatic Low
102	Cresol, m-	108-39-4	0.05	0	RSL/RAIS	-1.30103	-2.01515	-1.6721	-1.72065	-1.99453	-1.47399	0.00965714	0.0212767	0.0190259	0.0101268	0.0335744
103	Phenylenediamine, m-	108-45-2	0.006	0	RSL/RAIS	-2.22185	-2.80815	-2.30985	-2.18636	-1.88861	-2.21921	0.00155542	0.00489949	0.00651084	0.0129238	0.0060365
104	Bis(2-chloro-1-methylethyl) ether	108-60-1	0.04	0	RSL/RAIS	-1.39794	-2.01751	-2.35309	-2.91272	-2.69243	-2.25025	0.00960479	0.00443517	0.00122258	0.00203036	0.00562014
105	Metaldehyde	108-62-3	0.1	0	RSL/RAIS	-1	0.0678554	-1.77237	-1.13741	-0.848243	-1.08045	1.16911	0.01689	0.0728772	0.141826	0.0830901
106	1,3,5-Trimethylbenzene	108-67-8	0.01	1	PIANO	-2	-2.20188	-1.92371	-1.31776	-1.13867	-1.8254	0.00628239	0.0119203	0.0481108	0.0726654	0.0149487	E	Aromatic Medium
107	Bromobenzene	108-86-1	0.008	0	RSL/RAIS	-2.09691	-3.4886	-2.856	-3.24777	-3.73336	-3.32469	0.000324642	0.00139315	0.000565241	0.000184772	0.000473489
108	Methylcyclohexane	108-87-2	0.027	1	PIANO	-1.56864	-1.15856	-0.798306	-1.17459	-0.368836	-1.55032	0.0694124	0.159109	0.0668979	0.427724	0.0281629	A	Aliphatic Low
109	Toluene	108-88-3	0.08	1	PIANO	-1.09691	-1.81408	-1.39024	-0.922296	-1.35075	-1.56329	0.0153433	0.0407151	0.119592	0.0445915	0.0273347	D	Aromatic Low
110	Chlorobenzene	108-90-7	0.02	0	RSL/RAIS	-1.69897	-2.93184	-2.1777	-2.8387	-2.56799	-2.65314	0.00116994	0.00664205	0.00144978	0.002704	0.0022226
111	Cyclohexylamine	108-91-8	0.2	0	RSL/RAIS	-0.69897	-1.57818	-1.12235	-1.97965	-1.44088	-1.57099	0.0264132	0.0754485	0.0104798	0.0362347	0.0268538
112	Cyclohexanone	108-94-1	5	0	RSL/RAIS	0.69897	-1.7323	-0.775572	-1.53083	-1.44633	-1.74612	0.0185227	0.167659	0.029456	0.0357826	0.0179424
113	Phenol	108-95-2	0.3	1	PIANO	-0.522879	-2.07878	-1.6016	-2.34212	-2.30833	-1.59192	0.00834111	0.0250264	0.00454859	0.0049166	0.0255906	D	Aromatic Low
114	Benzenethiol	108-98-5	0.001	0	RSL/RAIS	-3	-2.81969	-2.35659	-2.62203	-2.98434	-2.11723	0.00151464	0.00439957	0.00238763	0.00103671	0.00763432
115	Perfluorohexanesulfonate	108427-53-8	2e-05	0	RSL/RAIS	-4.69897	-4.8518	-4.27457	-5.06474	-5.27279	-4.82527	1.40669e-05	5.31406e-05	8.61509e-06	5.33593e-06	1.4953e-05
117	n-Pentane (C5)	109-66-0	0.29	1	PIANO	-0.537602	-1.3967	-1.04012	-0.677625	-0.238611	-1.96458	0.0401143	0.091176	0.210075	0.577283	0.0108496	A	Aliphatic Low
118	1-Pentene	109-67-1		1	PIANO		-1.3494	-1.49771	-0.654743	-0.702695	-1.73106	0.0447299	0.0317896	0.22144	0.198292	0.0185754	A	Aliphatic Low
119	Chlorobutane, 1-	109-69-3	0.04	0	RSL/RAIS	-1.39794	-2.11524	-1.83927	-1.81298	-1.71229	-2.24846	0.00766929	0.0144787	0.0153823	0.0193957	0.00564335
120	Malononitrile	109-77-3	0.0001	0	RSL/RAIS	-4	-5.09653	-3.5656	-2.24303	-2.04972	-3.99737	8.00692e-06	0.000271891	0.00571437	0.00891819	0.000100607
121	Ethylene Cyanohydrin	109-78-4	0.07	0	RSL/RAIS	-1.1549	-2.7929	-2.33582	-1.05129	-1.76643	-2.0034	0.00161103	0.00461514	0.0888609	0.0171225	0.00992203
122	Methoxyethanol, 2-	109-86-4	0.005	0	RSL/RAIS	-2.30103	-0.538008	-0.599638	-0.570696	-1.29883	-0.829109	0.289729	0.251398	0.268722	0.0502545	0.148214
123	Tetrahydrofuran	109-99-9	0.9	0	RSL/RAIS	-0.0457575	-1.30618	-1.17105	-1.29009	-1.66907	-0.929704	0.0494103	0.0674443	0.0512757	0.0214253	0.11757
124	Diflufenzopyr	109293-97-2	0.26	0	RSL/RAIS	-0.585027	-1.31886	-1.42563	-0.994067	-1.10278	-1.6639	0.0479888	0.0375293	0.101376	0.0789254	0.0216823
125	Furan	110-00-9	0.001	0	RSL/RAIS	-3	-3.12531	-2.52527	-2.24021	-3.07189	-1.94588	0.000749359	0.00298356	0.00575165	0.000847439	0.011327
126	Thiophene	110-02-1		1	PIANO		-3.96863	-3.49675	-3.00933	-3.7623	-2.57712	0.00010749	0.000318605	0.000978741	0.000172862	0.0026478	G	Other
127	Methoxyethanol Acetate, 2-	110-49-6	0.008	0	RSL/RAIS	-2.09691	-1.18965	-0.954466	-0.975681	-1.05847	-1.21105	0.0646173	0.111054	0.10576	0.0874032	0.06151
128	n-Hexane (C6)	110-54-3	0.06	1	PIANO	-1.22185	-1.45278	-0.989064	-1.00381	-0.147157	-1.63752	0.0352551	0.10255	0.0991273	0.712596	0.0230397	A	Aliphatic Low
129	Ethoxyethanol, 2-	110-80-5	0.09	0	RSL/RAIS	-1.04576	-0.756311	-0.951428	-0.883205	-1.29899	-1.27145	0.175262	0.111834	0.130857	0.0502354	0.0535245
130	Cyclohexane	110-82-7	1.7	1	PIANO	0.230449	-1.40441	-0.793133	-1.82846	-0.924635	-1.51063	0.0394089	0.161015	0.0148437	0.11895	0.0308583	A	Aliphatic Low
131	Cyclohexene	110-83-8	0.005	1	PIANO	-2.30103	-1.42132	-1.00986	-1.71456	-1.19143	-1.37804	0.0379037	0.0977551	0.0192946	0.0643526	0.0418752	A	Aliphatic Low
132	Pyridine	110-86-1	0.001	0	RSL/RAIS	-3	-2.97873	-1.68277	-2.81152	-2.71646	-2.46631	0.0010502	0.0207599	0.00154342	0.00192106	0.00341733
133	Dimethomorph	110488-70-5	0.11	0	RSL/RAIS	-0.958607	-1.42938	-1.36082	-1.81809	-1.95545	-1.40808	0.0372068	0.0435692	0.0152022	0.0110802	0.0390769
136	Ethoxyethanol Acetate, 2-	111-15-9	0.1	0	RSL/RAIS	-1	-1.41327	-1.26371	-1.40568	-1.18912	-1.54433	0.0386127	0.0544869	0.0392936	0.0646957	0.0285545
137	Glutaraldehyde	111-30-8	0.1	0	RSL/RAIS	-1	-3.53461	-2.47095	-2.31603	-3.09558	-3.04113	0.000292005	0.00338102	0.0048302	0.000802455	0.000909636
138	Diethanolamine	111-42-2	0.002	0	RSL/RAIS	-2.69897	-2.13847	-1.66952	-1.91378	-2.27959	-2.37361	0.00726994	0.0214033	0.0121961	0.00525305	0.0042305
139	Thiodiglycol	111-48-8	0.07	0	RSL/RAIS	-1.1549	-2.92412	-2.04993	-1.25337	-3.26811	-2.37529	0.0011909	0.00891398	0.0557999	0.000539368	0.00421414
140	n-Octane (C8)	111-65-9		1	PIANO		-1.49091	-1.46743	-1.07755	-0.541291	-1.74579	0.0322918	0.0340855	0.0836464	0.287547	0.0179562	A	Aliphatic Low
141	1-Octene	111-66-0		1	PIANO		-1.54823	-1.71658	-1.07042	-0.803506	-1.67057	0.028299	0.0192054	0.0850306	0.157215	0.0213518	A	Aliphatic Low
142	Adiponitrile	111-69-3	0.0017	0	RSL/RAIS	-2.76955	-2.5353	-2.39221	-0.849478	-1.88511	-2.46446	0.00291542	0.00405315	0.141424	0.0130283	0.00343192
143	Heptanal, n-	111-71-7	0.00086	0	RSL/RAIS	-3.0655	-1.73831	-1.67336	-1.98338	-1.68441	-2.0271	0.018268	0.0212148	0.0103902	0.0206819	0.00939511
144	Ethylene Glycol Monobutyl Ether	111-76-2	0.1	0	RSL/RAIS	-1	-1.04853	-1.11063	-1.55638	-1.32364	-1.47235	0.0894272	0.0775123	0.027773	0.047463	0.0337019
145	Ethanol, 2-(2-methoxyethoxy)-	111-77-3	0.04	0	RSL/RAIS	-1.39794	-1.57908	-1.28718	-1.60661	-1.82421	-1.4428	0.0263584	0.0516208	0.0247394	0.0149896	0.0360742
146	n-Nonane (C9)	111-84-2	0.0003	1	PIANO	-3.52288	-2.13526	-1.98126	-1.61948	-1.11274	-2.24218	0.00732378	0.010441	0.0240169	0.0771359	0.00572561	B	Aliphatic Medium
147	Diethylene Glycol Monoethyl Ether	111-90-0	0.06	0	RSL/RAIS	-1.22185	-1.41573	-1.18011	-1.44395	-1.411	-1.67297	0.0383946	0.0660519	0.0359789	0.0388148	0.0212341
148	Bis(2-chloroethoxy)methane	111-91-1	0.003	0	RSL/RAIS	-2.52288	-3.09281	-2.25682	-1.91883	-3.06555	-3.38125	0.000807591	0.00553577	0.0120551	0.000859898	0.000415669
150	Pebulate	1114-71-2	0.0007	0	RSL/RAIS	-3.1549	-2.33637	-2.26889	-2.07493	-1.68674	-2.42067	0.0046092	0.0053841	0.00841532	0.0205713	0.00379605
151	Thiacloprid	111988-49-9	0.004	0	RSL/RAIS	-2.39794	-1.8678	-2.16408	-1.77234	-2.16191	-2.11654	0.0135582	0.00685359	0.0168913	0.00688789	0.00764653
152	Nicosulfuron	111991-09-4	1.2	0	RSL/RAIS	0.0791812	-0.882301	-0.421151	-0.523977	-1.08151	-1.08988	0.131129	0.379183	0.299242	0.0828886	0.0813056
153	Triethylene Glycol	112-27-6	2	0	RSL/RAIS	0.30103	-1.06748	-1.02393	-0.74189	-1.1236	-1.33997	0.0856092	0.0946392	0.18118	0.0752312	0.0457122
154	Diethylene Glycol Monobutyl Ether	112-34-5	0.03	0	RSL/RAIS	-1.52288	-1.1296	-1.37241	-1.08485	-1.32916	-1.42987	0.074199	0.042422	0.0822527	0.0468636	0.037165
155	n-Dodecane (C12)	112-40-3		1	PIANO		-2.43496	-2.38982	-2.09329	-1.42552	-2.26583	0.00367316	0.00407552	0.00806698	0.0375388	0.00542219	B	Aliphatic Medium
156	n-Eicosane (C20)	112-95-8		1	PIANO		-3.14553	-3.065	-3.04959	-2.36638	-2.16416	0.000715271	0.000860989	0.000892096	0.00430154	0.00685242	C	Aliphatic High
157	n-Undecane (C11)	1120-21-4		1	PIANO		-2.39886	-2.27372	-1.96134	-1.33957	-2.31143	0.00399157	0.00532449	0.010931	0.0457541	0.00488168	B	Aliphatic Medium
158	Tebufenozide	112410-23-8	0.02	0	RSL/RAIS	-1.69897	-1.14525	-1.46244	-1.85896	-1.40389	-1.67586	0.0715729	0.0344793	0.0138371	0.0394555	0.021093
159	Guanidine	113-00-8	0.01	0	RSL/RAIS	-2	-0.672906	-1.39342	-1.83465	-0.395664	-0.846425	0.21237	0.0404184	0.0146334	0.402102	0.142421
160	MGK 264	113-48-4	0.061	0	RSL/RAIS	-1.21467	-1.66599	-1.39127	-1.29087	-0.933562	-0.673655	0.0215779	0.0406192	0.051183	0.11653	0.212005
161	Cyclanilide	113136-77-9	0.002	0	RSL/RAIS	-2.69897	-1.1725	-1.84888	-1.7143	-1.60988	-0.445702	0.0672199	0.0141618	0.0193063	0.0245539	0.358342
162	Cycloate	1134-23-2	0.005	0	RSL/RAIS	-2.30103	-1.68572	-1.7237	-1.94907	-1.22401	-1.56228	0.0206197	0.0188928	0.0112442	0.059702	0.0273979
163	1,2,3,4-Tetramehtyldibenzothiophene	113547-12-9		1	PIANO		-1.86678	-2.74511	-2.24314	-2.97905	-2.24755	0.0135899	0.00179843	0.005713	0.00104942	0.00565527	G	Other
164	2,8-Dimethyldibenzothiophene	1136-85-2		1	PIANO		-2.54806	-2.84239	-2.87291	-3.07231	-2.77083	0.00283099	0.00143752	0.00133995	0.00084662	0.001695	G	Other
165	Phenol, 2-(1-methylethoxy)-, methylcarbamate	114-26-1	0.004	0	RSL/RAIS	-2.39794	-1.27812	-1.55723	-1.61182	-1.34853	-1.75525	0.0527084	0.0277183	0.0244444	0.0448198	0.017569
166	Fenbuconazole	114369-43-6	0.03	0	RSL/RAIS	-1.52288	-2.12593	-1.4219	-1.94519	-2.16469	-1.65426	0.00748296	0.0378532	0.0113452	0.00684399	0.0221686
167	Triazole alanine	114419-45-3	0.09	0	RSL/RAIS	-1.04576	-1.23596	-0.801265	-0.782386	-0.629878	-1.08307	0.0580823	0.158028	0.165049	0.234489	0.0825914
168	Propylene	115-07-1	0.86	0	RSL/RAIS	-0.0655015	-0.833516	-1.04125	-0.885211	-1.09724	-1.38928	0.146718	0.090938	0.130253	0.07994	0.0408059
169	Endosulfan	115-29-7	0.006	0	RSL/RAIS	-2.22185	-1.91496	-2.1123	-2.75777	-2.83642	-1.57457	0.012163	0.00772144	0.00174675	0.00145741	0.0266334
170	Dicofol	115-32-2	0.0004	0	RSL/RAIS	-3.39794	-1.97773	-2.12046	-2.22558	-3.01585	-2.55798	0.0105261	0.00757767	0.00594868	0.000964169	0.00276709
171	Tris(2-chloroethyl)phosphate	115-96-8	0.007	0	RSL/RAIS	-2.1549	-2.89733	-2.59887	-2.23328	-2.87831	-3.19965	0.00126668	0.00251846	0.00584415	0.0013234	0.000631469
172	Aldicarb	116-06-3	0.001	0	RSL/RAIS	-3	-2.01196	-2.23475	-2.20152	-2.01783	-1.49282	0.00972827	0.00582442	0.0062876	0.00959785	0.03215
173	Bromuconazole	116255-48-2	0.009	0	RSL/RAIS	-2.04576	-2.54769	-2.16714	-3.02382	-2.57074	-2.33097	0.00283343	0.00680557	0.000946632	0.00268694	0.00466689
174	Decabromodiphenyl ether, 2,2',3,3',4,4',5,5',6,6'- (BDE-209)	1163-19-5	0.007	0	RSL/RAIS	-2.1549	-3.75341	-3.91752	-3.44206	-4.89852	-3.17352	0.000176436	0.000120916	0.000361363	1.26323e-05	0.000670631
175	Novaluron	116714-46-6	0.011	0	RSL/RAIS	-1.95861	-1.57178	-1.81241	-1.22357	-1.10166	-1.47389	0.0268051	0.0154025	0.0597627	0.0791296	0.033582
176	Bis(2-ethylhexyl)phthalate	117-81-7	0.02	0	RSL/RAIS	-1.69897	-1.72924	-1.86169	-2.15824	-1.70121	-1.01259	0.0186536	0.0137503	0.00694643	0.0198973	0.0971416
177	Octyl Phthalate, di-N-	117-84-0	0.01	0	RSL/RAIS	-2	-2.13038	-1.90646	-2.00068	-1.68466	-0.729202	0.00740655	0.0124032	0.0099844	0.0206699	0.186551
178	Fluthiacet methyl	117337-19-6	0.001	0	RSL/RAIS	-3	-1.39543	-1.5859	-0.971188	-1.47064	-1.21532	0.0402316	0.025948	0.106859	0.0338343	0.0609091
179	Picoxystrobin	117428-22-5	0.046	0	RSL/RAIS	-1.33724	-1.64255	-1.32558	-1.42405	-1.67783	-1.5257	0.0227744	0.047252	0.0376661	0.0209976	0.0298055
180	Dantochlor (BCDMH)	118-52-5	1	0	RSL/RAIS	0	-1.80705	-1.8694	-1.43586	-1.93345	-1.69519	0.0155937	0.0135082	0.0366553	0.0116561	0.0201749
181	Hexachlorobenzene	118-74-1	1e-05	0	RSL/RAIS	-5	-3.09383	-3.59947	-3.68203	-2.79144	-2.72119	0.000805685	0.000251498	0.000207957	0.00161645	0.00190025
182	Tribromophenol, 2,4,6-	118-79-6	0.009	0	RSL/RAIS	-2.04576	-1.98515	-2.73337	-2.77562	-2.42234	-3.08152	0.0103478	0.0018477	0.00167641	0.00378146	0.000828867
183	Trinitrotoluene, 2,4,6-	118-96-7	0.0005	0	RSL/RAIS	-3.30103	-3.25423	-2.73479	-3.23466	-3.09153	-3.07925	0.000556895	0.00184166	0.000582559	0.000809965	0.000833201
184	Spiroxamine	118134-30-8	0.025	0	RSL/RAIS	-1.60206	-2.03299	-1.80493	-2.38713	-1.58551	-1.9324	0.0092685	0.0156699	0.00410084	0.0259709	0.0116842
186	Dichlobenil	1194-65-6	0.01	0	RSL/RAIS	-2	-2.5271	-2.62865	-2.08983	-2.37437	-2.56458	0.00297101	0.00235155	0.00813143	0.0042231	0.00272531
187	Difenoconazole	119446-68-3	0.01	0	RSL/RAIS	-2	-2.13805	-1.99623	-2.09347	-2.27992	-2.18637	0.00727696	0.0100871	0.00806361	0.00524906	0.00651068
188	Anthracene	120-12-7	0.3	1	PIANO	-0.522879	-1.65048	-1.78471	-1.53118	-1.6457	-2.07222	0.0223627	0.016417	0.0294323	0.0226102	0.00846807	E	Aromatic Medium
189	Dimethylterephthalate	120-61-6	0.1	0	RSL/RAIS	-1	-1.08807	-1.43193	-1.18366	-1.16383	-1.35397	0.0816444	0.0369884	0.0655155	0.0685756	0.0442621
190	Trichlorobenzene, 1,2,4-	120-82-1	0.01	0	RSL/RAIS	-2	-2.48823	-2.35244	-2.59613	-2.25138	-2.53385	0.00324912	0.00444177	0.00253436	0.00560551	0.00292517
191	Dichlorophenol, 2,4-	120-83-2	0.003	0	RSL/RAIS	-2.52288	-2.07377	-2.30301	-2.41836	-2.27585	-2.46793	0.0084379	0.00497721	0.00381631	0.00529846	0.00340467
192	Fipronil	120068-37-3	0.0002	0	RSL/RAIS	-3.69897	-2.33992	-1.90292	-2.28214	-2.08291	-2.27373	0.00457177	0.0125049	0.00522224	0.00826212	0.00532435
193	Cyazofamid	120116-88-3	0.95	0	RSL/RAIS	-0.0222764	-1.09887	-1.18247	-1.4761	-1.54559	-1.55357	0.0796397	0.0656948	0.0334117	0.0284715	0.0279528
197	4,6-Dimethyldibenzothiophene	1207-12-1		1	PIANO		-2.28847	-2.77148	-2.62253	-2.91416	-2.33482	0.00514673	0.00169249	0.00238488	0.00121855	0.0046257	G	Other
198	3,7-Dimethyldibenzothiophene	1207-15-4		1	PIANO		-2.24185	-2.83028	-2.97775	-3.02135	-2.42894	0.00572991	0.00147814	0.00105257	0.000952019	0.00372443	G	Other
200	Fenazaquin	120928-09-8	0.05	0	RSL/RAIS	-1.30103	-2.06189	-1.72319	-2.13877	-1.80939	-2.13295	0.00867178	0.018915	0.00726486	0.0155098	0.00736287
201	Dinitrotoluene, 2,4-	121-14-2	0.002	0	RSL/RAIS	-2.69897	-3.29604	-2.46495	-2.92229	-2.90026	-2.92472	0.000505784	0.00342808	0.00119594	0.00125818	0.00118926
202	Triethylamine	121-44-8	0.002	0	RSL/RAIS	-2.69897	-2.6438	-2.53648	-2.1941	-1.56243	-2.67026	0.00227091	0.00290747	0.00639591	0.0273887	0.0021367
203	Dimethylaniline, N,N-	121-69-7	0.002	0	RSL/RAIS	-2.69897	-2.60468	-2.3035	-2.10401	-2.21691	-2.15262	0.00248499	0.00497162	0.00787021	0.00606859	0.00703694
204	Malathion	121-75-5	0.02	0	RSL/RAIS	-1.69897	-2.39394	-2.86278	-2.29724	-2.77552	-2.46267	0.00403704	0.00137156	0.00504387	0.00167678	0.00344615
205	Hexahydro-1,3,5-trinitro-1,3,5-triazine (RDX)	121-82-4	0.004	0	RSL/RAIS	-2.39794	-3.45432	-2.65253	-3.09083	-2.42434	-2.76149	0.000351304	0.00222571	0.000811279	0.0037641	0.00173184
206	2,4,8-Trimethyldibenzothiophene	1210-52-2		1	PIANO		-2.13777	-2.78748	-2.51108	-2.89792	-2.35735	0.00728165	0.00163126	0.00308265	0.00126497	0.00439191	G	Other
209	Cyprodinil	121552-61-2	0.027	0	RSL/RAIS	-1.56864	-1.50367	-2.1555	-1.99573	-2.07885	-1.71524	0.0313568	0.00699041	0.0100988	0.00833978	0.0192647
210	Furilazole	121776-33-8	0.0009	0	RSL/RAIS	-3.04576	-1.12699	-1.00964	-1.24006	-1.39969	-1.26907	0.0746474	0.0978042	0.0575365	0.0398395	0.0538184
211	Fenitrothion	122-14-5	0.00013	0	RSL/RAIS	-3.88606	-2.72375	-3.05206	-3.31585	-2.92009	-3.34542	0.00188907	0.000887043	0.000483227	0.00120201	0.000451421
212	Simazine	122-34-9	0.005	0	RSL/RAIS	-2.30103	-2.39974	-2.274	-2.65774	-2.66063	-2.20766	0.00398344	0.00532109	0.00219918	0.00218458	0.00619931
213	Diphenylamine	122-39-4	0.1	0	RSL/RAIS	-1	-2.53076	-2.6737	-2.84833	-2.62636	-2.69613	0.00294606	0.00211984	0.00141797	0.00236396	0.00201313
214	Propham	122-42-9	0.02	0	RSL/RAIS	-1.69897	-1.57476	-1.56488	-1.65187	-1.57693	-1.56552	0.0266222	0.0272344	0.022291	0.026489	0.0271946
215	Chlorophenoxyacetic acid, 4-	122-88-3	1.3	0	RSL/RAIS	0.113943	-1.32973	-1.9815	-1.52553	-0.860422	-1.71815	0.0468023	0.0104351	0.0298175	0.137904	0.0191359
216	Cyhalofop-butyl	122008-85-9	0.01	0	RSL/RAIS	-2	-1.41065	-1.87013	-1.47388	-1.57913	-1.3498	0.0388464	0.0134857	0.0335828	0.0263552	0.044689
217	Chlorfenapyr	122453-73-0	0.05	0	RSL/RAIS	-1.30103	-1.79883	-1.81178	-2.16222	-1.97977	-1.62857	0.0158917	0.015425	0.00688296	0.0104768	0.0235196
218	Perfluoro(2-propoxypropanoate)	122499-17-6	3e-06	0	RSL/RAIS	-5.52288	-4.3468	-3.1881	-3.51922	-3.71163	-3.49756	4.49986e-05	0.000648481	0.000302538	0.000194255	0.000318007
219	Imazosulfuron	122548-33-8	0.75	0	RSL/RAIS	-0.124939	-0.856053	-0.761168	-1.18648	-1.22004	-0.998258	0.139299	0.173313	0.0650904	0.0602501	0.100402
220	Sulfentrazone	122836-35-5	0.14	0	RSL/RAIS	-0.853872	-1.76251	-1.99873	-2.2271	-2.04544	-1.88415	0.0172778	0.0100292	0.00592787	0.00900657	0.0130572
221	Rimsulfuron	122931-48-0	0.12	0	RSL/RAIS	-0.920819	-0.633243	-0.439059	-0.741868	-1.21413	-0.535866	0.232679	0.363865	0.181189	0.0610766	0.291162
222	Aminophenol, p-	123-30-8	0.02	0	RSL/RAIS	-1.69897	-1.35469	-1.14117	-1.47417	-1.37953	-0.828835	0.0441881	0.0722492	0.0335607	0.0417321	0.148308
223	Hydroquinone	123-31-9	0.04	0	RSL/RAIS	-1.39794	-1.18023	-0.962047	-1.34895	-1.34539	-0.574495	0.0660339	0.109132	0.044777	0.0451451	0.266382
224	Maleic Hydrazide	123-33-1	0.5	0	RSL/RAIS	-0.30103	-1.71898	-0.909002	-1.6636	-1.30167	-1.24092	0.0190996	0.12331	0.0216972	0.0499269	0.0574219
225	Propionaldehyde	123-38-6	0.0023	0	RSL/RAIS	-2.63827	-2.34863	-1.66446	-2.29834	-2.20867	-2.16963	0.004481	0.0216543	0.00503105	0.0061848	0.00676654
226	Crotonaldehyde, trans-	123-73-9	0.001	0	RSL/RAIS	-3	-2.46001	-2.2652	-2.06181	-2.61438	-2.171	0.00346732	0.00542999	0.00867332	0.00243009	0.00674529
227	Azodicarbonamide	123-77-3	1	0	RSL/RAIS	0	-2.01307	-1.34535	-1.52429	-1.12747	-1.66932	0.00970361	0.0451492	0.0299026	0.074565	0.0214131
228	Dioxane, 1,4-	123-91-1	0.03	0	RSL/RAIS	-1.52288	-0.587788	-0.401822	-0.997938	-1.13385	-0.851716	0.258352	0.39644	0.100476	0.0734774	0.140697
229	Pymetrozine	123312-89-0	0.008	0	RSL/RAIS	-2.09691	0.081845	-0.605867	-0.478364	-0.647811	-0.773745	1.20738	0.247818	0.332381	0.225003	0.168366
231	Hexanedioic Acid	124-04-9	2	0	RSL/RAIS	0.30103	-0.782647	-1.42537	-0.615944	-0.923767	-1.15989	0.16495	0.0375514	0.242134	0.119188	0.0692
232	1-Nonene	124-11-8		1	PIANO		-2.06603	-2.10791	-1.49434	-1.27892	-2.07345	0.00858959	0.00779989	0.0320378	0.0526111	0.00844412	B	Aliphatic Medium
233	n-Decane (C10)	124-18-5		1	PIANO		-2.22018	-2.11767	-1.77905	-1.18656	-2.23302	0.00602307	0.00762654	0.0166323	0.0650785	0.0058477	B	Aliphatic Medium
234	Dibromochloromethane	124-48-1	0.02	0	RSL/RAIS	-1.69897	-1.61929	-1.5971	-1.76464	-0.866735	-1.32801	0.0240273	0.0252874	0.0171935	0.135914	0.0469881
235	Methylarsonic acid	124-58-3	0.01	0	RSL/RAIS	-2	-1.74032	-2.57798	-2.77765	-2.04556	-2.03128	0.0181835	0.00264256	0.00166859	0.00900414	0.00930501
238	Quinoxyfen	124495-18-7	0.2	0	RSL/RAIS	-0.69897	-1.34609	-1.58541	-1.73552	-1.84252	-1.9686	0.0450719	0.0259768	0.0183856	0.0143706	0.0107498
239	Metconazole	125116-23-6	0.04	0	RSL/RAIS	-1.39794	-1.36848	-1.20578	-1.89696	-1.19712	-1.3026	0.042808	0.0622617	0.0126778	0.0635155	0.0498198
240	Ipoconazole	125225-28-7	0.015	0	RSL/RAIS	-1.82391	-1.10189	-1.33589	-1.77962	-1.15477	-1.01654	0.0790874	0.0461433	0.0166104	0.0700213	0.0962639
242	Sulfolane	126-33-0	0.001	0	RSL/RAIS	-3	-2.67042	-2.31958	-2.54161	-2.69737	-1.51991	0.00213588	0.00479091	0.00287337	0.00200739	0.0302055
243	Tributyl Phosphate	126-73-8	0.01	0	RSL/RAIS	-2	-2.17433	-2.13139	-2.27959	-2.308	-2.30782	0.00669383	0.00738946	0.005253	0.00492038	0.00492241
244	Methacrylonitrile	126-98-7	0.0001	0	RSL/RAIS	-4	-3.67323	-3.43571	-3.92636	-2.83817	-3.38373	0.000212214	0.000366679	0.000118478	0.00145156	0.000413307
245	Chloro-1,3-butadiene, 2- (Chloroprene)	126-99-8	0.02	0	RSL/RAIS	-1.69897	-2.78339	-2.96172	-2.57553	-2.32169	-2.27166	0.00164667	0.00109215	0.00265748	0.00476771	0.00534983
246	Triflusulfuronmethyl	126535-15-7	0.024	0	RSL/RAIS	-1.61979	-0.865181	-0.665659	-0.557585	-0.914852	-1.06311	0.136401	0.215944	0.276959	0.12166	0.0864759
247	Benzobicyclon (Metabolite B)	126656-88-0	4e-05	0	RSL/RAIS	-4.39794	-2.38059	-1.47332	-1.27242	-1.17278	-1.86407	0.00416302	0.0336267	0.0534049	0.067177	0.0136752
249	Fenhexamid	126833-17-8	0.17	0	RSL/RAIS	-0.769551	-1.33854	-1.49738	-1.58988	-1.74869	-1.15819	0.0458623	0.0318142	0.0257112	0.0178367	0.0694718
250	Tetrachloroethylene	127-18-4	0.006	0	RSL/RAIS	-2.22185	-3.11443	-2.72161	-2.80292	-2.43849	-2.49191	0.000768365	0.0018984	0.00157426	0.00364344	0.00322171
251	Diphenyl Sulfone	127-63-9	0.0008	0	RSL/RAIS	-3.09691	-2.63949	-2.44909	-2.95551	-2.57238	-2.6115	0.00229355	0.00355556	0.00110788	0.00267683	0.00244624
255	Butylated hydroxytoluene	128-37-0	0.3	0	RSL/RAIS	-0.522879	-1.31595	-1.68305	-2.17111	-1.37965	-1.63248	0.048311	0.0207468	0.00674363	0.0417207	0.0233088
256	Carfentrazone-ethyl	128639-02-1	0.03	0	RSL/RAIS	-1.52288	-1.04451	-1.61433	-1.42894	-1.46359	-1.03612	0.0902598	0.0243036	0.0372443	0.0343884	0.0920198
257	Pyrene	129-00-0	0.03	1	PIANO	-1.52288	-1.67805	-2.46426	-2.21293	-2.19991	-2.21899	0.0209868	0.00343355	0.00612456	0.00631082	0.00603966	E	Aromatic Medium
258	Tolfenpyrad	129558-76-5	0.006	0	RSL/RAIS	-2.22185	-1.42022	-1.46684	-1.766	-1.49301	-1.83563	0.038	0.0341316	0.0171396	0.032136	0.0146007
259	Pyraflufen ethyl	129630-19-9	0.2	0	RSL/RAIS	-0.69897	-1.50754	-1.59628	-1.69697	-1.75681	-1.39596	0.0310782	0.0253347	0.0200924	0.0175061	0.0401825
260	Amicarbazone	129909-90-6	0.023	0	RSL/RAIS	-1.63827	-1.31098	-1.35355	-1.10932	-0.803122	-1.57967	0.0488669	0.0443047	0.0777462	0.157354	0.0263227
265	Terbufos	13071-79-9	2.5e-05	0	RSL/RAIS	-4.60206	-4.24892	-3.86915	-4.00789	-3.28998	-3.86157	5.63739e-05	0.000135162	9.81986e-05	0.000512885	0.000137541
267	Meptyldinocap	131-72-6	0.005	0	RSL/RAIS	-2.30103	-2.06637	-2.36229	-2.28577	-2.3142	-1.55242	0.00858279	0.00434217	0.00517882	0.00485061	0.0280272
269	Dinitro-o-cyclohexyl Phenol, 4,6-	131-89-5	0.002	0	RSL/RAIS	-2.69897	-1.64597	-1.90711	-2.13502	-1.86542	-1.24138	0.022596	0.012385	0.00732791	0.0136327	0.057361
270	Cyhexatin	13121-70-5	0.0025	0	RSL/RAIS	-2.60206	-2.7846	-2.71525	-2.84685	-2.8827	-2.4789	0.0016421	0.00192641	0.00142282	0.00131009	0.00331971
272	Fludioxonil	131341-86-1	0.33	0	RSL/RAIS	-0.481486	-1.39579	-1.69377	-1.95645	-1.48521	-1.69513	0.0401989	0.0202407	0.0110547	0.0327185	0.0201775
278	Famoxadone	131807-57-3	0.0014	0	RSL/RAIS	-2.85387	-1.13987	-1.92895	-1.60764	-1.23825	-1.62113	0.0724651	0.0117775	0.0246807	0.0577766	0.0239259
279	5-Mercapto-1-Methyltetrazzole (MMT)	13183-79-4		1	PIANO		-2.96982	-2.47191	-1.82986	-2.32043	-1.90394	0.00107198	0.00337354	0.0147959	0.00478159	0.0124756	G	Other
280	Azoxystrobin	131860-33-8	0.18	0	RSL/RAIS	-0.744727	-1.5188	-1.1893	-0.778204	-0.673565	-1.38438	0.0302832	0.0646699	0.166647	0.212049	0.0412687
282	Spinosad (Spinosyn A)	131929-60-7	0.025	0	RSL/RAIS	-1.60206	-1.63197	-1.95121	-1.2195	-0.810623	-2.11141	0.023336	0.011189	0.0603258	0.154659	0.00773725
283	Ethoprop	13194-48-4	6.5e-05	0	RSL/RAIS	-4.18709	-3.5793	-3.12139	-2.84824	-2.60646	-3.83219	0.000263454	0.00075616	0.00141828	0.0024748	0.000147166
284	Triticonazole	131983-72-7	0.17	0	RSL/RAIS	-0.769551	-1.4435	-1.12822	-1.60959	-1.06489	-1.38814	0.0360166	0.0744358	0.0245701	0.0861207	0.0409133
285	Dibenzofuran	132-64-9	0.001	1	PIANO	-3	-2.56283	-2.1959	-2.74346	-2.42844	-2.52203	0.00273636	0.00636937	0.00180524	0.00372869	0.00300589	F	Aromatic High
286	Dibenzothiophene	132-65-0	0.01	1	PIANO	-2	-2.62656	-2.79631	-2.96625	-3.18962	-2.6478	0.00236287	0.00159842	0.00108081	0.000646219	0.00225008	G	Other
287	Hexafluoropropylene oxide dimer acid (HFPO-DA)	13252-13-6	3e-06	0	RSL/RAIS	-5.52288	-3.34079	-3.33143	-3.74318	-3.75153	-3.40353	0.000456259	0.000466199	0.000180643	0.000177204	0.000394883
289	Captan	133-06-2	0.13	0	RSL/RAIS	-0.886057	-2.02899	-1.91629	-1.58996	-1.42802	-1.82553	0.00935434	0.0121258	0.0257061	0.0373234	0.0149442
290	Folpet	133-07-3	0.09	0	RSL/RAIS	-1.04576	-2.47049	-2.25115	-1.96366	-1.74091	-2.3124	0.00338464	0.0056086	0.0108727	0.0181589	0.00487075
291	Chloramben	133-90-4	0.015	0	RSL/RAIS	-1.82391	-1.46286	-2.08467	-1.92558	-1.6282	-1.44343	0.0344461	0.00822874	0.011869	0.0235397	0.0360222
295	Fenbutatin Oxide	13356-08-6	0.05	0	RSL/RAIS	-1.30103	-1.39551	-0.8609	-1.45945	-2.09859	-2.14776	0.0402245	0.137753	0.0347175	0.00796914	0.00711604
296	Epoxiconazole	133855-98-8	0.02	0	RSL/RAIS	-1.69897	-1.51374	-1.56129	-1.7452	-2.01089	-1.61068	0.0306382	0.0274608	0.0179804	0.0097524	0.0245087
297	Fenpyroximate	134098-61-6	0.01	0	RSL/RAIS	-2	-1.63925	-1.30078	-1.26305	-0.88177	-1.66963	0.0229481	0.050029	0.0545691	0.13129	0.0213978
299	Butafenacil	134605-64-4	0.012	0	RSL/RAIS	-1.92082	-1.39695	-1.33206	-1.09695	-1.52378	-1.39099	0.040091	0.0465522	0.0799933	0.029938	0.040645
302	1,2-Diethylbenzene	135-01-3		1	PIANO		-1.65581	-1.78979	-1.4295	-0.963373	-1.78803	0.0220898	0.0162261	0.0371962	0.1088	0.0162918	E	Aromatic Medium
303	sec-Butylbenzene	135-98-8	0.1	1	PIANO	-1	-2.19656	-1.74111	-1.38814	-1.33756	-1.70173	0.00635974	0.0181506	0.0409131	0.0459668	0.0198733	E	Aromatic Medium
305	Acibenzolar-methyl	135158-54-2	0.082	0	RSL/RAIS	-1.08619	-1.9521	-1.86853	-1.96789	-1.52849	-1.78559	0.0111661	0.0135352	0.0107674	0.029615	0.0163836
307	Acetamiprid	135410-20-7	0.071	0	RSL/RAIS	-1.14874	-2.31689	-1.93546	-1.34388	-2.15425	-2.25502	0.0048207	0.0116023	0.0453023	0.00701056	0.00555874
308	Mefenpyr-diethyl (HOE 107892)	135590-91-9	0.51	0	RSL/RAIS	-0.29243	-1.68557	-1.75489	-1.74636	-1.73601	-1.71333	0.0206269	0.0175836	0.0179326	0.0183648	0.0193495
309	Quinalphos	13593-03-8	0.0005	0	RSL/RAIS	-3.30103	-2.49098	-2.43476	-2.9006	-2.71517	-2.64848	0.00322865	0.00367486	0.00125718	0.00192676	0.00224656
310	Tris(1-chloro-2-propyl)phosphate	13674-84-5	0.01	0	RSL/RAIS	-2	-2.27842	-2.66818	-2.28997	-2.47893	-3.24779	0.00526721	0.00214694	0.00512894	0.00331944	0.000565214
311	Tris(1,3-Dichloro-2-propyl) Phosphate	13674-87-8	0.02	0	RSL/RAIS	-1.69897	-2.46193	-2.91956	-2.64771	-2.73377	-3.32353	0.00345196	0.00120347	0.00225057	0.00184601	0.000474758
312	Desmedipham	13684-56-5	0.04	0	RSL/RAIS	-1.39794	-1.60745	-1.74042	-1.35267	-1.58124	-1.702	0.0246914	0.0181793	0.0443945	0.0262277	0.0198609
313	Phenmedipham	13684-63-4	0.24	0	RSL/RAIS	-0.619789	-1.39314	-1.6876	-1.26507	-1.58102	-1.62145	0.0404448	0.0205304	0.0543158	0.026241	0.0239082
314	Thiram	137-26-8	0.015	0	RSL/RAIS	-1.82391	-3.3731	-3.53072	-2.81058	-3.53754	-3.58154	0.000423547	0.000294629	0.00154674	0.000290041	0.000262094
321	1,6,7,10-Tetramethylfluoranthene	138955-77-8		1	PIANO		-1.85805	-2.44242	-2.06665	-2.56023	-1.66444	0.0138659	0.00361058	0.0085773	0.00275276	0.021655	F	Aromatic High
322	Propazine	139-40-2	0.02	0	RSL/RAIS	-1.69897	-1.79551	-2.17984	-2.33013	-2.37707	-2.03053	0.0160137	0.00660939	0.00467597	0.00419693	0.00932109
324	Metaflumizone	139968-49-3	0.04	0	RSL/RAIS	-1.39794	-1.79515	-1.80918	-2.35293	-2.16163	-1.69168	0.0160269	0.0155174	0.00443678	0.00689247	0.0203386
325	Sulfurous acid, 2-chloroethyl 2-[4-(1,1-dimethylethyl)phenoxy]-1-methylethyl ester	140-57-8	0.05	0	RSL/RAIS	-1.30103	-1.57615	-1.14429	-1.03872	-1.22117	-1.59686	0.0265372	0.0717312	0.0914703	0.0600939	0.025301
326	Ethyl Acrylate	140-88-5	0.005	0	RSL/RAIS	-2.30103	-1.56845	-1.91708	-1.63246	-1.69964	-1.4479	0.0270119	0.0121038	0.0233101	0.0199692	0.0356531
327	Iprovalicarb	140923-17-7	0.026	0	RSL/RAIS	-1.58503	-0.698865	-0.971441	-0.579386	-0.702081	-0.950942	0.200048	0.106797	0.263399	0.198573	0.111959
329	Dicrotophos	141-66-2	3e-05	0	RSL/RAIS	-4.52288	-2.69439	-2.47932	-1.25761	-2.69436	-2.89781	0.00202118	0.00331652	0.055258	0.00202135	0.00126528
330	Ethyl Acetate	141-78-6	0.7	0	RSL/RAIS	-0.154902	-0.970617	-1.18179	-0.407007	-1.06297	-1.11488	0.107	0.0657972	0.391735	0.0865024	0.0767576
331	1,3-Diethylbenzene	141-93-5		1	PIANO		-2.00884	-1.85875	-1.68501	-1.36612	-2.03389	0.00979843	0.0138436	0.0206532	0.0430409	0.00924939	E	Aromatic Medium
332	Isoxaflutole	141112-29-0	0.02	0	RSL/RAIS	-1.69897	-1.67923	-1.32975	-1.05432	-1.01982	-1.02431	0.02093	0.0467999	0.0882437	0.095538	0.0945562
333	Trifloxystrobin	141517-21-7	0.038	0	RSL/RAIS	-1.42022	-1.54059	-1.68204	-1.06489	-1.61656	-1.58838	0.028801	0.0207949	0.0861204	0.0241793	0.0257997
334	n-Tetratriacontane (C34)	14167-59-0		1	PIANO		-1.43955	-3.77531	-4.50334	-4.93793	-1.72069	0.0363457	0.000167762	3.13802e-05	1.15365e-05	0.0190243	C	Aliphatic High
335	Sulfosulfuron	141776-32-1	0.24	0	RSL/RAIS	-0.619789	-0.70201	-0.183216	-0.6221	-0.728753	-0.633536	0.198605	0.655819	0.238726	0.186744	0.232522
336	Dichloropropane, 1,3-	142-28-9	0.02	0	RSL/RAIS	-1.69897	-2.72819	-2.32503	-2.16481	-1.58792	-2.60702	0.00186987	0.00473123	0.00684212	0.0258271	0.00247162
337	n-Heptane (C7)	142-82-5	0.0003	1	PIANO	-3.52288	-1.94027	-1.43465	-1.71019	-0.762501	-2.207	0.0114744	0.0367576	0.0194899	0.172782	0.00620869	A	Aliphatic Low
338	Flufenacet (Thiaflumide)	142459-58-3	0.0017	0	RSL/RAIS	-2.76955	-0.928281	-1.52521	-1.27555	-1.63415	-1.40776	0.117956	0.0298394	0.0530212	0.0232192	0.0391056
340	Chlordecone (Kepone)	143-50-0	0.0003	0	RSL/RAIS	-3.52288	-2.9917	-2.51753	-2.21933	-3.51134	-4.31309	0.0010193	0.00303715	0.00603494	0.000308077	4.8631e-05
341	Kresoxim-methyl	143390-89-0	0.36	0	RSL/RAIS	-0.443697	-1.86868	-1.84391	-1.59728	-1.5642	-1.77878	0.0135306	0.0143249	0.0252769	0.0272772	0.0166424
343	Diisopropyl Methylphosphonate	1445-75-6	0.08	0	RSL/RAIS	-1.09691	-1.37114	-2.29128	-1.78263	-1.59909	-2.1566	0.0425458	0.00511349	0.0164958	0.0251717	0.00697273
347	Endothall	145-73-3	0.02	0	RSL/RAIS	-1.69897	-1.16474	-1.0928	-1.36834	-0.45818	-0.757324	0.0684318	0.0807607	0.0428216	0.348193	0.174854
348	Diclosulam	145701-21-9	0.05	0	RSL/RAIS	-1.30103	-1.03988	-1.14244	-1.31122	-1.26055	-1.27538	0.0912267	0.0720385	0.04884	0.0548841	0.0530418
349	Florasulam	145701-23-1	0.05	0	RSL/RAIS	-1.30103	-0.90256	-1.12224	-1.24244	-1.24429	-1.10498	0.125153	0.075468	0.0572213	0.0569785	0.0785276
350	1,2,9-Trimethylphenanthrene	146448-88-6		1	PIANO		-1.66997	-2.35597	-1.47155	-1.9682	-2.12203	0.0213812	0.00440585	0.0337636	0.0107598	0.00755042	F	Aromatic High
351	trans-2-Heptene	14686-13-6		1	PIANO		-2.28392	-1.78327	-1.72225	-1.12987	-2.09016	0.00520091	0.0164712	0.0189563	0.0741535	0.00812527	A	Aliphatic Low
352	trans-3-Heptene	14686-14-7		1	PIANO		-2.39239	-1.86497	-1.7716	-1.22681	-2.13719	0.00405148	0.0136468	0.01692	0.0593185	0.00729142	A	Aliphatic Low
353	Cloransulam-Methyl	147150-35-4	0.1	0	RSL/RAIS	-1	-1.03401	-1.03734	-1.1036	-1.28632	-0.894619	0.0924681	0.0917609	0.0787763	0.0517227	0.127462
358	Thiabendazole	148-79-8	0.1	0	RSL/RAIS	-1	-1.37186	-2.16165	-2.68936	-2.02849	-1.82031	0.0424757	0.00689211	0.00204476	0.00936496	0.0151247
360	Spirodiclofen	148477-71-8	0.014	0	RSL/RAIS	-1.85387	-2.36165	-2.0957	-2.58263	-2.54723	-1.47502	0.00434862	0.00802227	0.00261437	0.00283644	0.0334953
361	Mercaptobenzothiazole, 2-	149-30-4	0.004	0	RSL/RAIS	-2.39794	-2.23991	-2.47319	-2.5008	-2.30583	-2.54268	0.00575564	0.00336364	0.00315646	0.00494508	0.0028663
362	Bifenazate	149877-41-8	0.01	0	RSL/RAIS	-2	-1.3542	-1.63523	-1.61633	-1.35648	-1.36267	0.0442387	0.0231616	0.0241918	0.0440067	0.0433842
363	Tepraloxydim	149979-41-9	0.05	0	RSL/RAIS	-1.30103	-1.14233	-1.26159	-1.02957	-0.978264	-0.622252	0.0720568	0.0547534	0.0934173	0.105132	0.238643
364	Merphos	150-50-5	3e-05	0	RSL/RAIS	-4.52288	-4.65026	-4.41266	-4.08181	-4.5197	-4.79454	2.23739e-05	3.86671e-05	8.28303e-05	3.02204e-05	1.60495e-05
365	Aminopyralid	150114-71-9	0.5	0	RSL/RAIS	-0.30103	-1.35671	-1.04471	-0.995082	-1.09086	-1.41566	0.0439831	0.0902168	0.101139	0.0811231	0.038401
369	Propanoic acid, 2-(2,4-dichlorophenoxy)-, (R)-	15165-67-0	0.06	0	RSL/RAIS	-1.22185	-2.51325	-2.49379	-1.87508	-1.4154	-2.32991	0.00306723	0.0032078	0.0133326	0.0384239	0.00467827
371	Octamethylpyrophosphoramide	152-16-9	0.002	0	RSL/RAIS	-2.69897	-3.25195	-1.83099	-2.21172	-2.78429	-3.30777	0.000559821	0.0147575	0.00614159	0.00164327	0.000492299
372	1,9-Dimethylanthracene	1523-23-5		1	PIANO		-1.32686	-1.93373	-1.19447	-1.57196	-1.49336	0.0471132	0.0116486	0.0639049	0.0267939	0.0321102	E	Aromatic Medium
373	2,3,6,7-Tetramethylanthracene	15254-25-8		1	PIANO		-1.6392	-2.55088	-1.84021	-2.38786	-2.27455	0.022951	0.00281266	0.0144473	0.00409396	0.00531438	F	Aromatic High
374	Napropamide	15299-99-7	0.12	0	RSL/RAIS	-0.920819	-1.16736	-1.28187	-0.993208	-0.921085	-1.21852	0.0680207	0.0522556	0.101576	0.119926	0.0604622
375	Etoxazole	153233-91-1	0.046	0	RSL/RAIS	-1.33724	-1.94833	-2.08448	-1.87786	-1.53944	-1.72897	0.0112633	0.00823219	0.0132476	0.0288774	0.0186651
376	Thiamethoxam	153719-23-4	0.012	0	RSL/RAIS	-1.92082	-1.70392	-1.62892	-1.44582	-1.94227	-1.53228	0.0197735	0.0235005	0.0358244	0.0114218	0.0293579
378	Dichloroethylene, cis-1,2-	156-59-2	0.002	0	RSL/RAIS	-2.69897	-2.43205	-2.37944	-2.64445	-2.33746	-2.71691	0.00369785	0.00417405	0.0022675	0.0045977	0.00191908
379	Dichloroethylene, trans-1,2-	156-60-5	0.02	0	RSL/RAIS	-1.69897	-2.43205	-2.37944	-2.64445	-2.33746	-2.71691	0.00369785	0.00417405	0.0022675	0.0045977	0.00191908
380	Zoxamide	156052-68-5	0.48	0	RSL/RAIS	-0.318759	-1.98455	-1.79757	-1.52817	-1.95258	-1.84724	0.0103621	0.0159379	0.0296366	0.0111538	0.0142155
381	Carbofuran	1563-66-2	0.005	0	RSL/RAIS	-2.30103	-1.31818	-1.09607	-1.24102	-1.01361	-1.51418	0.0480646	0.0801543	0.0574086	0.0969153	0.030607
382	Propylene Glycol Monoethyl Ether	1569-02-4	0.7	0	RSL/RAIS	-0.154902	-0.918881	-0.934018	-1.05758	-0.917542	-1.23024	0.120537	0.116408	0.087584	0.120909	0.0588522
383	Benzobicyclon	156963-66-5	0.64	0	RSL/RAIS	-0.19382	-2.94734	-2.04787	-1.91158	-1.70075	-1.89848	0.00112891	0.00895641	0.0122581	0.019918	0.0126334
384	3,6-Dimethylphenanthrene	1576-67-6		1	PIANO		-1.64452	-2.00174	-1.54896	-1.56238	-1.78225	0.0226712	0.00995997	0.0282516	0.0273918	0.0165102	E	Aromatic Medium
385	Flonicamid	158062-67-0	0.04	0	RSL/RAIS	-1.39794	-1.61152	-1.03524	-1.01275	-1.29876	-1.57705	0.0244612	0.0922063	0.0971074	0.0502616	0.0264821
386	1,5-Dimethylanthracene	15815-48-2		1	PIANO		-1.36858	-1.83941	-1.20971	-1.61232	-1.42375	0.0427976	0.0144741	0.0617012	0.0244164	0.037692	E	Aromatic Medium
387	Trifluralin	1582-09-8	0.0075	0	RSL/RAIS	-2.12494	-1.82581	-1.57317	-1.75994	-1.66875	-1.28935	0.0149344	0.0267199	0.0173806	0.0214413	0.0513633
389	1,2-Dimethyl Chrysene	15914-23-5		1	PIANO		-2.2281	-2.97188	-2.12551	-2.5538	-2.43908	0.00591429	0.0010669	0.00749019	0.00279385	0.00363848	F	Aromatic High
390	Daminozide	1596-84-5	0.15	0	RSL/RAIS	-0.823909	-1.31989	-1.39511	-1.15141	-1.09557	-1.16061	0.0478751	0.0402617	0.070565	0.0802479	0.0690853
391	Alachlor	15972-60-8	0.01	0	RSL/RAIS	-2	-1.09039	-1.19651	-0.993656	-1.49699	-0.956273	0.0812104	0.0636052	0.101472	0.031843	0.110593
393	Prometon	1610-18-0	0.015	0	RSL/RAIS	-1.82391	-0.998869	-1.72189	-1.28007	-1.62363	-1.43717	0.100261	0.0189718	0.0524726	0.0237886	0.0365453
394	Methoxyfenozide	161050-58-4	0.1	0	RSL/RAIS	-1	-0.847264	-1.28911	-1.45806	-1.26778	-1.6529	0.142146	0.0513908	0.0348287	0.0539789	0.0222383
395	Fenamidone	161326-34-7	0.028	0	RSL/RAIS	-1.55284	-1.19653	-1.75373	-1.98208	-1.55893	-1.64754	0.0636023	0.0176309	0.0104213	0.0276102	0.0225143
396	Ethaboxam	162650-77-3	0.055	0	RSL/RAIS	-1.25964	-1.05795	-0.850747	-1.03496	-1.14736	-0.606117	0.0875094	0.141011	0.0922654	0.0712261	0.247675
397	Methyl tert-Butyl Ether (MtBE)	1634-04-4	0.86	1	PIANO	-0.0655015	-1.74281	-1.27849	-1.42565	-0.502946	-1.24222	0.0180798	0.0526636	0.0375275	0.31409	0.0572507	A	Aliphatic Low
398	Dimethenamid-P	163515-14-8	0.05	0	RSL/RAIS	-1.30103	-0.968665	-1.02969	-1.27881	-1.45888	-1.11626	0.107482	0.0933917	0.0526249	0.0347631	0.0765137
399	Isoxadifen-ethyl	163520-33-0	0.033	0	RSL/RAIS	-1.48149	-1.76988	-1.49619	-1.90792	-1.72222	-1.56447	0.016987	0.0319016	0.0123617	0.0189575	0.02726
400	1,1-Dimethylcyclopentane	1638-26-2		1	PIANO		-2.2165	-1.00941	-1.42108	-0.742356	-1.39517	0.00607433	0.0978563	0.0379247	0.180986	0.0402557	A	Aliphatic Low
401	Ethylcyclopentane	1640-89-7		1	PIANO		-1.65977	-1.048	-0.879659	-0.627783	-1.89511	0.0218893	0.0895363	0.131929	0.235623	0.0127318	A	Aliphatic Low
402	Aldicarb Sulfone	1646-88-4	0.001	0	RSL/RAIS	-3	-1.9122	-2.24531	-2.5527	-2.34917	-2.14736	0.0122406	0.00568444	0.00280093	0.00447542	0.00712259
403	MCPP-p	16484-77-8	0.04	0	RSL/RAIS	-1.39794	-1.73122	-2.35294	-1.9924	-1.12443	-1.88092	0.0185685	0.00443674	0.0101766	0.0750886	0.0131546
404	Perfluorooctadecanoic acid (PFODA)	16517-11-6	0.04	0	RSL/RAIS	-1.39794	-1.53546	-4.50504	-1.85526	-0.761402	-1.828	0.0291432	3.12577e-05	0.0139554	0.17322	0.0148593
405	Dinotefuran	165252-70-0	1	0	RSL/RAIS	0	-1.7018	-2.03261	-2.02475	-1.51534	-1.48355	0.0198702	0.00927668	0.00944601	0.0305253	0.0328437
406	Ethephon	16672-87-0	0.005	0	RSL/RAIS	-2.30103	-2.07022	-2.18883	-2.03007	-1.85216	-0.994739	0.00850703	0.00647391	0.00933102	0.0140553	0.101219
407	Methomyl	16752-77-5	0.025	0	RSL/RAIS	-1.60206	-1.92165	-2.22367	-2.37994	-2.32227	-1.60013	0.0119769	0.0059749	0.00416929	0.00476133	0.0251112
408	Isobutylcyclohexane	1678-98-4		1	PIANO		-1.21528	-1.0919	-1.18276	-0.380555	-1.19938	0.0609149	0.0809284	0.0656503	0.416337	0.0631853	B	Aliphatic Medium
409	Tetramethylphosphoramide, -N,N,N',N" (TMPA)	16853-36-4	0.0001	0	RSL/RAIS	-4	-2.86384	-2.93609	-2.56196	-2.65912	-2.86332	0.00136824	0.00115855	0.0027418	0.0021922	0.00136988
410	Bromoxynil	1689-84-5	0.015	0	RSL/RAIS	-1.82391	-2.73926	-3.05538	-2.61345	-2.98289	-2.93978	0.0018228	0.000880274	0.00243529	0.00104017	0.00114874
411	Bromoxynil Octanoate	1689-99-2	0.015	0	RSL/RAIS	-1.82391	-2.17919	-2.11904	-2.20074	-1.78642	-1.73945	0.00661928	0.00760262	0.00629876	0.0163524	0.0182201
412	Chloridazon	1698-60-8	0.18	0	RSL/RAIS	-0.744727	-1.21334	-1.45609	-1.2728	-1.27545	-1.51112	0.061187	0.0349875	0.0533577	0.0530337	0.0308234
414	Clopyralid	1702-17-6	0.15	0	RSL/RAIS	-0.823909	-1.28611	-0.852265	-1.01173	-1.24932	-1.42372	0.0517471	0.140519	0.0973359	0.0563227	0.0376948
415	3-Methylfluoranthene	1706-01-0		1	PIANO		-2.05131	-2.12844	-1.91455	-2.26438	-1.92342	0.00888561	0.00743977	0.0121744	0.00544029	0.0119282	F	Aromatic High
416	9-Methylfluorene	1730-37-6		1	PIANO		-1.72795	-1.7269	-1.21104	-1.43919	-1.24778	0.018709	0.0187541	0.0615116	0.0363757	0.0565217	E	Aromatic Medium
417	Indoxacarb	173584-44-6	0.02	0	RSL/RAIS	-1.69897	-1.5157	-1.81283	-1.88945	-1.84251	-1.55172	0.0304997	0.0153876	0.0128989	0.0143711	0.0280724
418	Mandestrobin	173662-97-0	0.92	0	RSL/RAIS	-0.0362122	-1.26249	-1.25912	-0.977143	-1.2268	-1.33745	0.0546397	0.0550653	0.105404	0.0593203	0.0459783
419	TCDD, 2,3,7,8-	1746-01-6	7e-10	0	RSL/RAIS	-9.1549	-2.96414	-3.39331	-3.13413	-3.5184	-2.91446	0.00108609	0.000404284	0.000734287	0.000303109	0.00121769
420	Pyraclostrobin	175013-18-0	0.034	0	RSL/RAIS	-1.46852	-1.30615	-1.30765	-1.06578	-1.28246	-1.57977	0.0494141	0.0492436	0.0859456	0.0521846	0.0263165
421	1,4-Dimethyl-2-Ethylbenzene	1758-88-9		1	PIANO		-1.43216	-1.70577	-1.41077	-0.891795	-1.80139	0.0369689	0.0196894	0.0388358	0.128294	0.0157984	E	Aromatic Medium
422	Perfluorooctanesulfonic acid (PFOS)	1763-23-1	1e-07	0	RSL/RAIS	-7	-3.97113	-4.31836	-4.38261	-4.84081	-4.61599	0.000106875	4.80442e-05	4.14367e-05	1.44274e-05	2.42108e-05			-4.32202	4.76406e-05
423	Benthiavalicarb-isopropyl	177406-68-7	0.099	0	RSL/RAIS	-1.00436	-1.06606	-1.047	-0.47888	-0.902012	-1.21107	0.0858885	0.0897419	0.331986	0.125311	0.0615077
424	Benomyl	17804-35-2	0.05	0	RSL/RAIS	-1.30103	-1.37732	-1.32643	-1.15634	-1.13764	-1.22137	0.0419451	0.0471594	0.0697682	0.0728389	0.0600659
425	Prothioconazole	178928-70-6	0.01	0	RSL/RAIS	-2	-1.56479	-2.20111	-2.1613	-1.62857	-1.45725	0.02724	0.00629349	0.00689756	0.0235196	0.0348941
426	Pyridalyl	179101-81-6	0.034	0	RSL/RAIS	-1.46852	-2.04596	-2.01228	-2.10297	-2.75924	-1.79596	0.00899591	0.00972113	0.00788913	0.00174085	0.0159971
427	Cyflufenamid	180409-60-3	0.044	0	RSL/RAIS	-1.35655	-1.5517	-2.03981	-1.68203	-1.47106	-0.779861	0.0280735	0.00912407	0.0207955	0.0338018	0.166012
430	Ethiprole	181587-01-9	0.03	0	RSL/RAIS	-1.52288	-1.89285	-1.61896	-2.21008	-2.40694	-1.82317	0.0127982	0.0240457	0.00616479	0.00391796	0.0150254
431	Isopropyl Methyl Phosphonic Acid	1832-54-8	0.1	0	RSL/RAIS	-1	-1.09709	-2.0452	-1.40577	-1.34316	-1.55079	0.0799662	0.00901157	0.0392855	0.0453777	0.0281325
432	Nitrofen (technical grade)	1836-75-5	0.003	0	RSL/RAIS	-2.52288	-2.72145	-2.55973	-2.19926	-2.67923	-2.92462	0.00189912	0.00275592	0.00632031	0.00209299	0.00118953
433	Penthiopyrad	183675-82-3	0.27	0	RSL/RAIS	-0.568636	-1.00196	-0.955103	-1.26573	-0.819503	-0.972545	0.0995496	0.110891	0.0542334	0.151529	0.106526
435	Chlorthal-dimethyl	1861-32-1	0.01	0	RSL/RAIS	-2	-2.30138	-2.34546	-1.97192	-1.98288	-1.8268	0.00499595	0.00451381	0.0106679	0.0104021	0.0149003
436	Benfluralin	1861-40-1	0.005	0	RSL/RAIS	-2.30103	-2.05271	-1.77725	-1.88418	-1.85252	-1.49112	0.0088571	0.0167013	0.0130564	0.0140438	0.0322757
437	Spinetoram L	187166-15-0	0.025	0	RSL/RAIS	-1.60206	-1.55176	-1.91624	-1.1709	-0.797758	-2.26662	0.0280699	0.0121271	0.0674684	0.15931	0.00541223
438	Spinetoram J	187166-40-1	0.025	0	RSL/RAIS	-1.60206	-1.74666	-2.12789	-1.65131	-1.13421	-2.08858	0.0179201	0.00744924	0.0223196	0.0734155	0.00815483
439	Boscalid	188425-85-6	0.22	0	RSL/RAIS	-0.657577	-1.51084	-1.46061	-1.606	-0.97752	-1.79615	0.0308435	0.0346249	0.0247743	0.105312	0.0159902
440	Flufenpyr-ethyl	188489-07-8	0.4	0	RSL/RAIS	-0.39794	-1.47716	-1.72967	-1.3902	-1.73648	-1.41679	0.0333307	0.0186351	0.0407193	0.0183451	0.0383011
441	Proquinazid	189278-12-4	0.004	0	RSL/RAIS	-2.39794	-2.35506	-2.14353	-1.82689	-1.83312	-2.16319	0.00441505	0.00718578	0.0148975	0.0146851	0.00686772
442	Chlorothalonil	1897-45-6	0.015	0	RSL/RAIS	-1.82391	-4.53839	-3.77101	-2.48105	-3.53303	-4.29816	2.89476e-05	0.000169432	0.0033033	0.000293069	5.03321e-05
443	Oryzalin	19044-88-3	0.19	0	RSL/RAIS	-0.721246	-2.28835	-1.70115	-1.45829	-1.97498	-1.63227	0.0051481	0.0198999	0.0348106	0.010593	0.0233203
444	Benzo[g,h,i]perylene	191-24-2		1	PIANO		-3.10217	-4.44459	-4.12519	-4.42919	-2.6149	0.000790377	3.5926e-05	7.49562e-05	3.72228e-05	0.00242718	F	Aromatic High
446	Atrazine	1912-24-9	0.003	0	RSL/RAIS	-2.52288	-2.01592	-2.16016	-2.33517	-2.40543	-1.89616	0.00963997	0.00691568	0.00462196	0.00393162	0.012701
447	Dicamba	1918-00-9	0.03	0	RSL/RAIS	-1.52288	-1.63584	-2.25432	-1.81917	-1.7405	-1.74135	0.023129	0.00556779	0.0151645	0.0181761	0.0181406
448	Picloram	1918-02-1	0.07	0	RSL/RAIS	-1.1549	-1.93812	-1.12307	-1.00611	-1.47946	-2.02421	0.0115314	0.0753237	0.0986041	0.0331541	0.00945789
449	Propachlor	1918-16-7	0.013	0	RSL/RAIS	-1.88606	-1.36191	-1.4838	-1.30226	-1.73211	-1.60555	0.0434603	0.0328246	0.0498591	0.0185305	0.0248
450	Benzo[e]pyrene	192-97-2	9e-05	1	PIANO	-4.04576	-2.5081	-3.35606	-2.95102	-2.94615	-2.22173	0.00310383	0.000440493	0.00111938	0.001132	0.00600162	F	Aromatic High
451	Pristane (C19)	1921-70-6		1	PIANO		-2.37495	-3.02765	-3.07147	-2.16305	-2.46615	0.00421744	0.000938319	0.000848268	0.00686996	0.00341863	C	Aliphatic High
452	Vernolate	1929-77-7	0.001	0	RSL/RAIS	-3	-2.40513	-2.36843	-2.188	-1.7116	-2.6562	0.00393436	0.00428129	0.0064864	0.0194266	0.00220699
453	Nitrapyrin	1929-82-4	0.03	0	RSL/RAIS	-1.52288	-1.94454	-1.97192	-2.10227	-2.27692	-2.60435	0.0113621	0.010668	0.00790194	0.00528548	0.00248688
454	Indeno[1,2,3-cd]pyrene	193-39-5		1	PIANO		-3.14841	-4.32742	-4.2298	-4.76637	-2.87496	0.000710546	4.70522e-05	5.89119e-05	1.7125e-05	0.00133366	F	Aromatic High
455	Dinitrotoluene, 4-Amino-2,6-	19406-51-0	0.0001	0	RSL/RAIS	-4	-2.98456	-2.65875	-3.11539	-2.93088	-2.66811	0.0010362	0.00219406	0.000766678	0.00117251	0.00214731
456	HxCDD, 1,2,3,7,8,9-	19408-74-3	7e-09	0	RSL/RAIS	-8.1549	-3.57849	-3.97373	-3.62516	-4.16677	-3.09237	0.000263943	0.000106235	0.000237052	6.81136e-05	0.000808402
457	Oxadiazon	19666-30-9	0.005	0	RSL/RAIS	-2.30103	-1.76421	-1.68804	-1.65208	-1.84555	-1.77967	0.0172105	0.0205096	0.0222803	0.0142708	0.0166086
458	Perylene	198-55-0	9e-05	1	PIANO	-4.04576	-2.43537	-3.13974	-2.7152	-2.86134	-2.14703	0.00366974	0.000724871	0.00192664	0.00137612	0.00712804	F	Aromatic High
459	Siduron	1982-49-6	0.15	0	RSL/RAIS	-0.823909	-0.586133	-1.21875	-1.17092	-0.961395	-1.34506	0.259339	0.06043	0.0674653	0.109296	0.0451794
460	trans-3-Nonene	20063-92-7		1	PIANO		-2.3356	-2.26993	-1.62779	-1.42292	-2.16351	0.00461744	0.0053712	0.0235619	0.0377638	0.0068626	B	Aliphatic Medium
461	Butylate	2008-41-5	0.05	0	RSL/RAIS	-1.30103	-1.55589	-2.05478	-1.83324	-1.41017	-2.17053	0.027804	0.00881495	0.0146813	0.0388895	0.00675264
462	Dichlorobenzamide, 2,6- (BAM)	2008-58-4	0.045	0	RSL/RAIS	-1.34679	-1.7834	-2.02384	-1.41257	-1.63781	-1.79584	0.0164665	0.00946589	0.0386748	0.0230243	0.0160016
463	1,2,4-Trimethylanthracene	20153-28-0		1	PIANO		-1.61846	-2.34316	-1.47994	-2.06976	-1.87836	0.0240738	0.00453775	0.0331176	0.00851599	0.0132323	F	Aromatic High
464	cis-3-Nonene	20237-46-1		1	PIANO		-2.3356	-2.26993	-1.62779	-1.42292	-2.16351	0.00461744	0.0053712	0.0235619	0.0377638	0.0068626	B	Aliphatic Medium
465	1,2-Methylphenanthrene	20291-72-9		1	PIANO		-1.75045	-2.36268	-1.58971	-1.99518	-2.13074	0.0177643	0.00433835	0.0257209	0.0101116	0.00740046	E	Aromatic Medium
466	1,9-methylphenanthrene	20291-73-0		1	PIANO		-1.45084	-2.0008	-1.43173	-1.52803	-1.7201	0.0354127	0.0099817	0.0370062	0.0296461	0.0190504	E	Aromatic Medium
467	1,6-Dimethylphenanthrene	20291-74-1		1	PIANO		-1.45611	-1.93991	-1.37941	-1.56068	-1.59613	0.0349858	0.0114839	0.0417438	0.0274989	0.0253438	E	Aromatic Medium
468	1,2,8-Trimethylphenanthrene	20291-75-2		1	PIANO		-1.58774	-2.39435	-1.53922	-2.11681	-1.95215	0.025838	0.00403324	0.0288924	0.00764177	0.0111648	F	Aromatic High
469	Spirotetramat	203313-25-1	0.05	0	RSL/RAIS	-1.30103	-1.36538	-1.45485	-1.62103	-2.13925	-1.10268	0.0431144	0.0350871	0.0239315	0.00725695	0.0789441
470	1,2,6,9-Tetramethylphenanthrene	204256-39-3		1	PIANO		-1.566	-2.42359	-1.64856	-2.17853	-2.10096	0.0271647	0.00377058	0.0224616	0.00662932	0.00792572	F	Aromatic High
471	8-Methylfluoranthene	20485-57-8		1	PIANO		-2.10979	-2.143	-1.87231	-2.35867	-1.94578	0.00776629	0.00719456	0.013418	0.00437858	0.0113298	F	Aromatic High
472	Benzo(j)fluoranthene	205-82-3		0	RSL/RAIS		-2.78144	-3.10442	-2.69136	-3.24662	-2.54784	0.00165411	0.000786279	0.00203534	0.000566736	0.00283244
473	Benzo(b)fluoranthene	205-99-2		1	PIANO		-2.8448	-3.21716	-3.23429	-3.41809	-2.69512	0.00142957	0.000606517	0.000583059	0.000381867	0.0020178	F	Aromatic High
475	Perfluoroundecanoic acid (PFUDA)	2058-94-8	0.0003	0	RSL/RAIS	-3.52288	-3.96385	-4.43363	-4.21342	-4.6593	-4.59084	0.00010868	3.68445e-05	6.1176e-05	2.19129e-05	2.56542e-05
476	Fluoranthene	206-44-0	0.04	1	PIANO	-1.39794	-2.02396	-2.14734	-1.9163	-2.18625	-1.90216	0.00946322	0.00712288	0.0121254	0.00651259	0.0125268	E	Aromatic Medium
477	Benzo[k]fluoranthene	207-08-9		1	PIANO		-2.59914	-3.0808	-2.67435	-3.25979	-2.3801	0.00251686	0.000830241	0.00211664	0.000549808	0.00416774	F	Aromatic High
478	Acenaphthylene	208-96-8		1	PIANO		-1.6372	-1.7736	-1.81446	-1.38754	-2.01887	0.0230566	0.0168421	0.0153299	0.0409691	0.00957484	E	Aromatic Medium
479	Mesosulfuron methyl	208465-21-8	1.6	0	RSL/RAIS	0.20412	-1.19039	-0.698638	-1.0223	-1.41225	-0.651537	0.064508	0.200153	0.0949951	0.0387038	0.223081
481	Ethyl-p-nitrophenyl Phosphonate	2104-64-5	1e-05	0	RSL/RAIS	-5	-3.06413	-2.97642	-3.38856	-3.30005	-3.03828	0.000862716	0.00105579	0.000408738	0.000501124	0.00091564
482	Bromophos	2104-96-3	0.005	0	RSL/RAIS	-2.30103	-3.37224	-3.57901	-3.30028	-3.9329	-3.18585	0.000424385	0.000263625	0.000500867	0.000116708	0.000651854
483	Topramezone	210631-68-8	0.004	0	RSL/RAIS	-2.39794	-1.32337	-1.30311	-1.26134	-1.3136	-0.865014	0.0474935	0.0497611	0.0547851	0.0485732	0.136454
484	Metribuzin	21087-64-9	0.025	0	RSL/RAIS	-1.60206	-1.12666	-1.88045	-1.45306	-1.43821	-1.07758	0.0747039	0.0131689	0.0352319	0.0364575	0.0836411
485	Clothianidin	210880-92-5	0.098	0	RSL/RAIS	-1.00877	-2.06511	-1.95634	-1.69474	-1.97369	-1.54808	0.00860768	0.0110576	0.0201956	0.0106246	0.0283088
486	Naphthaleneacetate, Ethyl 1-	2122-70-5	0.25	0	RSL/RAIS	-0.60206	-1.50862	-1.36201	-1.25566	-1.03279	-1.42609	0.0310016	0.0434499	0.0555065	0.0927287	0.0374891
487	1,4,5-Trimethylnaphthalene	2131-41-1		1	PIANO		-0.519355	-1.70922	-1.0338	-0.667041	-1.37082	0.302444	0.0195337	0.0925128	0.215258	0.0425773	D	Aromatic Low
488	1,4,6-Trimethylnaphthalene	2131-42-2		1	PIANO		-1.13007	-1.8531	-1.42304	-1.25923	-1.73545	0.0741196	0.0140248	0.0377537	0.0550512	0.0183887	D	Aromatic Low
489	Orthosulfamuron	213464-77-8	0.05	0	RSL/RAIS	-1.30103	-1.41514	-1.43089	-1.03202	-1.69225	-1.16626	0.0384471	0.0370775	0.0928915	0.020312	0.0681929
490	Dibenz[a,c]anthracene	215-58-7		1	PIANO		-2.74833	-3.36262	-2.75916	-2.78808	-2.62254	0.00178514	0.000433894	0.00174117	0.00162899	0.00238482	F	Aromatic High
491	Thiocyanic acid, (2-benzothiazolylthio)methyl ester (TCMTB)	21564-17-0	0.021	0	RSL/RAIS	-1.67778	-2.92592	-2.57178	-1.7204	-2.19217	-2.68308	0.001186	0.00268051	0.0190369	0.00642441	0.00207455
493	Hydroxyatrazine	2163-68-0	0.068	0	RSL/RAIS	-1.16749	-0.948953	-1.45053	-1.3733	-1.37555	-1.22331	0.112473	0.035438	0.0423353	0.0421166	0.0597986
495	Fluometuron	2164-17-2	0.013	0	RSL/RAIS	-1.88606	-0.988035	-0.927729	-0.824327	-0.917457	-1.23014	0.102793	0.118106	0.149856	0.120933	0.0588658
496	2,4,7-Trimethyldibenzothiophene	216983-03-8		1	PIANO		-2.14408	-2.84106	-2.44761	-2.88731	-2.33736	0.00717665	0.00144192	0.0035677	0.00129625	0.00459873	G	Other
497	Triphenylene	217-59-4		1	PIANO		-2.24616	-2.62198	-2.34733	-1.95668	-2.23508	0.00567335	0.00238791	0.00449436	0.0110488	0.00582	F	Aromatic High
498	Cyanazine	21725-46-2	0.002	0	RSL/RAIS	-2.69897	-1.89686	-1.67593	-1.92947	-1.82888	-1.65253	0.0126806	0.0210898	0.0117633	0.0148292	0.022257
499	Chrysene	218-01-9		1	PIANO		-2.17738	-2.74308	-2.18738	-2.40862	-2.5067	0.00664693	0.00180684	0.00649557	0.00390282	0.00311389	F	Aromatic High
500	Penoxsulam	219714-96-2	0.15	0	RSL/RAIS	-0.823909	-1.21094	-1.06417	-1.58718	-1.42856	-1.31527	0.0615263	0.0862646	0.0258713	0.0372769	0.0483875
501	cis-1,2-Dimethylcyclohexane	2207-01-4		1	PIANO		-0.709855	-1.20405	-0.885046	-0.242284	-1.51991	0.195049	0.0625106	0.130303	0.572421	0.0302058	A	Aliphatic Low
502	Metrafenone	220899-03-6	0.25	0	RSL/RAIS	-0.60206	-1.14706	-1.39428	-0.864994	-1.46567	-1.52178	0.0712751	0.0403383	0.13646	0.0342243	0.0300757
503	Molinate	2212-67-1	0.002	0	RSL/RAIS	-2.69897	-1.74921	-1.62915	-1.223	-1.10619	-1.56649	0.0178151	0.0234883	0.0598415	0.078308	0.027134
504	2,5-Dimethylheptane	2216-30-0		1	PIANO		-1.30961	-1.69426	-1.66705	-0.578403	-1.92779	0.0490222	0.0202182	0.0215253	0.263996	0.0118089	B	Aliphatic Medium
505	3-Methyloctane	2216-33-3		1	PIANO		-1.39347	-1.63296	-1.30334	-0.650319	-1.65741	0.0404139	0.0232832	0.0497351	0.223708	0.0220084	B	Aliphatic Medium
506	4-Methyloctane	2216-34-4		1	PIANO		-1.47092	-1.70991	-1.3931	-0.623744	-1.81685	0.0338125	0.0195025	0.0404487	0.237824	0.0152458	B	Aliphatic Medium
507	2-Nonene	2216-38-8		1	PIANO		-2.30549	-2.28807	-1.69605	-1.39181	-2.19665	0.00494894	0.0051514	0.020135	0.0405684	0.00635843	B	Aliphatic Medium
508	Cyprosulfamide	221667-31-8	0.39	0	RSL/RAIS	-0.408935	-1.13534	-1.66479	-0.414484	-1.17262	-0.993919	0.0732246	0.0216375	0.385049	0.0672017	0.10141
510	Fenamiphos	22224-92-6	0.00025	0	RSL/RAIS	-3.60206	-1.13968	-1.55984	-1.96054	-1.80604	-1.41447	0.0724967	0.0275524	0.0109511	0.01563	0.038506
511	Tetrachlorvinphos	22248-79-9	0.0028	0	RSL/RAIS	-2.55284	-2.01855	-2.77308	-2.81923	-2.59483	-2.17808	0.00958184	0.00168623	0.00151625	0.00254197	0.00663621
512	1,4-Methylphenanthrene	22349-59-3		1	PIANO		-1.31929	-1.99502	-1.32519	-1.54938	-1.53958	0.0479415	0.0101152	0.0472945	0.0282244	0.0288684	E	Aromatic Medium
513	Isotianil	224049-04-1	0.27	0	RSL/RAIS	-0.568636	-1.31133	-2.09356	-1.19542	-1.95573	-1.0943	0.0488281	0.00806196	0.0637654	0.0110732	0.0804824
514	2,3,5-trimethylnaphthalene	2245-38-7		1	PIANO		-1.14126	-1.77012	-1.18134	-1.18638	-1.4295	0.0722342	0.0169778	0.0658657	0.0651057	0.0371967	D	Aromatic Low
515	Methyl Mercury	22967-92-6	0.0001	0	RSL/RAIS	-4	-4.41022	-4.36132	-5.92883	-4.3693	-4.80156	3.88848e-05	4.35196e-05	1.17806e-06	4.27268e-05	1.5792e-05
516	Triallate	2303-17-5	0.025	0	RSL/RAIS	-1.60206	-1.48312	-2.31882	-1.44796	-2.15512	-2.01269	0.0328761	0.0047993	0.0356486	0.00699655	0.00971212
517	Phosalone	2310-17-0	0.002	0	RSL/RAIS	-2.69897	-2.6903	-2.4873	-2.40011	-2.48299	-2.53682	0.00204031	0.00325608	0.00398002	0.00328859	0.00290525
518	Propargite	2312-35-8	0.04	0	RSL/RAIS	-1.39794	-1.61687	-1.44198	-1.26152	-1.62949	-1.70922	0.024162	0.036143	0.0547618	0.02347	0.0195334
519	Oxamyl	23135-22-0	0.025	0	RSL/RAIS	-1.60206	-2.31827	-2.72722	-1.76884	-2.713	-2.11387	0.00480539	0.00187405	0.017028	0.00193644	0.00769364
520	1,2,4-Trimethylphenanthrene	23189-64-2		1	PIANO		-1.50035	-2.33715	-1.51197	-2.02003	-1.9117	0.031597	0.00460097	0.0307631	0.00954934	0.0122548	F	Aromatic High
521	7-Methylfluoranthene	23339-05-1		1	PIANO		-2.36075	-2.22868	-2.07565	-2.28218	-1.8382	0.00435763	0.00590633	0.00840137	0.0052218	0.0145143	F	Aromatic High
523	Thiophanate, Methyl	23564-05-8	0.16	0	RSL/RAIS	-0.79588	-1.34785	-1.67222	-1.06313	-1.06491	-1.46114	0.04489	0.0212708	0.0864703	0.0861176	0.0345828
524	3,4-Dimethyldibenzothiophene	23654-30-0		1	PIANO		-2.24155	-2.80645	-2.45149	-2.89585	-2.33674	0.00573387	0.00156153	0.00353595	0.00127101	0.00460534	G	Other
525	1-Methylpyrene	2381-21-7		1	PIANO		-1.85901	-2.62661	-2.07644	-2.26833	-2.02999	0.0138354	0.00236262	0.00838614	0.00539106	0.00933282	F	Aromatic High
526	Mirex	2385-85-5	0.0002	0	RSL/RAIS	-3.69897	-4.02901	-4.31912	-4.05906	-5.47702	-4.27295	9.3538e-05	4.79606e-05	8.72846e-05	3.33409e-06	5.33392e-05
527	Fluopicolide	239110-15-7	0.2	0	RSL/RAIS	-0.69897	-1.59646	-1.56024	-1.53739	-1.76911	-1.77025	0.0253244	0.0275271	0.0290143	0.0170172	0.0169729
528	Pronamide	23950-58-5	0.075	0	RSL/RAIS	-1.12494	-1.88069	-1.90618	-1.64586	-1.98405	-1.69728	0.0131617	0.0124113	0.0226019	0.0103741	0.0200779
529	trans-1,2-Dimethylcyclopropane	2402-06-4		1	PIANO		-1.66231	-2.21308	-2.29101	-1.49221	-2.19871	0.0217617	0.00612234	0.00511669	0.0321948	0.00632841	A	Aliphatic Low
530	Captafol	2425-06-1	0.002	0	RSL/RAIS	-2.69897	-1.40756	-1.59242	-1.40392	-1.96116	-0.891607	0.0391238	0.0255611	0.0394532	0.0109354	0.128349
533	Pinoxaden	243973-20-8	0.3	0	RSL/RAIS	-0.522879	-1.61093	-1.50597	-1.67138	-1.48533	-1.5449	0.0244946	0.0311914	0.0213119	0.0327091	0.028517
534	Tridemorph	24602-86-6	0.01	0	RSL/RAIS	-2	-2.28764	-2.06556	-2.19353	-1.49286	-1.29445	0.0051565	0.00859877	0.00640428	0.0321466	0.0507637
536	Bentazon	25057-89-0	0.03	0	RSL/RAIS	-1.52288	-1.26915	-1.79827	-1.69892	-1.70382	-1.45492	0.0538079	0.0159122	0.0200021	0.0197781	0.0350816
539	1-Methylfluorene	2523-37-7		1	PIANO		-1.91152	-1.89293	-1.61089	-1.54286	-1.63418	0.0122598	0.0127959	0.0244969	0.0286512	0.0232177	E	Aromatic Medium
540	2-Methylphenanthrene	2531-84-2		1	PIANO		-1.89949	-2.23571	-1.67183	-1.90041	-2.13532	0.0126041	0.00581157	0.0212896	0.0125775	0.00732283	E	Aromatic Medium
541	Isofenphos	25311-71-1	8e-05	0	RSL/RAIS	-4.09691	-2.24523	-2.15672	-2.31013	-2.04826	-2.37407	0.00568555	0.00697081	0.00489629	0.00894826	0.00422599
542	cis-1,3-Dimethylcyclopentane	2532-58-3		1	PIANO		-1.46051	-1.12857	-1.09017	-0.556903	-1.86918	0.0346332	0.0743749	0.0812507	0.277394	0.0135153	A	Aliphatic Low
544	Chlorflurenol Methyl Ester	2536-31-4	0.1	0	RSL/RAIS	-1	-1.93477	-1.57585	-1.42634	-1.63205	-1.5328	0.0116205	0.026555	0.0374678	0.0233319	0.0293223
548	1-Methylfluoranthene	25889-60-5		1	PIANO		-2.27516	-2.20996	-2.08095	-2.26596	-1.82122	0.00530683	0.00616647	0.00829952	0.00542045	0.0150932	F	Aromatic High
549	Etridiazole	2593-15-9	0.06	0	RSL/RAIS	-1.22185	-3.10074	-2.58164	-1.95526	-2.52991	-2.59531	0.000792968	0.00262033	0.0110851	0.00295184	0.00253914
550	Phenothrin, d- (Sumithrin)	26002-80-2	0.07	0	RSL/RAIS	-1.1549	-1.09942	-1.7687	-1.4352	-0.919071	-1.23557	0.0795393	0.0170335	0.0367116	0.120484	0.0581336
551	Ethofumesate	26225-79-6	0.3	0	RSL/RAIS	-0.522879	-2.12469	-1.8483	-1.8672	-2.26195	-1.943	0.00750437	0.0141809	0.013577	0.00547073	0.0114026
552	Profluralin	26399-36-0	0.006	0	RSL/RAIS	-2.22185	-1.66687	-1.75555	-1.80693	-1.64162	-1.088	0.0215344	0.0175568	0.0155979	0.0228233	0.0816582
556	Triforine	26644-46-2	0.22	0	RSL/RAIS	-0.657577	-1.55419	-1.57963	-1.85838	-1.70739	-1.83935	0.0279131	0.0263254	0.0138554	0.0196158	0.0144762
557	Chloroneb	2675-77-6	0.013	0	RSL/RAIS	-1.88606	-1.98945	-2.31644	-2.30706	-2.29227	-2.14865	0.010246	0.00482567	0.00493108	0.00510193	0.00710149
558	Toluenediamine, 2,3-	2687-25-4	0.0001	0	RSL/RAIS	-4	-2.35853	-2.26674	-2.05592	-2.09036	-1.89589	0.00437993	0.00541075	0.00879187	0.00812152	0.012709
559	Octahydro-1,3,5,7-tetranitro-1,3,5,7-tetrazocine (HMX)	2691-41-0	0.05	0	RSL/RAIS	-1.30103	-1.73683	-2.75284	-2.13999	-2.30386	-2.4082	0.0183305	0.0017667	0.00724446	0.00496754	0.00390659
561	1,4,5,8-Tetramethylnaphthalene	2717-39-7		1	PIANO		-0.0911072	-1.72465	-0.928754	-0.605661	-1.13756	0.810761	0.0188515	0.117827	0.247935	0.0728525	D	Aromatic Low
563	Flubendiamide	272451-65-7	0.024	0	RSL/RAIS	-1.61979	-2.47485	-1.72924	-1.43231	-1.4688	-1.92128	0.00335082	0.0186535	0.0369565	0.0339781	0.0119874
564	Norflurazon	27314-13-2	0.0015	0	RSL/RAIS	-2.82391	-1.38189	-1.81681	-1.45292	-1.57321	-1.47129	0.0415056	0.0152472	0.0352433	0.0267172	0.0337841
567	Diquat	2764-72-9	0.0022	0	RSL/RAIS	-2.65758	-1.75691	-1.90972	-2.99201	-2.60255	-2.42501	0.0175021	0.0123106	0.00101856	0.00249717	0.0037583
569	1,3,6-Trimethylpyrene	27979-20-0		1	PIANO		-1.75552	-2.85236	-2.03737	-2.52005	-1.90319	0.0175581	0.00140488	0.0091754	0.00301961	0.0124972	F	Aromatic High
570	Thiobencarb	28249-77-6	0.01	0	RSL/RAIS	-2	-2.3729	-2.29171	-2.1282	-1.74278	-1.96261	0.00423741	0.00510844	0.0074439	0.0180809	0.010899
571	Valifenalate	283159-90-0	0.22	0	RSL/RAIS	-0.657577	-1.40521	-1.20589	-0.831938	-1.16067	-1.1735	0.0393358	0.062246	0.147252	0.0690763	0.0670649
572	Spiromesifen	283594-90-1	0.0038	0	RSL/RAIS	-2.42022	-1.92304	-1.6801	-2.17891	-1.68104	-1.67328	0.0119388	0.0208881	0.0066236	0.0208431	0.0212186
573	Cyclopentane	287-92-3		1	PIANO		-2.1443	-1.5757	-1.82133	-1.73581	-1.51887	0.007173	0.0265641	0.0150894	0.0183735	0.0302782	A	Aliphatic Low
574	1,3-Dimethyl-2-Ethylbenzene	2870-04-4		1	PIANO		-1.25269	-1.741	-0.913272	-0.899683	-1.5161	0.0558866	0.0181551	0.122103	0.125984	0.0304717	E	Aromatic Medium
575	Triazole Acetic Acid	28711-29-7	0.09	0	RSL/RAIS	-1.04576	-1.28172	-1.02904	-1.60912	-1.22003	-1.33378	0.0522739	0.0935326	0.0245967	0.0602524	0.0463679
576	Triazole, 1,2,4-	288-88-0	0.005	0	RSL/RAIS	-2.30103	-3.02233	-2.61424	-2.74681	-3.12964	-1.98914	0.000949892	0.00243087	0.00179139	0.000741919	0.0102533
578	Prodiamine	29091-21-2	0.14	0	RSL/RAIS	-0.853872	-1.86468	-1.68745	-1.85271	-1.54797	-1.19739	0.0136558	0.0205376	0.0140376	0.0283159	0.0634762
579	Chlorpyrifos	2921-88-2	0.001	0	RSL/RAIS	-3	-3.1747	-2.96078	-3.35309	-3.65131	-2.66007	0.000668813	0.00109451	0.000443513	0.000223199	0.0021874
581	Pirimiphos, Methyl	29232-93-7	0.00073	0	RSL/RAIS	-3.13668	-2.39388	-2.67651	-2.52089	-2.9277	-2.05349	0.00403754	0.00210613	0.00301376	0.00118114	0.00884109
585	Methyl Parathion	298-00-0	0.00025	0	RSL/RAIS	-3.60206	-3.44624	-3.3055	-3.9869	-3.22547	-3.86734	0.000357901	0.000494881	0.000103063	0.000595022	0.000135726
586	Phorate	298-02-2	0.0005	0	RSL/RAIS	-3.30103	-3.7945	-4.18187	-3.44545	-3.40404	-3.73792	0.000160509	6.57853e-05	0.000358553	0.000394417	0.000182843
587	Disulfoton	298-04-4	4e-05	0	RSL/RAIS	-4.39794	-4.07852	-3.95205	-3.5196	-3.30437	-3.96852	8.34607e-05	0.000111673	0.000302274	0.000496171	0.000107517
588	Ronnel	299-84-3	0.05	0	RSL/RAIS	-1.30103	-3.25002	-3.33184	-3.44857	-3.77888	-3.0131	0.000562317	0.000465762	0.000355983	0.000166388	0.000970276
589	Naled	300-76-5	0.002	0	RSL/RAIS	-2.69897	-4.36448	-2.62114	-2.77602	-2.6507	-4.01454	4.32036e-05	0.00239254	0.00167487	0.00223514	9.6708e-05
590	Oxydemeton-Me	301-12-2	0.0001	0	RSL/RAIS	-4	-3.35782	-3.05749	-2.06101	-2.74534	-3.10774	0.000438717	0.000876008	0.00868946	0.00179745	0.000780303
592	Chloral Hydrate	302-17-0	0.1	0	RSL/RAIS	-1	-2.81828	-1.5653	-1.91258	-2.39587	-2.15214	0.00151958	0.0272079	0.0122298	0.00401908	0.0070447
593	1,2,6-Trimethylphenanthrene	30436-55-6		1	PIANO		-1.71983	-2.47904	-1.74943	-2.16724	-2.1602	0.0190619	0.00331861	0.0178061	0.006804	0.00691509	F	Aromatic High
594	Acephate	30560-19-1	0.0003	0	RSL/RAIS	-3.52288	-2.38671	-3.00441	-2.6741	-2.56248	-2.56594	0.00410475	0.000989895	0.00211789	0.00273855	0.00271682
595	1,2,3-Trimethylfluorene	30582-02-6		1	PIANO		-1.36975	-1.85174	-1.00093	-1.53673	-1.30222	0.0426822	0.014069	0.0997866	0.0290582	0.0498636	E	Aromatic Medium
596	Perfluorohexanoic acid (PFHxA)	307-24-4	0.0005	0	RSL/RAIS	-3.30103	-3.67499	-3.77339	-4.54779	-4.67546	-4.143	0.000211355	0.000168505	2.83275e-05	2.11127e-05	7.19441e-05
597	Perfluorododecanoic acid (PFDoDA)	307-55-1	5e-05	0	RSL/RAIS	-4.30103	-3.79802	-4.48884	-4.02984	-4.4021	-4.39302	0.000159214	3.24459e-05	9.33603e-05	3.96187e-05	4.04561e-05
598	2,3-Dimethylheptane	3074-71-3		1	PIANO		-1.3168	-1.75545	-1.56401	-0.724249	-1.8968	0.0482165	0.017561	0.027289	0.188691	0.0126823	B	Aliphatic Medium
599	Aldrin	309-00-2	3e-05	0	RSL/RAIS	-4.52288	-4.15502	-3.34099	-3.33657	-3.50916	-4.36885	6.99815e-05	0.000456048	0.000460716	0.000309626	4.27713e-05
600	Propetamphos	31218-83-4	0.0005	0	RSL/RAIS	-3.30103	-2.57376	-2.73672	-2.04281	-2.46962	-3.06772	0.0026683	0.0018335	0.00906133	0.00339142	0.000855616
601	2,4,6,8-Tetramethyldibenzothiophene	31317-09-6		1	PIANO		-2.12367	-2.80023	-2.40372	-2.86053	-2.35937	0.00752187	0.00158405	0.0039471	0.00137869	0.00437147	G	Other
602	1,2-Dimethyldibenzothiophene	31317-14-3		1	PIANO		-2.13187	-2.90061	-2.56281	-2.87617	-2.14541	0.00738124	0.00125716	0.00273646	0.00132992	0.00715464	G	Other
603	1,3-Dimethyldibenzothiophene	31317-15-4		1	PIANO		-2.42366	-2.7728	-2.49996	-2.87558	-2.44766	0.00376998	0.00168734	0.00316258	0.00133174	0.00356731	G	Other
604	2,3-Dimethyldibenzothiophene	31317-17-6		1	PIANO		-2.33478	-2.86829	-2.71008	-2.9368	-2.41677	0.00462618	0.0013543	0.00194946	0.00115664	0.00383029	G	Other
605	2,7-Dimethyldibenzothiophene	31317-19-8		1	PIANO		-2.39083	-2.80317	-2.83364	-2.98954	-2.61133	0.00406604	0.00157336	0.00146676	0.00102438	0.00244722	G	Other
607	Pentachlorobiphenyl, 2,3',4,4',5- (PCB 118)	31508-00-6	2.3e-05	0	RSL/RAIS	-4.63827	-4.19357	-4.00304	-4.28685	-4.09805	-4.17723	6.40374e-05	9.93029e-05	5.1659e-05	7.97895e-05	6.64921e-05
608	3,6-Dimethyldibenzothiophene	31613-04-4		1	PIANO		-2.3798	-2.70842	-2.51155	-2.94068	-2.46196	0.00417062	0.00195696	0.00307925	0.00114635	0.00345174	G	Other
609	Thiencarbazone-methyl	317815-83-1	1.17	0	RSL/RAIS	0.0681859	-0.439424	-0.953599	-0.732612	-0.942607	-0.93416	0.36356	0.111276	0.185092	0.114128	0.11637
610	Fluensulfone	318290-98-1	0.1	0	RSL/RAIS	-1	-1.80666	-1.74768	-1.85912	-1.83641	-2.21443	0.0156078	0.0178779	0.013832	0.0145744	0.00610331
611	Hexachlorocyclohexane, Alpha-	319-84-6	0.0009	0	RSL/RAIS	-3.04576	-3.12888	-2.88424	-2.85829	-2.16959	-2.75142	0.000743232	0.00130545	0.00138582	0.00676721	0.00177246
612	2-Methyloctane	3221-61-2		1	PIANO		-1.57394	-1.62088	-1.4035	-0.559389	-1.83142	0.0266721	0.0239396	0.0394915	0.275811	0.0147428	B	Aliphatic Medium
616	Tetrachlorobiphenyl, 3,3',4,4'- (PCB 77)	32598-13-3	7e-06	0	RSL/RAIS	-5.1549	-4.16672	-3.86128	-4.28346	-4.02747	-4.27161	6.81201e-05	0.000137631	5.20644e-05	9.38702e-05	5.35041e-05
617	Pentachlorobiphenyl, 2,3,3',4,4'- (PCB 105)	32598-14-4	2.3e-05	0	RSL/RAIS	-4.63827	-4.2485	-4.03879	-4.23606	-4.19068	-4.16929	5.64292e-05	9.14554e-05	5.8068e-05	6.44648e-05	6.77183e-05
618	OCDD	3268-87-9	2.3e-06	0	RSL/RAIS	-5.63827	-4.43662	-4.35685	-3.96064	-4.53726	-3.13681	3.65913e-05	4.39692e-05	0.000109486	2.90232e-05	0.000729777
619	Hexachlorobiphenyl, 3,3',4,4',5,5'- (PCB 169)	32774-16-6	2.3e-08	0	RSL/RAIS	-7.63827	-4.47922	-4.31591	-4.37645	-4.41654	-4.43038	3.3173e-05	4.83163e-05	4.20291e-05	3.83227e-05	3.71207e-05
620	Diuron	330-54-1	0.002	0	RSL/RAIS	-2.69897	-1.67204	-1.3085	-1.61982	-2.1043	-1.42054	0.0212797	0.0491468	0.0239983	0.00786511	0.0379714
621	Linuron	330-55-2	0.0077	0	RSL/RAIS	-2.11351	-1.83692	-1.68999	-1.99783	-1.64346	-1.58389	0.0145574	0.0204177	0.0100502	0.0227271	0.0260683
622	Tioxazafen	330459-31-9	0.05	0	RSL/RAIS	-1.30103	-1.62994	-2.41066	-3.2551	-2.58868	-2.39143	0.0234455	0.00388456	0.000555778	0.00257821	0.00406043
623	Amitraz	33089-61-1	0.0025	0	RSL/RAIS	-2.60206	-1.49363	-2.25247	-1.59539	-1.64523	-2.47637	0.03209	0.00559149	0.0253867	0.0226344	0.00333914
624	Diazinon	333-41-5	0.0007	0	RSL/RAIS	-3.1549	-2.8227	-2.63179	-2.62854	-2.84856	-2.90605	0.00150419	0.00233457	0.0023521	0.00141724	0.00124152
626	Asulam	3337-71-1	0.36	0	RSL/RAIS	-0.443697	-2.09207	-2.22314	-2.26936	-2.42212	-1.75704	0.00808966	0.00598212	0.00537824	0.00378336	0.0174967
627	Dithianon	3347-22-6	0.006	0	RSL/RAIS	-2.22185	-1.88081	-2.17597	-1.22892	-1.7388	-1.82434	0.013158	0.00666852	0.0590313	0.0182475	0.0149852
628	Perfluorooctanoic acid (PFOA)	335-67-1	3e-08	0	RSL/RAIS	-7.52288	-3.78717	-4.08204	-4.30554	-4.79245	-4.45602	0.00016324	8.27869e-05	4.9483e-05	1.6127e-05	3.49932e-05			-4.15769	6.95516e-05
629	Tembotrione	335104-84-2	0.0004	0	RSL/RAIS	-3.39794	-2.36293	-1.44238	-1.03898	-1.25839	-1.70759	0.00433576	0.0361091	0.0914154	0.0551577	0.0196071
630	4-Methylpyrene	3353-12-6		1	PIANO		-1.92851	-2.6543	-2.19393	-2.19567	-2.02833	0.0117894	0.00221668	0.00639837	0.00637286	0.0093685	F	Aromatic High
631	2-Methylfluoranthene	33543-31-6		1	PIANO		-2.25603	-2.23278	-2.02372	-2.33658	-1.94315	0.00554584	0.00585088	0.00946855	0.00460704	0.0113985	F	Aromatic High
632	Butralin	33629-47-9	0.1	0	RSL/RAIS	-1	-1.75502	-2.33756	-2.37444	-2.2263	-2.03477	0.0175785	0.00459668	0.00422244	0.00593882	0.00923067
633	Pyrifluquinazon	337458-27-2	0.06	0	RSL/RAIS	-1.22185	-1.68448	-1.32057	-1.66385	-2.00433	-1.71224	0.0206787	0.0478007	0.0216847	0.00990068	0.0193983
634	Trichloro-2'-hydroxydiphenylether	3380-34-5	0.3	0	RSL/RAIS	-0.522879	-2.30394	-2.62535	-2.38934	-2.41984	-2.20384	0.00496659	0.00236944	0.00408002	0.0038033	0.00625409
635	Isopropalin	33820-53-0	0.015	0	RSL/RAIS	-1.82391	-1.90729	-2.0077	-2.0577	-2.10541	-1.97459	0.0123798	0.00982423	0.00875582	0.00784496	0.0106025
636	Temephos	3383-96-8	0.02	0	RSL/RAIS	-1.69897	-2.64501	-3.2235	-3.40067	-4.08274	-1.91119	0.00226461	0.000597726	0.000397495	8.26523e-05	0.012269
637	Diaminochlrotrizine (DACT)	3397-62-4	0.0018	0	RSL/RAIS	-2.74473	-3.18484	-2.11068	-2.22751	-2.17222	-2.28646	0.000653372	0.00775031	0.00592224	0.00672631	0.00517054
638	Tebuthiuron	34014-18-1	0.07	0	RSL/RAIS	-1.1549	-2.14348	-1.61277	-1.37569	-1.57836	-2.01923	0.00718662	0.0243912	0.0421026	0.0264021	0.00956696
639	Acetochlor	34256-82-1	0.02	0	RSL/RAIS	-1.69897	-1.24027	-1.35061	-1.18054	-1.55816	-1.12462	0.0575076	0.044606	0.0659866	0.0276591	0.075055
640	2-Methylpyrene	3442-78-2		1	PIANO		-2.1468	-2.96662	-2.65933	-2.82264	-2.43112	0.0071318	0.00107989	0.00219112	0.00150439	0.00370579	F	Aromatic High
641	Amisulbrom	348635-87-0	0.54	0	RSL/RAIS	-0.267606	-1.23665	-0.875264	-0.962512	-1.6954	-1.4483	0.0579899	0.133271	0.109015	0.0201651	0.0356203
642	Heptachlorobiphenyl, 2,2',3,4,4',5,5'- (PCB 180)	35065-29-3	7e-05	0	RSL/RAIS	-4.1549	-4.50051	-4.36788	-4.50311	-4.42483	-4.18073	3.15855e-05	4.28667e-05	3.13969e-05	3.75981e-05	6.59583e-05
643	Heptachlorobiphenyl, 2,2',3,3',4,4',5- (PCB 170)	35065-30-6	7e-06	0	RSL/RAIS	-5.1549	-4.54242	-4.40702	-4.51972	-4.50694	-4.13716	2.86803e-05	3.91721e-05	3.02188e-05	3.11213e-05	7.29196e-05
644	Bicyclopyrone	352010-68-5	0.00028	0	RSL/RAIS	-3.55284	-1.99904	-0.809	-0.750916	-0.81457	-0.772779	0.0100221	0.155239	0.177453	0.153261	0.168741
645	Diflubenzuron	35367-38-5	0.02	0	RSL/RAIS	-1.69897	-1.40959	-2.02192	-1.5504	-1.529	-1.75135	0.0389409	0.00950781	0.0281582	0.0295803	0.0177275
646	Perfluorohexanesulfonic acid (PFHxS)	355-46-4	2e-05	0	RSL/RAIS	-4.69897	-3.74631	-4.08408	-4.41669	-4.88522	-4.46571	0.000179345	8.23978e-05	3.83098e-05	1.30251e-05	3.4221e-05
647	Imazalil	35554-44-0	0.11	0	RSL/RAIS	-0.958607	-2.31036	-1.9428	-2.38413	-2.06364	-2.02403	0.00489373	0.0114077	0.0041292	0.00863693	0.00946172
648	Dinitrotoluene, 2-Amino-4,6-	35572-78-2	0.0001	0	RSL/RAIS	-4	-2.86605	-2.48692	-2.98637	-2.7161	-2.74476	0.0013613	0.00325895	0.00103187	0.00192265	0.00179987
649	HpCDD, 1,2,3,4,6,7,8,-	35822-46-9	7e-08	0	RSL/RAIS	-7.1549	-3.86406	-4.16341	-3.74866	-4.30966	-3.12881	0.000136755	6.86426e-05	0.000178376	4.90165e-05	0.000743352
651	Fluoxastrobin	361377-29-9	0.015	0	RSL/RAIS	-1.82391	-1.25517	-1.29531	-1.28529	-0.300736	-1.41319	0.0555682	0.050663	0.0518452	0.500338	0.0386195
653	Pyrasulfotole	365400-11-9	0.01	0	RSL/RAIS	-2	-1.35238	-1.10801	-1.28165	-1.24994	-1.30931	0.044424	0.0779808	0.0522822	0.0562419	0.049056
654	Iprodione	36734-19-7	0.04	0	RSL/RAIS	-1.39794	-1.54934	-1.70048	-1.49866	-1.1666	-1.55417	0.0282266	0.0199306	0.0317206	0.0681392	0.0279144
655	2,5-Methylphenanthrene	3674-66-6		1	PIANO		-1.87385	-2.33195	-1.77229	-2.00827	-2.19058	0.0133707	0.00465638	0.0168931	0.00981147	0.00644797	E	Aromatic Medium
656	2,3,5-Trimethylphenanthrene	3674-73-5		1	PIANO		-1.79934	-2.47539	-1.85116	-2.20779	-2.24398	0.0158729	0.00334665	0.0140877	0.00619741	0.00570191	F	Aromatic High
657	Tetraethyl Dithiopyrophosphate	3689-24-5	0.0005	0	RSL/RAIS	-3.30103	-4.05166	-4.08602	-4.64979	-3.96871	-4.08933	8.87844e-05	8.20309e-05	2.23979e-05	0.00010747	8.1409e-05
659	5-Methylchrysene	3697-24-3		1	PIANO		-2.24475	-2.75424	-2.07244	-2.30415	-2.27696	0.00569183	0.00176102	0.00846364	0.00496416	0.00528494	F	Aromatic High
660	Saflufenacil	372137-35-4	0.046	0	RSL/RAIS	-1.33724	-1.31369	-1.45943	-0.983157	-1.31843	-1.29206	0.048564	0.0347196	0.103955	0.0480366	0.0510435
662	Mandipropamid	374726-62-2	0.05	0	RSL/RAIS	-1.30103	-1.49256	-1.30493	-1.23385	-1.55758	-1.55556	0.0321694	0.049553	0.058364	0.0276963	0.0278252
663	Perfluorobutanoic acid (PFBA)	375-22-4	0.001	0	RSL/RAIS	-3	-2.35054	-3.00275	-3.18543	-3.04452	-2.61581	0.00446126	0.000993684	0.000652488	0.000902563	0.0024221
664	Perfluorobutanesulfonic acid (PFBS)	375-73-5	0.0003	0	RSL/RAIS	-3.52288	-3.91746	-3.75765	-4.44685	-4.60054	-4.25211	0.000120933	0.000174721	3.57394e-05	2.50874e-05	5.59613e-05
665	Perfluorononanoic acid (PFNA)	375-95-1	3e-06	0	RSL/RAIS	-5.52288	-3.99127	-4.2384	-4.36872	-4.86186	-4.6448	0.00010203	5.77561e-05	4.27841e-05	1.3745e-05	2.26571e-05
666	Perfluorotetradecanoic acid (PFTetDA)	376-06-7	0.001	0	RSL/RAIS	-3	-3.29607	-4.54146	-3.49622	-3.60711	-3.817	0.000505743	2.87436e-05	0.000318989	0.000247111	0.000152406
667	Dichlormid	37764-25-3	0.0022	0	RSL/RAIS	-2.65758	-1.99416	-2.19039	-1.37013	-2.55749	-2.56578	0.0101355	0.00645078	0.0426455	0.00277017	0.00271781
668	Hexamethylene diisocyanate isocyanurate	3779-63-3	0.00011	0	RSL/RAIS	-3.95861	-1.83426	-1.88322	-1.84511	-2.61145	-0.203489	0.0146467	0.0130852	0.0142852	0.00244652	0.625909
670	7,8-Dimethylfluoranthene	38048-87-2		1	PIANO		-1.93069	-2.25333	-1.79247	-2.45672	-1.79496	0.0117303	0.00558052	0.016126	0.00349362	0.0160339	F	Aromatic High
673	Hexachlorobiphenyl, 2,3,3',4,4',5- (PCB 156)	38380-08-4	2.3e-05	0	RSL/RAIS	-4.63827	-4.42576	-4.24688	-4.39239	-4.31159	-4.261	3.75184e-05	5.66398e-05	4.05142e-05	4.87987e-05	5.48282e-05
674	Bromoxynil Butyrate	3861-41-4	0.015	0	RSL/RAIS	-1.82391	-2.18262	-2.31367	-2.10487	-2.20459	-2.16171	0.00656717	0.00485661	0.00785464	0.00624328	0.00689111
675	Isopropylcyclopentane	3875-51-2		1	PIANO		-1.20628	-1.27009	-0.938977	-0.349787	-1.75015	0.0621903	0.0536926	0.115086	0.446902	0.0177767	A	Aliphatic Low
676	2,6,10-Trimethyldodecane	3891-98-3		1	PIANO		-2.05649	-2.68919	-2.55218	-1.68604	-2.37765	0.00878024	0.00204553	0.00280426	0.0206044	0.00419129	B	Aliphatic Medium
677	2,6,10-Trimethyltridecane	3891-99-4		1	PIANO		-2.26515	-2.76887	-2.64977	-1.79177	-2.41036	0.00543062	0.00170266	0.00223991	0.016152	0.0038872	B	Aliphatic Medium
678	Norpristane	3892-00-0		1	PIANO		-2.39633	-2.91337	-2.94005	-2.08202	-2.38284	0.00401485	0.00122076	0.00114802	0.00827902	0.0041415	B	Aliphatic Medium
680	OCDF	39001-02-0	2.3e-06	0	RSL/RAIS	-5.63827	-5.13343	-4.65669	-4.43882	-4.66351	-3.76674	7.35475e-06	2.20452e-05	3.64068e-05	2.17016e-05	0.000171102
682	3,4,6,7-Tetramehtyldibenzothiophene	3919-67-3		1	PIANO		-2.10265	-2.82944	-2.47243	-3.21555	-2.52058	0.00789488	0.00148102	0.0033695	0.000608763	0.00301592	G	Other
683	Thiofanox	39196-18-4	0.0003	0	RSL/RAIS	-3.52288	-1.36261	-1.87625	-1.90366	-1.82369	-1.53012	0.0433903	0.013297	0.0124836	0.0150076	0.0295038
684	Hexachlorodibenzo-p-dioxin, 1,2,3,4,7,8-	39227-28-6	7e-09	0	RSL/RAIS	-8.1549	-3.53062	-3.8931	-3.49566	-3.98782	-3.06004	0.000294699	0.000127908	0.000319404	0.000102843	0.000870887
686	Fenpropathrin	39515-41-8	0.025	0	RSL/RAIS	-1.60206	-1.13551	-1.81632	-1.68465	-1.42457	-1.05004	0.0731967	0.0152646	0.0206703	0.037621	0.0891173
687	Heptachlorobiphenyl, 2,3,3',4,4',5,5'- (PCB 189)	39635-31-9	2.3e-05	0	RSL/RAIS	-4.63827	-4.56302	-4.46225	-4.54897	-4.52532	-4.27714	2.73512e-05	3.44942e-05	2.82511e-05	2.98322e-05	5.2827e-05
688	Cyflumetofen	400882-07-7	0.17	0	RSL/RAIS	-0.769551	-2.08031	-1.46922	-1.79847	-1.69458	-1.34421	0.00831169	0.0339453	0.015905	0.0202032	0.0452681
689	3,3-Dimethylheptane	4032-86-4		1	PIANO		-1.80769	-1.65854	-1.9102	-0.579345	-1.77904	0.0155708	0.0219513	0.0122969	0.263424	0.0166328	B	Aliphatic Medium
690	Pentachlorodibenzo-p-dioxin, 1,2,3,7,8-	40321-76-4	7e-10	0	RSL/RAIS	-9.1549	-3.243	-3.67225	-3.29477	-3.79073	-3.0156	0.000571485	0.000212691	0.000507265	0.000161909	0.00096471
691	Hexamethylene diisocyanate biuret	4035-89-6	0.00011	0	RSL/RAIS	-3.95861	-1.56496	-2.15749	-1.72934	-2.5071	-0.408417	0.0272297	0.00695837	0.0186491	0.00311097	0.390466
692	Methiozolin	403640-27-7	0.43	0	RSL/RAIS	-0.366532	-1.08331	-1.51011	-1.39662	-1.09933	-1.64535	0.0825455	0.0308949	0.0401221	0.0795549	0.022628
693	Pendimethalin	40487-42-1	0.3	0	RSL/RAIS	-0.522879	-1.75496	-2.45524	-2.29704	-2.47232	-2.12222	0.0175808	0.00350559	0.00504611	0.00337042	0.00754717
694	trans-2-Hexene	4050-45-7		1	PIANO		-1.66974	-1.45609	-1.00799	-0.608739	-1.62294	0.0213923	0.0349871	0.0981781	0.246185	0.0238263	A	Aliphatic Low
695	3,3-Dimethyloctane	4110-44-5		1	PIANO		-1.90586	-1.67596	-1.70793	-0.724695	-1.54767	0.0124206	0.0210883	0.0195917	0.188497	0.0283352	B	Aliphatic Medium
696	Profenofos	41198-08-7	0.00012	0	RSL/RAIS	-3.92082	-2.65116	-2.47707	-2.49175	-2.49663	-2.37675	0.00223275	0.00333375	0.0032229	0.00318688	0.00419998
697	1,2,3-Trimethylpyrene	41637-88-1		1	PIANO		-1.99815	-3.15949	-2.35042	-3.14877	-2.26538	0.0100427	0.000692641	0.00446248	0.000709961	0.0054277	F	Aromatic High
698	n-Tetracontane (C40)	4181-95-7		1	PIANO		-1.18252	-3.96706	-4.96557	-6.2354	-1.3587	0.0656865	0.000107879	1.08252e-05	5.81566e-07	0.043782	C	Aliphatic High
699	Tricyclazole	41814-78-2	0.067	0	RSL/RAIS	-1.17393	-1.68793	-1.9299	-2.63864	-1.89806	-2.14927	0.0205148	0.0117516	0.00229807	0.0126455	0.00709144
700	Hydrogen Cyanamide	420-04-2	0.002	0	RSL/RAIS	-2.69897	-0.992761	-1.33141	-1.82541	-1.19917	-1.70156	0.101681	0.0466216	0.0149481	0.0632158	0.0198813
701	Difluoropropane, 2,2-	420-45-1	8.6	0	RSL/RAIS	0.934498	-0.0907392	0.342808	0.150012	0.0341649	-0.493592	0.811448	2.20195	1.41258	1.08184	0.320928
702	Trifluoroethane, 1,1,1-	420-46-2	5.7	0	RSL/RAIS	0.755875	1.11558	0.606827	0.256184	0.503208	0.759212	13.0492	4.04415	1.80378	3.18572	5.74396
703	Perfluoropropanoic acid (PFPrA)	422-64-0	0.0005	0	RSL/RAIS	-3.30103	-2.13927	-2.85402	-2.72009	-2.53496	-2.24215	0.00725648	0.00139954	0.00190508	0.00291769	0.00572603
704	Pyroxsulam	422556-08-9	1	0	RSL/RAIS	0	-0.924785	-0.553143	-1.29623	-1.56088	-1.20322	0.118909	0.279806	0.0505561	0.0274863	0.0626292
705	Bifenox	42576-02-3	0.009	0	RSL/RAIS	-2.04576	-1.70095	-2.13143	-1.81732	-2.05407	-1.63466	0.0199091	0.00738865	0.0152292	0.00882944	0.023192
706	Oxyfluorfen	42874-03-3	0.04	0	RSL/RAIS	-1.39794	-1.76443	-1.93624	-1.95463	-2.3254	-1.5077	0.0172016	0.0115813	0.0111012	0.00472718	0.031067
707	Triadimefon	43121-43-3	0.034	0	RSL/RAIS	-1.46852	-1.71242	-1.00624	-1.68762	-1.12647	-1.78114	0.01939	0.098574	0.0205296	0.0747358	0.0165524
709	1,2,3,4-Tetramethylphenanthrene	4466-77-7		1	PIANO		-1.4937	-2.49345	-1.40433	-2.18187	-2.00454	0.0320845	0.00321037	0.039416	0.00657859	0.009896	F	Aromatic High
710	Pyroxasulfone	447399-55-5	0.02	0	RSL/RAIS	-1.69897	-1.82052	-1.4846	-1.8359	-1.58151	-1.78425	0.0151177	0.0327643	0.0145914	0.0262116	0.0164344
711	Perfluorobutanoate	45048-62-2	0.001	0	RSL/RAIS	-3	-2.68642	-2.83487	-2.87692	-2.94388	-2.52989	0.00205862	0.0014626	0.00132765	0.00113795	0.00295199
712	Perfluorobutanesulfonate	45187-15-3	0.0003	0	RSL/RAIS	-3.52288	-4.61318	-3.71446	-4.33495	-4.5967	-4.15581	2.43679e-05	0.000192991	4.62435e-05	2.53104e-05	6.98545e-05
713	Perfluorooctanoate	45285-51-6	3e-08	0	RSL/RAIS	-7.52288	-4.29876	-3.94421	-4.09882	-4.74786	-4.4794	5.02622e-05	0.000113708	7.96483e-05	1.78708e-05	3.31592e-05
714	Perfluorooctanesulfonate	45298-90-6	1e-07	0	RSL/RAIS	-7	-4.45796	-4.30596	-4.32556	-4.88509	-4.58405	3.4837e-05	4.9436e-05	4.72547e-05	1.3029e-05	2.60584e-05
715	9,9-dimethylfluorene	4569-45-3		1	PIANO		-1.70171	-1.9277	-1.61805	-1.52424	-1.6413	0.0198741	0.0118113	0.0240962	0.0299064	0.02284	E	Aromatic Medium
716	Bromo-4-fluorobenzene, 1-	460-00-4	0.0003	0	RSL/RAIS	-3.52288	-2.31494	-1.89126	-2.44317	-2.66052	-2.8296	0.00484239	0.0128451	0.00360439	0.00218514	0.00148047
717	Cyanogen	460-19-5	0.001	0	RSL/RAIS	-3	-2.95573	-2.57553	-4.1514	-2.56328	-2.62997	0.00110732	0.00265751	7.05662e-05	0.00273352	0.00234437
718	Thiocyanic Acid	463-56-9	0.0002	0	RSL/RAIS	-3.69897	-2.40547	-2.3004	-2.84159	-2.12102	-2.90717	0.00393128	0.00500721	0.00144016	0.00756799	0.00123832
719	Carbonyl Sulfide	463-58-1	0.029	0	RSL/RAIS	-1.5376	-2.0016	-2.15842	-2.94262	-2.10002	-2.52389	0.00996332	0.00694351	0.00114126	0.00794289	0.00299301
720	2,2,3-Trimethylbutane	464-06-2		1	PIANO		-1.91061	-1.7212	-2.19206	-0.807113	-1.96312	0.0122853	0.0190019	0.00642597	0.155915	0.0108864	A	Aliphatic Low
721	Chlorfenvinphos	470-90-6	0.0007	0	RSL/RAIS	-3.1549	-2.30586	-2.20715	-2.44038	-2.2774	-2.09565	0.00494475	0.00620649	0.00362765	0.00527954	0.00802322
722	Fenpyrazamine	473798-59-3	0.3	0	RSL/RAIS	-0.522879	-1.04787	-1.52012	-1.32094	-1.19495	-1.12395	0.089563	0.030191	0.0477591	0.063833	0.0751717
723	Tetryl (Trinitrophenylmethylnitramine)	479-45-8	0.002	0	RSL/RAIS	-2.69897	-2.23243	-2.71286	-2.20486	-2.71979	-2.69653	0.00585561	0.00193703	0.00623935	0.00190638	0.00201125
724	Retene	483-65-8		1	PIANO		-2.16162	-2.55109	-1.88406	-2.26632	-2.22393	0.00689251	0.00281132	0.01306	0.00541604	0.00597137	F	Aromatic High
725	1,7-Dimethylphenanthrene	483-87-4		1	PIANO		-1.88731	-2.41674	-1.82289	-2.14692	-2.19368	0.0129625	0.00383053	0.0150352	0.00712986	0.00640202	E	Aromatic Medium
726	1,2,3,4-Tetramethylchrysene	488-23-3		1	PIANO		-0.947748	-1.78435	-1.0376	-1.00535	-1.82697	0.112785	0.0164306	0.0917065	0.098775	0.0148945	F	Aromatic High
727	Penflufen	494793-67-8	0.38	0	RSL/RAIS	-0.420216	-0.676426	-1.06727	-1.18607	-0.592147	-1.16924	0.210656	0.0856496	0.0651522	0.255772	0.0677267
728	Indane	496-11-7		1	PIANO		-1.60905	-1.16827	-0.985778	-1.1256	-1.71274	0.024601	0.0678788	0.103329	0.0748867	0.0193756	E	Aromatic Medium
729	Toluenediamine, 3,4-	496-72-0	0.0001	0	RSL/RAIS	-4	-2.54596	-2.45441	-2.57062	-2.27247	-2.61667	0.00284472	0.0035123	0.00268767	0.00533988	0.00241728
730	Formaldehyde	50-00-0	0.2	0	RSL/RAIS	-0.69897	-1.25558	-1.77282	-1.61588	-2.33567	-1.31444	0.0555164	0.0168724	0.0242168	0.00461669	0.0484794
732	Dichlorodiphenyltrichloroethane, p,p'- (DDT)	50-29-3	0.0005	0	RSL/RAIS	-3.30103	-3.73531	-3.30534	-3.18353	-3.91423	-4.01938	0.000183944	0.000495062	0.000655344	0.000121833	9.5635e-05
733	Benzo[a]pyrene	50-32-8	0.0003	1	PIANO	-3.52288	-2.4804	-3.53181	-2.92779	-3.38782	-2.56525	0.00330824	0.000293895	0.00118089	0.00040943	0.00272113	F	Aromatic High
734	Chlorantraniliprole	500008-45-7	1.6	0	RSL/RAIS	0.20412	-1.66297	-1.16774	-1.18758	-1.25139	-1.6151	0.0217284	0.0679613	0.0649263	0.0560539	0.0242605
735	Aminopyridine, 4-	504-24-5	2e-05	0	RSL/RAIS	-4.69897	-2.32141	-1.56215	-1.2595	-1.30361	-1.91881	0.00477075	0.0274066	0.0550178	0.0497041	0.0120556
736	Vinclozolin	50471-44-8	0.0012	0	RSL/RAIS	-2.92082	-1.63472	-1.64326	-1.92822	-2.04127	-2.10316	0.0231887	0.0227372	0.0117972	0.00909338	0.00788571
737	Dithiane, 1,4-	505-29-3	0.01	0	RSL/RAIS	-2	-1.99967	-1.83082	-2.17708	-2.28731	-1.76838	0.0100076	0.0147631	0.00665144	0.00516046	0.0170459
740	Cyanogen Bromide	506-68-3	0.09	0	RSL/RAIS	-1.04576	-2.70884	-3.05733	-3.31155	-2.90588	-3.52444	0.00195508	0.000876327	0.000488036	0.00124199	0.000298925
741	Cyanogen Chloride	506-77-4	0.05	0	RSL/RAIS	-1.30103	-2.11491	-2.18136	-2.80816	-2.01631	-2.60584	0.00767527	0.00658624	0.00155541	0.00963141	0.00247832
744	Piperonyl butoxide	51-03-6	0.16	0	RSL/RAIS	-0.79588	-2.32046	-1.86642	-1.42564	-1.71011	-1.29341	0.00478121	0.0136013	0.0375281	0.0194937	0.050885
745	Dinitrophenol, 2,4-	51-28-5	0.002	0	RSL/RAIS	-2.69897	-3.1203	-2.87823	-3.39995	-3.01563	-2.72576	0.000758051	0.00132364	0.000398155	0.000964647	0.00188034
746	Chlorobenzilate	510-15-6	0.02	0	RSL/RAIS	-1.69897	-1.57259	-1.5442	-2.09153	-1.88942	-1.32638	0.0267551	0.0285625	0.00809967	0.0128998	0.0471648
747	Chlordane (alpha)	5103-71-9	0.0005	0	RSL/RAIS	-3.30103	-3.88075	-3.41185	-3.79468	-3.71799	-2.96229	0.000131597	0.000387396	0.000160444	0.00019143	0.0010907
748	Chlordane (gamma)	5103-74-2	0.0005	0	RSL/RAIS	-3.30103	-3.88075	-3.41185	-3.79468	-3.71799	-2.96229	0.000131597	0.000387396	0.000160444	0.00019143	0.0010907
749	Trimethyl Phosphate	512-56-1	0.01	0	RSL/RAIS	-2	-3.01295	-2.82586	-2.14896	-2.74804	-2.63568	0.000970616	0.00149327	0.00709645	0.00178633	0.00231375
750	TCDF, 2,3,7,8-	51207-31-9	7e-09	0	RSL/RAIS	-8.1549	-4.17261	-4.17892	-4.04417	-3.74457	-3.94361	6.72034e-05	6.62336e-05	9.03306e-05	0.000180066	0.000113865
751	Metolachlor	51218-45-2	0.15	0	RSL/RAIS	-0.823909	-1.12632	-1.19863	-1.04457	-1.39247	-1.26392	0.0747618	0.0632949	0.090246	0.0405068	0.0544606
752	Hexazinone	51235-04-2	0.033	0	RSL/RAIS	-1.48149	-0.551766	-1.07586	-0.722829	-0.821353	-1.09338	0.280695	0.0839734	0.189309	0.150885	0.0806526
753	Diclofop-methyl	51338-27-3	0.0023	0	RSL/RAIS	-2.63827	-1.76017	-2.09951	-1.81806	-2.12219	-2.27414	0.0173713	0.0079523	0.0152034	0.00754764	0.00531931
754	Fenvalerate	51630-58-1	0.025	0	RSL/RAIS	-1.60206	-1.71483	-1.64818	-1.6974	-1.10058	-1.62816	0.019283	0.0224814	0.0200725	0.0793271	0.0235416
755	Thidiazuron	51707-55-2	0.039	0	RSL/RAIS	-1.40894	-0.914998	-1.37658	-1.64631	-0.956464	-1.85459	0.121619	0.0420165	0.0225784	0.110544	0.013977
756	Fenpicoxamid (XDE-777)	517875-34-2	0.4	0	RSL/RAIS	-0.39794	-1.3964	-0.274395	-0.336154	-1.2158	-0.992065	0.0401424	0.531625	0.461154	0.0608418	0.101844
757	Trichlorfon	52-68-6	7e-05	0	RSL/RAIS	-4.1549	-2.93706	-3.22051	-2.90081	-2.69332	-3.51444	0.00115594	0.000601849	0.00125657	0.00202619	0.000305885
758	Tetrachlorotoluene, p- alpha, alpha, alpha-	5216-25-1	6e-05	0	RSL/RAIS	-4.22185	-3.19109	-3.14576	-3.10883	-3.23682	-2.98329	0.000644035	0.000714888	0.000778348	0.000579673	0.00103922
759	Carboxin	5234-68-4	0.1	0	RSL/RAIS	-1	-0.63837	-1.46004	-1.04233	-1.3226	-1.06733	0.229948	0.0346704	0.0907137	0.0475775	0.0856394
760	1,2,3-Trimethylbenzene	526-73-8	0.01	1	PIANO	-2	-1.80251	-1.87684	-1.04911	-1.24585	-1.84933	0.0157575	0.013279	0.0893073	0.056774	0.0141471	E	Aromatic Medium
761	Permethrin	52645-53-1	0.05	0	RSL/RAIS	-1.30103	-1.70239	-1.97897	-1.77351	-1.29203	-1.63844	0.019843	0.010496	0.0168456	0.0510469	0.0229909
762	Hexachlorobiphenyl, 2,3',4,4',5,5'- (PCB 167)	52663-72-6	2.3e-05	0	RSL/RAIS	-4.63827	-4.4044	-4.2507	-4.48996	-4.35059	-4.24983	3.94093e-05	5.61436e-05	3.2362e-05	4.46073e-05	5.62567e-05
763	1,2,3,5-Tetramethylbenzene	527-53-7		1	PIANO		-1.17691	-1.77006	-1.2214	-0.974016	-1.82682	0.0665418	0.01698	0.060062	0.106166	0.0148999	E	Aromatic Medium
764	1-Methyl-2-Isopropylbenzene	527-84-4		1	PIANO		-1.47042	-1.68425	-1.19058	-0.932066	-1.66834	0.033852	0.0206896	0.064479	0.116932	0.0214615	E	Aromatic Medium
765	Dinitrobenzene, 1,2-	528-29-0	0.0001	0	RSL/RAIS	-4	-2.60672	-2.25207	-2.51089	-1.79336	-2.64124	0.00247333	0.00559669	0.003084	0.0160932	0.00228434
766	Dibenz[a,h]anthracene	53-70-3		1	PIANO		-2.66222	-3.37733	-2.71769	-2.75356	-2.80352	0.00217663	0.000419436	0.0019156	0.00176376	0.00157209	F	Aromatic High
767	Pyrimethanil	53112-28-0	0.17	0	RSL/RAIS	-0.769551	-1.43615	-1.85147	-1.89075	-2.2086	-1.62031	0.0366312	0.0140775	0.0128602	0.00618592	0.0239713
768	Chloroacetophenone, 2-	532-27-4	8.6e-06	0	RSL/RAIS	-5.0655	-2.12111	-1.62978	-1.06398	-1.9768	-1.92035	0.0075664	0.023454	0.0863009	0.0105487	0.012013
769	Dinitro-o-cresol, 4,6-	534-52-1	8e-05	0	RSL/RAIS	-4.09691	-3.39744	-3.03657	-3.57773	-3.2485	-2.82858	0.000400458	0.000919235	0.000264404	0.000564291	0.00148395
770	1-Methyl-3-Isopropylbenzene	535-77-3		1	PIANO		-1.33183	-1.59329	-1.33324	-0.856516	-1.52729	0.0465771	0.0255102	0.0464261	0.13915	0.0296968	E	Aromatic Medium
772	Mefluidide	53780-34-0	0.015	0	RSL/RAIS	-1.82391	-0.627882	-1.34624	-1.00612	-1.2904	-1.48847	0.235569	0.0450566	0.0986002	0.0512392	0.0324732
774	n-Pentylbenzene	538-68-1		1	PIANO		-2.94921	-2.12469	-1.85029	-1.9107	-2.14776	0.00112405	0.00750438	0.014116	0.012283	0.0071161	E	Aromatic Medium
775	Isobutylbenzene	538-93-2		1	PIANO		-2.14917	-1.59022	-1.32512	-1.23	-1.52454	0.00709299	0.0256907	0.0473021	0.0588848	0.0298854	E	Aromatic Medium
777	Isooctane	540-84-1		1	PIANO		-1.77405	-1.73289	-1.10768	0.0164921	-1.52086	0.016825	0.0184975	0.0780398	1.0387	0.0301398	A	Aliphatic Low
778	Lewisite	541-25-3	5e-06	0	RSL/RAIS	-5.30103	-5.33993	-5.23951	-5.02907	-5.03906	-4.88432	4.57158e-06	5.76088e-06	9.35265e-06	9.13987e-06	1.30521e-05
779	Dichloropropene, 1,3-	542-75-6	0.03	0	RSL/RAIS	-1.52288	-3.13562	-2.95322	-2.57972	-2.10337	-2.68651	0.000731786	0.00111374	0.00263197	0.0078818	0.0020582
780	Tetrabromodiphenyl ether, 2,2',4,4'- (BDE-47)	5436-43-1	0.0001	0	RSL/RAIS	-4	-2.186	-2.53694	-1.77252	-3.56086	-2.47888	0.00651629	0.00290444	0.0168841	0.000274881	0.00331983
781	n-Hexadecane (C16)	544-76-3		1	PIANO		-2.77538	-2.76898	-2.57882	-1.84562	-2.22766	0.00167734	0.00170224	0.00263742	0.0142687	0.0059203	B	Aliphatic Medium
782	n-Dotriacontane (C32)	544-85-4		1	PIANO		-1.49754	-3.69833	-4.32565	-4.5188	-1.81597	0.0318022	0.000200293	4.7244e-05	3.02833e-05	0.0152766	C	Aliphatic High
784	Chlorethoxyfos	54593-83-8	5e-05	0	RSL/RAIS	-4.30103	-3.78034	-4.0856	-3.92766	-4.02459	-3.99086	0.00016583	8.21112e-05	0.000118125	9.44946e-05	0.000102127
785	Fenthion	55-38-9	7e-05	0	RSL/RAIS	-4.1549	-1.98711	-3.00534	-3.02089	-2.87892	-2.36534	0.0103013	0.000987773	0.000953036	0.00132152	0.00431185
786	Nitroglycerin	55-63-0	0.0001	0	RSL/RAIS	-4	-3.5904	-2.71256	-2.76154	-2.3976	-3.20456	0.000256804	0.00193837	0.00173163	0.00400316	0.000624373
787	Bitertanol	55179-31-2	0.0021	0	RSL/RAIS	-2.67778	-1.22074	-1.05585	-1.5014	-1.35874	-1.13212	0.0601538	0.0879332	0.0315209	0.0437786	0.0737696
788	Triadimenol	55219-65-3	0.0034	0	RSL/RAIS	-2.46852	-1.75012	-1.32752	-2.00381	-1.39166	-1.70727	0.0177777	0.0470412	0.00991275	0.0405825	0.0196213
789	Ethalfluralin	55283-68-6	0.04	0	RSL/RAIS	-1.39794	-1.54651	-1.43567	-1.40147	-1.46983	-1.40007	0.0284111	0.036672	0.0396759	0.033898	0.0398042
790	Carbosulfan	55285-14-8	0.01	0	RSL/RAIS	-2	-1.73264	-1.05654	-1.44212	-1.198	-1.05677	0.0185078	0.087792	0.0361309	0.0633871	0.0877465
791	Dimethipin	55290-64-7	0.022	0	RSL/RAIS	-1.65758	-1.79538	-2.39069	-2.94543	-2.47826	-2.81554	0.0160183	0.00406734	0.00113389	0.00332458	0.00152917
792	Triclopyr	55335-06-3	0.05	0	RSL/RAIS	-1.30103	-1.82297	-1.88513	-1.90189	-1.56831	-2.03606	0.0150325	0.0130279	0.0125346	0.0270203	0.00920332
793	2-Methylthiophene	554-14-3		1	PIANO		-3.38435	-2.5535	-1.83306	-3.18494	-2.3349	0.000412711	0.00279578	0.0146873	0.000653225	0.0046249	G	Other
794	Pyridate	55512-33-9	0.11	0	RSL/RAIS	-0.958607	-2.36025	-1.71343	-1.72025	-1.44467	-1.60661	0.00436263	0.0193451	0.0190437	0.0359198	0.0247394
795	Nitroguanidine	556-88-7	0.1	0	RSL/RAIS	-1	-2.74968	-2.74589	-2.11307	-1.64281	-2.13766	0.00177957	0.0017952	0.00770771	0.0227611	0.00728354
796	HpCDF, 1,2,3,4,7,8,9-	55673-89-7	7e-08	0	RSL/RAIS	-7.1549	-4.63794	-4.53504	-4.30668	-4.48033	-3.78963	2.30175e-05	2.91715e-05	4.93535e-05	3.30877e-05	0.000162321
799	Chlorpyrifos Methyl	5598-13-0	0.00033	0	RSL/RAIS	-3.48149	-3.20387	-2.91136	-3.29164	-3.85899	-2.89924	0.000625359	0.00122642	0.000510925	0.00013836	0.00126113
800	Carbon Tetrachloride	56-23-5	0.004	0	RSL/RAIS	-2.39794	-1.74425	-0.839832	-0.459763	-0.561622	-0.577838	0.0180197	0.1446	0.346926	0.274396	0.264339
801	Dibutyltin Compounds (Tributyltin Oxide)	56-35-9	0.0003	0	RSL/RAIS	-3.52288	-3.27237	-3.31075	-3.09839	-2.72535	-2.44462	0.000534111	0.000488935	0.000797283	0.00188215	0.00359239
802	Parathion	56-38-2	3e-05	0	RSL/RAIS	-4.52288	-3.3137	-3.01988	-3.60363	-3.32712	-3.30013	0.000485619	0.000955248	0.000249099	0.000470844	0.000501039
803	Benz[a]anthracene	56-55-3		1	PIANO		-2.2592	-2.78086	-2.27861	-2.42901	-2.61654	0.0055056	0.00165632	0.00526484	0.00372382	0.00241801	F	Aromatic High
804	Coumaphos	56-72-4	0.0003	0	RSL/RAIS	-3.52288	-1.9867	-2.63127	-2.5988	-2.92569	-2.11369	0.010311	0.00233737	0.00251884	0.00118663	0.0076968
805	2,3,3-Trimethylpentane	560-21-4		1	PIANO		-1.9719	-2.35217	-2.19428	-0.979875	-2.72554	0.0106684	0.00444458	0.00639321	0.104743	0.00188129	A	Aliphatic Low
806	3,3-Dimethylpentane	562-49-2		1	PIANO		-2.32903	-1.87338	-2.01658	-0.534866	-2.08882	0.00468783	0.0133851	0.00962532	0.291832	0.00815041	A	Aliphatic Low
807	Ethion	563-12-2	0.0005	0	RSL/RAIS	-3.30103	-4.36406	-4.22141	-4.12636	-4.15133	-4.49773	4.32455e-05	6.0061e-05	7.47541e-05	7.05789e-05	3.17888e-05
808	3-Methyl-1-butene	563-45-1		1	PIANO		-1.18032	-1.67108	-1.5494	-0.858769	-1.55924	0.0660214	0.0213264	0.0282229	0.13843	0.0275907	A	Aliphatic Low
809	2-Methyl-1-Butene	563-46-2		1	PIANO		-0.731566	-1.26957	-0.837894	-0.5218	-1.24143	0.185538	0.0537561	0.145247	0.300746	0.0573553	A	Aliphatic Low
811	2,2,3-Trimethylpentane	564-02-3		1	PIANO		-1.98423	-2.21031	-1.93359	-0.723093	-2.48814	0.0103699	0.00616148	0.0116523	0.189194	0.00324983	A	Aliphatic Low
812	Flurprimidol	56425-91-3	0.04	0	RSL/RAIS	-1.39794	-1.1507	-0.760945	-0.931006	-1.08503	-1.37934	0.0706811	0.173403	0.117218	0.082218	0.0417506
813	2,3-Dimethylpentane	565-59-3		1	PIANO		-1.28683	-1.88464	-1.34167	-0.550817	-2.21707	0.0516624	0.0130426	0.0455339	0.281308	0.00606641	A	Aliphatic Low
814	2,3,4-Trimethylpentane	565-75-3		1	PIANO		-0.840945	-2.25701	-0.988437	-0.544217	-2.10592	0.14423	0.00553336	0.102698	0.285616	0.00783576	A	Aliphatic Low
815	Bromoxynil heptanoate	56634-95-8	0.015	0	RSL/RAIS	-1.82391	-2.19513	-2.24062	-2.16515	-1.87004	-1.73821	0.00638079	0.00574622	0.00683669	0.0134882	0.0182723
816	Cyanide (CN-)	57-12-5	0.0006	0	RSL/RAIS	-3.22185	-1.37731	-2.49516	-1.45878	-2.59123	-1.16545	0.0419457	0.00319774	0.0347708	0.00256315	0.0683201
817	Dimethylhydrazine, 1,1-	57-14-7	0.0001	0	RSL/RAIS	-4	-1.40412	-0.782303	-1.17756	-0.54291	-1.42785	0.039435	0.165081	0.0664421	0.286477	0.037338
818	Strychnine	57-24-9	0.0003	0	RSL/RAIS	-3.52288	-2.25978	-3.96063	-4.41045	-5.81401	-2.16066	0.00549818	0.000109489	3.88646e-05	1.53459e-06	0.00690778
819	Propylene Glycol	57-55-6	20	0	RSL/RAIS	1.30103	-0.727364	-0.768775	-0.815454	-0.918524	-0.833066	0.187342	0.170304	0.152949	0.120636	0.14687
820	Streptomycin	57-92-1	0.05	0	RSL/RAIS	-1.30103	-2.24564	-2.03363	-1.68596	-1.47054	-0.917772	0.00568013	0.00925482	0.0206082	0.0338421	0.120845
821	1,4-Dimethylnaphthalene	571-58-4		1	PIANO		-1.31221	-1.82014	-1.69316	-0.994835	-1.83115	0.0487296	0.0151308	0.0202694	0.101196	0.0147521	D	Aromatic Low
822	PeCDF, 2,3,4,7,8-	57117-31-4	4e-09	0	RSL/RAIS	-8.39794	-4.24431	-4.24519	-3.81752	-3.95659	-3.91219	5.69759e-05	5.68609e-05	0.000152225	0.000110512	0.000122407
823	PeCDF, 1,2,3,7,8-	57117-41-6	2.3e-08	0	RSL/RAIS	-7.63827	-4.31098	-4.30122	-4.11263	-4.03901	-3.85938	4.88672e-05	4.99783e-05	7.71556e-05	9.14087e-05	0.000138237
824	HxCDF, 1,2,3,6,7,8-	57117-44-9	7e-09	0	RSL/RAIS	-8.1549	-4.49639	-4.42339	-4.10349	-4.28009	-3.84889	3.18867e-05	3.77232e-05	7.87966e-05	5.24694e-05	0.000141615
825	1,2-Dimethylnaphthalene	573-98-8		1	PIANO		-1.60729	-1.8405	-1.49029	-1.2964	-1.91036	0.0247005	0.0144377	0.0323378	0.0505361	0.0122924	D	Aromatic Low
826	Pentachlorobiphenyl, 3,3',4,4',5- (PCB 126)	57465-28-8	7e-09	0	RSL/RAIS	-8.1549	-4.36535	-4.12458	-4.38422	-4.23638	-4.37843	4.31173e-05	7.50626e-05	4.12839e-05	5.80257e-05	4.18378e-05
827	1,7-Dimethylnaphthalene	575-37-1		1	PIANO		-1.57442	-1.81653	-1.6649	-1.30228	-1.95802	0.026643	0.0152571	0.021632	0.0498567	0.0110148	D	Aromatic Low
828	1,6-Dimethylnaphthalene	575-43-9		1	PIANO		-1.58849	-1.81762	-1.6002	-1.4187	-1.97338	0.0257937	0.0152188	0.0251072	0.038133	0.010632	D	Aromatic Low
829	Dimethylphenol, 2,6-	576-26-1	0.0006	0	RSL/RAIS	-3.22185	-1.63522	-1.8214	-1.51094	-1.82819	-1.31841	0.0231623	0.015087	0.030836	0.0148528	0.048039
830	HxCDD, 1,2,3,6,7,8-	57653-85-7	7e-09	0	RSL/RAIS	-8.1549	-3.54059	-3.92685	-3.43558	-4.03124	-3.11715	0.000288012	0.000118346	0.000366792	9.30592e-05	0.000763567
832	Metalaxyl	57837-19-1	0.06	0	RSL/RAIS	-1.22185	-1.05921	-1.07722	-0.846526	-1.23309	-1.45214	0.0872552	0.0837106	0.142388	0.0584669	0.0353073
833	Acequinocyl	57960-19-7	0.027	0	RSL/RAIS	-1.56864	-2.53973	-1.90214	-1.62296	-1.34407	-0.719476	0.00288583	0.0125273	0.0238253	0.045282	0.190776
834	Styrene-Acrylonitrile (SAN) Trimer (THNA isomer)	57964-39-3	0.003	0	RSL/RAIS	-2.52288	-3.68305	-4.21797	-3.58385	-4.55676	-3.88026	0.000207468	6.05383e-05	0.000260703	2.77487e-05	0.000131747
835	Styrene-Acrylonitrile (SAN) Trimer (THNP isomer)	57964-40-6	0.003	0	RSL/RAIS	-2.52288	-1.43776	-1.40671	-0.895953	-0.893384	-1.30783	0.0364953	0.0392007	0.127071	0.127825	0.0492235
836	Cymoxanil	57966-95-7	0.03	0	RSL/RAIS	-1.52288	-2.09888	-2.74279	-1.87503	-1.93377	-1.84817	0.00796375	0.00180803	0.0133344	0.0116476	0.0141849
837	Hexachlorocyclohexane, Gamma- (Lindane)	58-89-9	0.0003	0	RSL/RAIS	-3.52288	-3.12888	-2.88424	-2.85829	-2.16959	-2.75142	0.000743232	0.00130545	0.00138582	0.00676721	0.00177246
838	Tetrachlorophenol, 2,3,4,6-	58-90-2	0.03	0	RSL/RAIS	-1.52288	-1.86901	-2.59087	-2.30967	-2.45686	-2.03409	0.0135205	0.00256528	0.00490153	0.0034925	0.00924516
839	2,6-Dimethylnaphthalene	581-42-0		1	PIANO		-1.5092	-1.60959	-1.15884	-1.21069	-1.72214	0.0309599	0.0245705	0.0693682	0.0615612	0.0189608	D	Aromatic Low
840	Tridiphane	58138-08-2	0.003	0	RSL/RAIS	-2.52288	-3.41794	-3.2993	-2.21125	-2.87073	-2.88766	0.000381996	0.000501994	0.00614829	0.00134669	0.00129522
841	Bixafen	581809-46-3	0.03	0	RSL/RAIS	-1.52288	-1.5797	-1.70907	-1.89603	-1.01389	-1.47277	0.0263208	0.0195403	0.0127049	0.0968514	0.0336687
842	Allethrin, d- (Pynamin Forte)	584-79-2	0.008	0	RSL/RAIS	-2.09691	-0.805711	-1.70839	-1.10984	-1.0978	-1.1954	0.156419	0.0195708	0.0776532	0.0798355	0.0637671
843	Toluene-2,4-diisocyanate	584-84-9	2.3e-06	0	RSL/RAIS	-5.63827	-3.82799	-4.3507	-4.37717	-4.26164	-3.71279	0.000148598	4.45967e-05	4.19597e-05	5.47472e-05	0.000193738
844	2,3-Dimethylhexane	584-94-1		1	PIANO		-0.716985	-1.64557	-1.23305	-0.195963	-1.75025	0.191873	0.022617	0.0584729	0.636849	0.0177724	A	Aliphatic Low
845	3-Methylhexane	589-34-4		1	PIANO		-1.21322	-1.40195	-1.35855	-0.262646	-1.77749	0.0612037	0.039632	0.0437978	0.546203	0.016692	A	Aliphatic Low
846	2,4-Dimethylhexane	589-43-5		1	PIANO		-0.630824	-1.47705	-0.967133	0.0732777	-1.38471	0.233978	0.0333387	0.107862	1.1838	0.0412372	A	Aliphatic Low
847	4-Methylheptane	589-53-7		1	PIANO		-1.53478	-1.79183	-1.48599	-0.604002	-1.9955	0.0291888	0.0161499	0.0326595	0.248884	0.0101042	A	Aliphatic Low
848	3-Methylheptane	589-81-1		1	PIANO		-1.34472	-1.5895	-1.3713	-0.513875	-1.71781	0.045215	0.0257335	0.0425304	0.306285	0.0191508	A	Aliphatic Low
849	Cresol, p-chloro-m-	59-50-7	0.1	0	RSL/RAIS	-1	-1.94508	-1.91472	-1.83772	-2.07262	-2.06694	0.011348	0.0121696	0.0145306	0.00846022	0.00857149
850	2,2-Dimethylpentane	590-35-2		1	PIANO		-2.1186	-1.41486	-1.19714	0.00856129	-1.48679	0.00761024	0.0384715	0.063512	1.01991	0.0325993	A	Aliphatic Low
851	2,2-Dimethylhexane	590-73-8		1	PIANO		-1.72999	-1.18655	-1.69006	0.149274	-1.51564	0.0186212	0.0650806	0.0204145	1.41018	0.0305046	A	Aliphatic Low
852	Terbacil	5902-51-2	0.013	0	RSL/RAIS	-1.88606	-1.04915	-1.80477	-1.1206	-1.47996	-1.55663	0.0892992	0.0156759	0.0757527	0.0331164	0.0277566
854	Aminophenol, m-	591-27-5	0.08	0	RSL/RAIS	-1.09691	-2.10563	-1.83839	-1.80661	-1.68066	-1.58181	0.007841	0.0145082	0.0156094	0.0208615	0.0261934
855	2-Methylhexane	591-76-4		1	PIANO		-0.918493	-1.03573	-1.1024	0.0266717	-1.45737	0.120644	0.0921022	0.0789947	1.06334	0.0348842	A	Aliphatic Low
856	Hexanone, 2-	591-78-6	0.005	0	RSL/RAIS	-2.30103	-1.56181	-1.37837	-1.46517	-1.21089	-1.88427	0.0274278	0.0418435	0.0342635	0.0615338	0.0130536
857	3-Methylnonane	5911-04-6		1	PIANO		-1.95825	-2.1078	-1.79803	-1.18151	-2.17587	0.0110092	0.00780196	0.0159212	0.0658394	0.00667008	B	Aliphatic Medium
859	2,5-Dimethylhexane	592-13-2		1	PIANO		-0.477283	-1.12063	-0.91795	0.30364	-1.28959	0.333209	0.075748	0.120795	2.01206	0.0513344	A	Aliphatic Low
860	2-Methylheptane	592-27-8		1	PIANO		-1.44184	-1.47851	-1.28591	-0.420462	-1.68623	0.0361545	0.0332268	0.0517718	0.379785	0.0205955	A	Aliphatic Low
861	1-Hexene	592-41-6		1	PIANO		-1.38138	-1.23033	-0.919141	-0.481413	-1.50811	0.0415548	0.0588401	0.120465	0.330056	0.031038	A	Aliphatic Low
862	1-Heptene	592-76-7		1	PIANO		-1.91229	-1.61343	-1.57083	-1.00656	-1.99786	0.0122381	0.0243538	0.0268639	0.0985002	0.0100495	A	Aliphatic Low
863	n-Octadecane (C18)	593-45-3		1	PIANO		-2.95598	-2.92416	-2.81471	-2.09181	-2.19729	0.00110667	0.00119082	0.0015321	0.00809458	0.00634905	B	Aliphatic Medium
864	n-Heptacosane (C27)	593-49-7		1	PIANO		-3.83862	-3.47299	-3.83292	-3.53864	-2.02431	0.000145003	0.000336519	0.000146919	0.000289308	0.00945565	C	Aliphatic High
865	Vinyl Bromide	593-60-2	0.00086	0	RSL/RAIS	-3.0655	-3.32241	-3.19727	-2.50326	-2.94487	-3.82832	0.000475985	0.000634943	0.00313863	0.00113536	0.000148486
866	Fluridone	59756-60-4	0.08	0	RSL/RAIS	-1.09691	-1.74556	-1.81049	-1.61744	-1.32846	-1.67757	0.0179657	0.0154709	0.0241302	0.04694	0.0210104
867	Trichloropropane, 1,1,2-	598-77-6	0.005	0	RSL/RAIS	-2.30103	-1.9746	-2.20055	-2.17602	-2.17472	-1.85276	0.0106022	0.00630155	0.0066677	0.00668769	0.014036
868	Ethyl Ether	60-29-7	0.2	0	RSL/RAIS	-0.69897	-1.41345	-1.2546	-0.881104	-1.12511	-1.78802	0.0385968	0.0556417	0.131491	0.0749698	0.0162923
869	Methyl Hydrazine	60-34-4	0.001	0	RSL/RAIS	-3	-1.56722	-1.36769	-1.8525	-1.75987	-1.43849	0.0270885	0.0428857	0.0140443	0.0173833	0.0364345
870	Dimethoate	60-51-5	0.0022	0	RSL/RAIS	-2.65758	-3.37401	-3.23517	-3.46729	-2.96674	-3.37142	0.00042266	0.000581874	0.000340962	0.0010796	0.000425184
871	Dieldrin	60-57-1	5e-05	0	RSL/RAIS	-4.30103	-4.08345	-3.37216	-3.44051	-3.96645	-3.76117	8.25182e-05	0.000424468	0.000362651	0.000108032	0.000173311
872	Fenarimol	60168-88-9	0.006	0	RSL/RAIS	-2.22185	-2.28	-1.67991	-2.43352	-1.92184	-2.30384	0.00524802	0.0208975	0.00368536	0.0119718	0.00496775
873	Propiconazole	60207-90-1	0.1	0	RSL/RAIS	-1	-2.31497	-1.87048	-2.44556	-2.30827	-2.18406	0.00484211	0.0134748	0.0035846	0.00491732	0.00654545
875	Pentabromodiphenyl ether, 2,2',4,4',5- (BDE-99)	60348-60-9	0.0001	0	RSL/RAIS	-4	-2.08766	-2.73669	-2.12903	-3.7013	-2.51419	0.0081723	0.00183361	0.00742962	0.000198929	0.00306063
876	9,10-Dimethylphenanthrene	604-83-1		1	PIANO		-1.50216	-2.10676	-1.4829	-1.46329	-1.88774	0.0314658	0.00782057	0.0328926	0.0344121	0.0129497	E	Aromatic Medium
877	Dinitrotoluene, 2,6-	606-20-2	0.0003	0	RSL/RAIS	-3.52288	-3.18314	-2.64481	-2.89816	-3.13207	-2.70766	0.00065594	0.00226562	0.00126428	0.000737786	0.00196038
879	Pentachlorobenzene	608-93-5	0.0008	0	RSL/RAIS	-3.09691	-2.6989	-3.19992	-3.12184	-2.67514	-2.82193	0.00200031	0.000631076	0.00075537	0.00211281	0.00150684
880	1,2-Dimethylfluoranthene	60826-74-6		1	PIANO		-2.09867	-2.29374	-2.09965	-2.45948	-1.95232	0.00796756	0.00508461	0.00794968	0.00347156	0.0111603	F	Aromatic High
881	1,2,3,4-Tetramethylpyrene	60826-75-7		1	PIANO		-2.03374	-3.30638	-2.40485	-3.28139	-2.43138	0.0092526	0.00049388	0.00393682	0.000523131	0.00370353	F	Aromatic High
882	1,2,3-Trimethylchrysene	60826-77-9		1	PIANO		-2.10478	-2.98642	-2.09027	-2.7121	-2.36329	0.00785633	0.00103175	0.00812325	0.00194042	0.00433221	F	Aromatic High
883	HxCDF, 2,3,4,6,7,8-	60851-34-5	7e-09	0	RSL/RAIS	-8.1549	-4.46048	-4.39458	-3.9155	-4.2253	-3.89903	3.46351e-05	4.03109e-05	0.00012148	5.95249e-05	0.000126175
885	1,3-Dimethylanthracene	610-46-8		1	PIANO		-1.86311	-2.24822	-1.52576	-1.99259	-1.966	0.0137052	0.00564647	0.0298014	0.010172	0.0108143	E	Aromatic Medium
886	1-Methylanthracene	610-48-0		1	PIANO		-1.6719	-1.80546	-1.23705	-1.51914	-1.70737	0.0212863	0.0156509	0.0579356	0.0302593	0.0196168	E	Aromatic Medium
887	1-Methyl-2-Ethylbenzene	611-14-3		1	PIANO		-1.7448	-1.5315	-0.819569	-0.927575	-1.5966	0.017997	0.0294105	0.151507	0.118148	0.0253161	E	Aromatic Medium
888	2,3-dimethylanthracene	613-06-9		1	PIANO		-1.93457	-2.33185	-1.71708	-2.03515	-2.13657	0.0116259	0.00465748	0.0191834	0.00922257	0.00730184	E	Aromatic Medium
889	2-Methylanthracene	613-12-7		1	PIANO		-1.99186	-2.16711	-1.60199	-1.92961	-2.15419	0.0101893	0.00680598	0.0250038	0.0117595	0.0070115	E	Aromatic Medium
890	2,6-Dimethylanthracene	613-26-3		1	PIANO		-1.93156	-2.25958	-1.62249	-1.94668	-2.12764	0.0117068	0.00550075	0.0238512	0.0113064	0.00745348	E	Aromatic Medium
893	Tribromobenzene, 1,2,4-	615-54-3	0.005	0	RSL/RAIS	-2.30103	-2.37092	-2.71659	-3.26812	-2.86604	-2.95934	0.00425676	0.00192047	0.000539365	0.00136132	0.00109814
894	Dichloropropanol, 2,3-	616-23-9	0.003	0	RSL/RAIS	-2.52288	-1.83373	-1.66054	-1.80263	-2.43685	-1.44704	0.0146645	0.0218503	0.0157532	0.00365724	0.0357243
895	3-Methylthiophene	616-44-4		1	PIANO		-3.36053	-2.7543	-2.25224	-3.16243	-2.46007	0.00043598	0.00176074	0.00559453	0.00068797	0.00346679	G	Other
896	3-Ethylpentane	617-78-7		1	PIANO		-1.57126	-2.11759	-1.71096	-0.734522	-2.39363	0.0268376	0.00762803	0.0194552	0.18428	0.00403993	A	Aliphatic Low
897	Diethylformamide	617-84-5	0.001	0	RSL/RAIS	-3	-2.03336	-1.86004	-1.37929	-1.78176	-2.0511	0.00926069	0.0138025	0.0417549	0.0165286	0.0088899
898	Dinitroaniline, 3,5-	618-87-1	0.0004	0	RSL/RAIS	-3.39794	-3.62477	-2.65856	-3.28784	-2.81647	-2.95756	0.000237264	0.00219503	0.000515414	0.00152592	0.00110265
899	3-Ethylhexane	619-99-8		1	PIANO		-0.775267	-1.6967	-1.27891	-0.26289	-1.65044	0.167777	0.0201049	0.0526127	0.545897	0.0223648	B	Aliphatic Medium
900	Phenylmercuric Acetate	62-38-4	8e-05	0	RSL/RAIS	-4.09691	-3.24186	-3.52433	-2.41061	-3.75704	-3.64454	0.000572976	0.000299001	0.00388497	0.000174967	0.000226704
901	Aniline	62-53-3	0.007	0	RSL/RAIS	-2.1549	-2.21244	-1.95508	-2.15027	-2.35417	-1.72652	0.00613148	0.0110898	0.00707508	0.00442417	0.0187706
902	Dichlorvos	62-73-7	0.0005	0	RSL/RAIS	-3.30103	-4.23397	-2.74788	-2.3534	-3.02397	-3.63255	5.83487e-05	0.00178698	0.00443204	0.000946298	0.000233052
904	Nitrosodimethylamine, N-	62-75-9	8e-06	0	RSL/RAIS	-5.09691	-3.47246	-2.3828	-2.94173	-2.32631	-3.11901	0.000336929	0.00414187	0.00114359	0.00471726	0.000760309
905	1-Methyl-3-Ethylbenzene	620-14-4		1	PIANO		-1.97068	-1.44575	-1.24952	-0.999494	-1.70058	0.0106985	0.0358306	0.0562962	0.100117	0.0199262	E	Aromatic Medium
907	1-Methyl-4-Ethylbenzene	622-96-8		1	PIANO		-2.3992	-1.53863	-1.41705	-1.47922	-2.0748	0.0039884	0.0289313	0.0382784	0.033173	0.00841778	E	Aromatic Medium
908	Methyl Isocyanate	624-83-9	0.00029	0	RSL/RAIS	-3.5376	-3.0882	-2.27535	-2.96721	-2.5333	-2.58964	0.000816199	0.00530452	0.00107842	0.00292888	0.00257256
910	2-Methyl-2-pentene	625-27-4		1	PIANO		-1.99079	-1.81562	-0.658536	-0.552139	-1.86633	0.0102144	0.015289	0.219515	0.280454	0.0136042	A	Aliphatic Low
911	cis-2-Pentene	627-20-3		1	PIANO		-1.61541	-1.77252	-0.868929	-0.857808	-1.82775	0.0242432	0.0168843	0.135229	0.138737	0.0148677	A	Aliphatic Low
912	n-Tridecane (C13)	629-50-5		1	PIANO		-2.57286	-2.49654	-2.21999	-1.53105	-2.3078	0.00267387	0.00318758	0.00602568	0.0294405	0.00492269	B	Aliphatic Medium
913	n-Tetradecane (C14)	629-59-4		1	PIANO		-2.60519	-2.59436	-2.34142	-1.62616	-2.25381	0.00248205	0.00254474	0.004556	0.0236504	0.00557433	B	Aliphatic Medium
914	n-Pentadecane (C15)	629-62-9		1	PIANO		-2.73355	-2.6844	-2.46061	-1.73944	-2.28058	0.00184691	0.00206824	0.00346252	0.0182204	0.0052411	B	Aliphatic Medium
915	n-Heptadecane (C17)	629-78-7		1	PIANO		-2.90348	-2.84846	-2.69686	-1.97179	-2.24722	0.00124889	0.00141756	0.00200976	0.010671	0.00565954	B	Aliphatic Medium
916	n-Nonadecane (C19)	629-92-5		1	PIANO		-3.08492	-2.99607	-2.93241	-2.23217	-2.21193	0.000822385	0.00100909	0.0011684	0.00585913	0.00613868	C	Aliphatic High
917	n-Heneicosane (C21)	629-94-7		1	PIANO		-3.27391	-3.13082	-3.16605	-2.52071	-2.17402	0.000532221	0.000739913	0.000682262	0.00301503	0.00669857	C	Aliphatic High
918	n-Docosane (C22)	629-97-0		1	PIANO		-3.33939	-3.19406	-3.2814	-2.66854	-2.12685	0.000457734	0.00063965	0.00052312	0.00214517	0.00746699	C	Aliphatic High
919	n-Pentacosane (C25)	629-99-2		1	PIANO		-3.65478	-3.36836	-3.6183	-3.17614	-2.08214	0.000221424	0.000428195	0.000240823	0.000666598	0.00827668	C	Aliphatic High
920	Carbaryl	63-25-2	0.1	0	RSL/RAIS	-1	-1.51071	-1.52426	-1.76376	-1.35652	-1.64978	0.0308526	0.0299045	0.0172282	0.0440023	0.0223984
921	n-Hexacosane (C26)	630-01-3		1	PIANO		-3.722	-3.42183	-3.72673	-3.34814	-2.03188	0.000189672	0.000378592	0.000187618	0.000448596	0.00929233	C	Aliphatic High
922	n-Octacosane (C28)	630-02-4		1	PIANO		-3.90384	-3.5221	-3.9367	-3.72089	-1.97085	0.000124784	0.000300538	0.000115691	0.000190155	0.0106943	C	Aliphatic High
923	n-Nonacosane (C29)	630-03-5		1	PIANO		-4.01424	-3.56906	-4.03797	-3.92096	-1.95658	9.67743e-05	0.000269735	9.16275e-05	0.000119962	0.0110515	C	Aliphatic High
924	n-Hentriacontane (C31)	630-04-6		1	PIANO		-1.54313	-3.65712	-4.23253	-4.32028	-1.87793	0.0286331	0.00022023	5.85427e-05	4.78317e-05	0.0132456	C	Aliphatic High
925	n-Tritriacontane (C33)	630-05-7		1	PIANO		-1.49035	-3.73767	-4.41595	-4.73361	-1.78761	0.0323332	0.000182947	3.83752e-05	1.84667e-05	0.0163075	C	Aliphatic High
926	n-Hexatriacontane (C36)	630-06-8		1	PIANO		-1.36801	-3.84547	-4.66934	-5.36614	-1.61289	0.0428539	0.000142735	2.14121e-05	4.30391e-06	0.024384	C	Aliphatic High
927	n-Pentatriacontane (C35)	630-07-9		1	PIANO		-1.42451	-3.81119	-4.58782	-5.15771	-1.6851	0.0376265	0.000154458	2.58331e-05	6.95489e-06	0.0206489	C	Aliphatic High
929	Tetrachloroethane, 1,1,1,2-	630-20-6	0.03	0	RSL/RAIS	-1.52288	-1.39776	-1.54863	-2.04258	-1.45708	-0.920037	0.0400167	0.028273	0.00906617	0.0349074	0.120216
931	Dibromoacetic acid	631-64-1	0.0003	0	RSL/RAIS	-3.52288	-2.20134	-2.05675	-2.53903	-2.40837	-2.18286	0.00629013	0.00877499	0.00289049	0.00390511	0.00656358
932	Trichloroaniline, 2,4,6-	634-93-5	3e-05	0	RSL/RAIS	-4.52288	-2.59252	-3.19515	-2.7789	-2.8798	-3.10355	0.00255555	0.000638038	0.0016638	0.00131887	0.000787868
934	Ethyl tert-Butyl Ether (EtBE)	637-92-3	1	1	PIANO	0	-2.00574	-1.52195	-1.28062	-0.600972	-1.51084	0.0098686	0.0300643	0.0524057	0.250627	0.0308431	A	Aliphatic Low
935	Phytane (C20)	638-36-8		1	PIANO		-2.30123	-3.05775	-3.06877	-2.26825	-2.37691	0.00499769	0.00087549	0.00085355	0.00539203	0.00419842	C	Aliphatic High
936	n-Tricosane (C23)	638-67-5		1	PIANO		-3.46536	-3.25455	-3.39542	-2.83604	-2.13146	0.000342487	0.000556475	0.000402328	0.00145868	0.00738827	C	Aliphatic High
937	n-Triacontane (C30)	638-68-6		1	PIANO		-1.54272	-3.6141	-4.1366	-4.11208	-1.89916	0.02866	0.000243167	7.30128e-05	7.72538e-05	0.0126136	C	Aliphatic High
938	Formic Acid	64-18-6	0.9	0	RSL/RAIS	-0.0457575	-0.510077	-0.475292	-1.28632	-1.00315	-0.910619	0.308975	0.33474	0.0517231	0.0992775	0.122852
939	Propylene Glycol Dinitrate	6423-43-4	7.8e-05	0	RSL/RAIS	-4.10791	-2.26499	-2.20481	-2.17604	-1.88992	-2.17498	0.00543265	0.00624003	0.00666742	0.0128847	0.00668378
940	Kathon 930	64359-81-5	0.002	0	RSL/RAIS	-2.69897	-2.09151	-2.078	-1.5079	-2.18936	-1.39171	0.00810016	0.0083561	0.0310531	0.0064661	0.040578
941	1,3-Dimethylpyrene	64401-21-4		1	PIANO		-1.90573	-2.7336	-2.08476	-2.4911	-2.03568	0.0124242	0.00184674	0.00822696	0.00322772	0.00921131	F	Aromatic High
942	cis-2-Heptene	6443-92-1		1	PIANO		-2.28392	-1.78327	-1.72225	-1.12987	-2.09016	0.00520091	0.0164712	0.0189563	0.0741535	0.00812527	A	Aliphatic Low
943	trans-2-Pentene	646-04-8		1	PIANO		-1.61541	-1.77252	-0.868929	-0.857808	-1.82775	0.0242432	0.0168843	0.135229	0.138737	0.0148677	A	Aliphatic Low
944	n-Tetracosane (C24)	646-31-1		1	PIANO		-3.53285	-3.3127	-3.50778	-2.99653	-2.08338	0.000293193	0.000486739	0.000310613	0.00100802	0.00825318	C	Aliphatic High
946	Chlorsulfuron	64902-72-3	0.05	0	RSL/RAIS	-1.30103	-1.42292	-1.52761	-1.24827	-1.75547	-1.56074	0.0377638	0.0296752	0.0564586	0.0175604	0.0274953
947	Benzoic Acid	65-85-0	4	0	RSL/RAIS	0.60206	-1.4813	-1.68098	-1.72654	-1.85585	-1.57038	0.0330138	0.0208459	0.0187699	0.0139364	0.026892
948	Avermectin B1	65195-55-3	0.0004	0	RSL/RAIS	-3.39794	-1.60345	-1.04085	0.522615	3.40365	-2.69081	0.0249199	0.0910219	3.33131	2533.08	0.00203794
950	Pentachlorobiphenyl, 2',3,4,4',5- (PCB 123)	65510-44-3	2.3e-05	0	RSL/RAIS	-4.63827	-4.22532	-4.03265	-4.57279	-4.19208	-4.03193	5.95222e-05	9.27578e-05	2.67427e-05	6.4257e-05	9.29118e-05
951	Fluopyram	658066-35-4	0.012	0	RSL/RAIS	-1.92082	-1.52083	-1.27709	-1.24884	-1.62239	-1.48353	0.0301419	0.0528341	0.0563849	0.0238569	0.0328451
956	Cyromazine	66215-27-8	0.5	0	RSL/RAIS	-0.30103	-0.335176	-1.54859	-1.21041	-0.713335	-0.549708	0.462194	0.0282753	0.0616019	0.193493	0.282028
952	2,6,9-Trimethylphenanthrene	66271-32-7		1	PIANO		-1.80538	-2.46062	-1.98629	-2.24788	-2.23455	0.0156538	0.00346245	0.0103208	0.00565096	0.00582706	F	Aromatic High
954	1,3,4-Trimethylphenanthrene	66271-45-2		1	PIANO		-1.27857	-2.03104	-1.28206	-1.61064	-1.58659	0.0526542	0.00931028	0.0522325	0.0245107	0.0259065	F	Aromatic High
955	3,10-Methylphenanthrene	66291-33-6		1	PIANO		-1.65525	-2.09003	-1.61197	-1.61831	-1.81447	0.0221181	0.00812774	0.0244359	0.0240818	0.0153295	E	Aromatic Medium
957	Flutolanil	66332-96-5	0.5	0	RSL/RAIS	-0.30103	-1.29648	-1.40465	-1.16336	-0.968453	-1.17139	0.0505268	0.0393864	0.0686506	0.107534	0.0673919
958	Fenoxaprop-Et	66441-23-4	0.0025	0	RSL/RAIS	-2.60206	-1.53914	-1.73491	-1.77296	-1.78334	-1.92008	0.0288975	0.0184117	0.0168673	0.0164689	0.0120205
959	2,3,9,10-Tetramethylanthracene	66552-77-0		1	PIANO		-1.43126	-2.35676	-1.36965	-2.061	-1.85625	0.0370455	0.00439785	0.0426925	0.00868953	0.0139235	F	Aromatic High
961	Tralomethrin	66841-25-6	0.0075	0	RSL/RAIS	-2.12494	-0.88033	-1.07236	-1.56722	-1.14691	-0.432492	0.131726	0.0846529	0.0270881	0.0712993	0.36941
962	Nitrofurantoin	67-20-9	0.07	0	RSL/RAIS	-1.1549	-0.67685	-1.40855	-1.36686	-0.998525	-1.2108	0.210451	0.0390349	0.0429672	0.10034	0.0615456
963	Methanol	67-56-1	2	0	RSL/RAIS	0.30103	-0.791442	-0.569356	-0.43077	-1.84528	-0.588622	0.161643	0.269553	0.370877	0.0142797	0.257856
964	Isopropanol	67-63-0	2	0	RSL/RAIS	0.30103	0.0257157	-0.135638	0.00471423	-0.227642	-0.300655	1.061	0.731748	1.01091	0.592049	0.500432
965	Acetone	67-64-1	0.9	0	RSL/RAIS	-0.0457575	-0.941204	-0.545819	-0.906304	-0.64661	-1.70945	0.114498	0.284565	0.124078	0.225626	0.0195233
966	Chloroform	67-66-3	0.01	0	RSL/RAIS	-2	-1.49895	-1.1755	-1.07583	-0.909327	-0.96384	0.0316996	0.0667579	0.0839787	0.123218	0.108683
967	Hexachloroethane	67-72-1	0.0007	0	RSL/RAIS	-3.1549	-3.10717	-2.85539	-4.04242	-2.85569	-2.85356	0.000781314	0.00139512	9.06947e-05	0.00139415	0.00140099
968	Fenpropidin	67306-00-7	0.023	0	RSL/RAIS	-1.63827	-2.10516	-2.27198	-2.42676	-2.05729	-2.20388	0.00784952	0.0053459	0.00374314	0.00876415	0.00625348
969	Hydramethylnon	67485-29-4	0.017	0	RSL/RAIS	-1.76955	-2.44737	-2.11878	-3.08295	-2.93291	-1.88239	0.0035697	0.00760709	0.00082613	0.00116705	0.0131102
970	Heptachlorodibenzofuran, 1,2,3,4,6,7,8-	67562-39-4	7e-08	0	RSL/RAIS	-7.1549	-4.614	-4.5095	-4.14675	-4.45744	-3.81009	2.4322e-05	3.09385e-05	7.13271e-05	3.48784e-05	0.00015485
971	Fenpropimorph	67564-91-4	0.032	0	RSL/RAIS	-1.49485	-1.35448	-1.7495	-1.881	-1.4996	-1.85529	0.0442102	0.0178033	0.0131524	0.0316516	0.0139543
972	Prochloraz	67747-09-5	0.009	0	RSL/RAIS	-2.04576	-1.53282	-1.28214	-1.3036	-1.14207	-1.54632	0.0293212	0.0522226	0.0497051	0.0720987	0.0284237
973	Dimethylformamide	68-12-2	0.1	0	RSL/RAIS	-1	-2.32524	-1.82273	-2.44404	-1.86375	-2.09617	0.00472885	0.0150408	0.00359714	0.0136852	0.00801367
974	Hexamethylphosphoramide	680-31-9	0.0004	0	RSL/RAIS	-3.39794	-3.17605	-3.20091	-2.87764	-2.9073	-3.64416	0.000666735	0.00062963	0.00132545	0.00123794	0.000226901
975	Forchlorfenuron	68157-60-8	0.07	0	RSL/RAIS	-1.1549	-1.68027	-1.17016	-1.62072	-1.65626	-2.231	0.0208797	0.0675841	0.0239483	0.022067	0.00587488
977	Cyfluthrin	68359-37-5	0.025	0	RSL/RAIS	-1.60206	-1.61228	-1.90835	-1.48346	-1.29531	-1.42714	0.0244187	0.0123494	0.0328501	0.050663	0.0373988
980	Hexabromodiphenyl ether, 2,2',4,4',5,5'- (BDE-153)	68631-49-2	0.0002	0	RSL/RAIS	-3.69897	-2.23792	-2.99051	-2.3278	-3.88235	-2.67771	0.00578197	0.00102208	0.00470112	0.000131116	0.00210034
981	Triflumizole	68694-11-1	0.012	0	RSL/RAIS	-1.92082	-1.79144	-1.03461	-1.52107	-1.69233	-1.23056	0.0161645	0.092341	0.0301255	0.0203082	0.058808
982	trans-1,2-Dimethylcyclohexane	6876-23-9		1	PIANO		-0.709855	-1.20405	-0.885046	-0.242284	-1.51991	0.195049	0.0625106	0.130303	0.572421	0.0302058	A	Aliphatic Low
983	Tri-n-butyltin	688-73-3	0.0003	0	RSL/RAIS	-3.52288	-4.52122	-4.44683	-3.93586	-4.08368	-4.60424	3.01148e-05	3.57415e-05	0.000115916	8.24751e-05	2.48746e-05
984	Pyriofenone	688046-61-9	0.091	0	RSL/RAIS	-1.04096	-0.795645	-0.804444	-0.577195	-1.28427	-1.1985	0.160087	0.156876	0.264731	0.0519675	0.0633143
986	4-Methyl-1-pentene	691-37-2		1	PIANO		-1.21402	-1.55608	-0.3978	-0.367382	-1.32792	0.0610907	0.0277923	0.400129	0.429159	0.0469984	A	Aliphatic Low
987	Buprofezin	69327-76-0	0.033	0	RSL/RAIS	-1.48149	-1.85793	-1.41692	-1.81493	-1.37536	-1.85932	0.0138697	0.0382899	0.0153134	0.0421352	0.0138254
988	Fluroxypyr acid	69377-81-7	1	0	RSL/RAIS	0	-1.86052	-1.5504	-1.36201	-1.00041	-1.6134	0.0137874	0.0281581	0.0434496	0.0999056	0.0243559
989	Fluvalinate	69409-94-5	0.01	0	RSL/RAIS	-2	-1.62542	-1.58994	-1.26159	-0.980941	-1.34072	0.0236906	0.0257072	0.0547533	0.104486	0.0456327
990	Isopropylcyclohexane	696-29-7		1	PIANO		-0.489136	-0.819796	-0.698193	0.0365577	-1.16222	0.324238	0.151427	0.200358	1.08782	0.0688297	B	Aliphatic Medium
991	Hexachlorobiphenyl, 2,3,3',4,4',5'- (PCB 157)	69782-90-7	2.3e-05	0	RSL/RAIS	-4.63827	-4.41267	-4.2798	-4.41678	-4.41998	-4.18992	3.86662e-05	5.25047e-05	3.83016e-05	3.80206e-05	6.45776e-05
992	Kasugamycin	6980-18-3	0.11	0	RSL/RAIS	-0.958607	-1.83268	-1.37241	-0.881375	-1.17309	-1.28029	0.0147002	0.0424219	0.131409	0.0671286	0.0524456
993	Haloxyfop, Methyl	69806-40-2	5e-05	0	RSL/RAIS	-4.30103	-1.56177	-1.36547	-1.36684	-2.11811	-1.7134	0.0274303	0.0431048	0.0429697	0.00761883	0.0193464
994	Fluazifop-butyl	69806-50-4	0.0074	0	RSL/RAIS	-2.13077	-1.58668	-1.49646	-1.60384	-1.83834	-1.46298	0.0259012	0.0318816	0.0248978	0.0145098	0.0344365
995	Hexachlorophene	70-30-4	0.0003	0	RSL/RAIS	-3.52288	-3.08125	-3.32243	-3.38766	-3.39317	-2.13629	0.000829377	0.000475958	0.000409584	0.000404419	0.00730645
996	Tetrachlorobiphenyl, 3,4,4',5- (PCB 81)	70362-50-4	2.3e-06	0	RSL/RAIS	-5.63827	-4.17608	-3.85662	-4.6492	-3.97082	-4.21033	6.66683e-05	0.000139117	2.24284e-05	0.00010695	6.16121e-05
997	Hexachlorodibenzofuran, 1,2,3,4,7,8-	70648-26-9	7e-09	0	RSL/RAIS	-8.1549	-4.35776	-4.35511	-4.01006	-4.19641	-3.83775	4.38774e-05	4.41454e-05	9.77108e-05	6.36193e-05	0.000145295
998	Propanil	709-98-8	0.005	0	RSL/RAIS	-2.30103	-1.92064	-1.48732	-1.57347	-2.19307	-1.57816	0.012005	0.0325599	0.0267012	0.00641109	0.0264144
999	1,1,4-Trimethylcyclohexane	7094-27-1		1	PIANO		-0.800879	-0.862647	-1.27798	0.14615	-1.28253	0.158169	0.1372	0.0527254	1.40007	0.0521754	B	Aliphatic Medium
1000	Butanol, N-	71-36-3	0.1	0	RSL/RAIS	-1	-1.35633	-1.03386	-1.16607	-1.65528	-1.45448	0.0440223	0.0925006	0.0682227	0.0221167	0.0351168
1001	Benzene	71-43-2	0.004	1	PIANO	-2.39794	-2.38171	-1.57214	-2.36475	-2.11049	-2.08646	0.00415234	0.0267833	0.00431763	0.00775371	0.00819474	D	Aromatic Low
1002	Trichloroethane, 1,1,1-	71-55-6	2	0	RSL/RAIS	0.30103	-0.697234	-0.585167	-0.695536	-0.35205	-0.216571	0.200801	0.259916	0.201588	0.444581	0.607337
1003	1,2,3,4-Tetramethylfluoranthene	71277-99-1		1	PIANO		-1.80257	-2.49885	-1.71372	-2.55487	-1.82726	0.0157554	0.00317065	0.0193322	0.00278698	0.0148846	F	Aromatic High
1007	n-Heptatriacontane (C37)	7194-84-5		1	PIANO		-1.34497	-3.87811	-4.74789	-5.58914	-1.57003	0.0451882	0.000132399	1.78692e-05	2.57547e-06	0.0269135	C	Aliphatic High
1008	n-Octatriacontane (C38)	7194-85-6		1	PIANO		-1.28244	-3.90926	-4.82345	-5.79988	-1.4923	0.0521866	0.000123238	1.50159e-05	1.58532e-06	0.0321888	C	Aliphatic High
1009	n-Nonatriacontane (C39)	7194-86-7		1	PIANO		-1.25134	-3.93887	-4.89601	-6.02426	-1.44214	0.0560608	0.000115116	1.27053e-05	9.45674e-07	0.0361292	C	Aliphatic High
1010	Endrin	72-20-8	0.0003	0	RSL/RAIS	-3.52288	-4.08345	-3.37216	-3.44051	-3.96645	-3.76117	8.25182e-05	0.000424468	0.000362651	0.000108032	0.000173311
1011	Methoxychlor	72-43-5	0.005	0	RSL/RAIS	-2.30103	-2.37894	-2.4124	-3.14406	-2.55503	-2.43219	0.00417887	0.00386902	0.000717697	0.0027859	0.00369663
1012	Dichlorodiphenyldichloroethane, p,p'- (DDD)	72-54-8	0.0005	0	RSL/RAIS	-3.30103	-3.46891	-3.13893	-2.92412	-3.79034	-3.83119	0.0003397	0.000726224	0.00119091	0.000162053	0.000147507
1013	Dichlorodiphenyldichloroethylene, p,p'- (DDE)	72-55-9	0.0005	0	RSL/RAIS	-3.30103	-3.75738	-3.50323	-3.3067	-4.11062	-4.18131	0.000174832	0.000313882	0.000493511	7.75135e-05	6.58701e-05
1014	Perfluorononanoate	72007-68-2	3e-06	0	RSL/RAIS	-5.52288	-4.43239	-4.10977	-4.17663	-4.82029	-4.68087	3.69496e-05	7.76663e-05	6.65838e-05	1.51255e-05	2.08513e-05
1015	Fomesafen	72178-02-0	0.01	0	RSL/RAIS	-2	-2.12474	-2.05447	-1.90031	-2.13313	-1.31102	0.00750349	0.0088212	0.0125804	0.00735982	0.0488626
1016	Prometryn	7287-19-6	0.04	0	RSL/RAIS	-1.39794	-1.81517	-2.28971	-2.15788	-2.21373	-1.72987	0.0153049	0.00513207	0.0069522	0.00611327	0.0186263
1017	HxCDF, 1,2,3,7,8,9-	72918-21-9	7e-09	0	RSL/RAIS	-8.1549	-4.54699	-4.4628	-4.32168	-4.3085	-3.82802	2.83802e-05	3.44505e-05	4.76779e-05	4.91475e-05	0.000148587
1018	Tolyfluanid	731-27-1	0.026	0	RSL/RAIS	-1.58503	-1.81408	-1.70305	-1.63362	-1.93776	-1.84765	0.0153435	0.0198129	0.0232479	0.011541	0.0142021
1019	Phosmet	732-11-6	0.02	0	RSL/RAIS	-1.69897	-2.74037	-2.59504	-2.09017	-2.27344	-2.04979	0.00181815	0.00254076	0.00812512	0.00532793	0.00891679
1021	3,4,5,6-Tetramethylphenanthrene	7343-06-8		1	PIANO		-1.28093	-2.19656	-1.4517	-1.92119	-1.66778	0.0523687	0.00635975	0.0353428	0.0119896	0.0214893	F	Aromatic High
1022	Cyantraniliprole	736994-63-1	0.01	0	RSL/RAIS	-2	-1.66905	-0.983377	-0.840999	-1.18614	-1.56988	0.0214264	0.103902	0.144212	0.0651426	0.0269227
1023	1,8-Methylphenanthrene	7372-87-4		1	PIANO		-1.38868	-1.92126	-1.22657	-1.4876	-1.62304	0.0408618	0.0119879	0.0593513	0.0325387	0.0238212	E	Aromatic Medium
1024	2,4,5,7-Tetramethylphenanthrene	7396-38-5		1	PIANO		-1.73992	-2.47225	-1.82334	-2.17435	-2.23247	0.0182003	0.0033709	0.0150195	0.00669341	0.00585509	F	Aromatic High
1025	Chlorobenzoic Acid, p-	74-11-3	0.03	0	RSL/RAIS	-1.52288	-2.19931	-1.64439	-1.99483	-1.99517	-2.48411	0.00631957	0.0226781	0.0101198	0.0101119	0.00328015
1026	N,N'-Diphenyl-1,4-benzenediamine	74-31-7	0.0003	0	RSL/RAIS	-3.52288	-1.60213	-2.58944	-2.41753	-1.88961	-2.31055	0.0249961	0.00257368	0.00382361	0.012894	0.00489161
1027	Bromomethane	74-83-9	0.0014	0	RSL/RAIS	-2.85387	-2.33109	-3.10755	-3.32982	-3.08806	-2.75252	0.00466561	0.000780635	0.000467927	0.000816472	0.001768
1028	Chloromethane	74-87-3	0.026	0	RSL/RAIS	-1.58503	-1.4806	-1.83059	-1.84562	-2.35117	-1.508	0.0330673	0.0147711	0.0142686	0.0044548	0.0310457
1029	Hydrogen Cyanide	74-90-8	0.0006	0	RSL/RAIS	-3.22185	-0.982157	-2.17689	-1.4966	-2.38379	-1.41161	0.104194	0.00665435	0.0318714	0.00413252	0.0387601
1030	Dibromomethane (Methylene Bromide)	74-95-3	0.01	0	RSL/RAIS	-2	-1.78064	-2.15368	-1.65269	-1.53758	-1.89976	0.0165716	0.00701967	0.0222491	0.0290013	0.0125963
1031	Bromochloromethane	74-97-5	0.011	0	RSL/RAIS	-1.95861	-2.62912	-2.29777	-1.79545	-2.28907	-2.52347	0.002349	0.00503768	0.016016	0.00513959	0.00299594
1032	Sethoxydim	74051-80-2	0.14	0	RSL/RAIS	-0.853872	-1.02144	-1.59534	-1.49975	-1.42568	-0.684724	0.0951822	0.0253899	0.0316411	0.0375252	0.20667
1033	Bensulide	741-58-2	0.005	0	RSL/RAIS	-2.30103	-2.35462	-1.93729	-2.65851	-1.92573	-2.297	0.0044196	0.0115535	0.00219527	0.0118652	0.00504663
1034	Clofentezine	74115-24-5	0.013	0	RSL/RAIS	-1.88606	-2.18536	-2.16816	-2.44732	-2.4796	-2.79845	0.00652587	0.00678949	0.00357012	0.00331439	0.00159057
1035	Sulfometuron Me	74222-97-2	0.28	0	RSL/RAIS	-0.552842	-0.749566	-0.802102	-0.540668	-0.995336	-1.02775	0.178006	0.157724	0.28796	0.10108	0.0938098
1036	Metsulfuron-methyl	74223-64-6	0.25	0	RSL/RAIS	-0.60206	-0.794687	-0.850207	-0.680249	-1.1317	-0.997037	0.16044	0.141186	0.20881	0.0738414	0.100685
1065	Pentachlorobiphenyl, 2,3,4,4',5- (PCB 114)	74472-37-0	2.3e-05	0	RSL/RAIS	-4.63827	-4.23937	-3.96599	-4.30178	-3.98518	-4.18801	5.76272e-05	0.000108147	4.99141e-05	0.000103471	6.48624e-05
1067	2,5,8-Trimethylchrysene	74869-25-3		1	PIANO		-2.19635	-2.94551	-2.2528	-2.66816	-2.50899	0.00636283	0.00113369	0.00558727	0.00214703	0.00309748	F	Aromatic High
1070	Ethyl Chloride	75-00-3	1.1	0	RSL/RAIS	0.0413927	-1.23051	-1.24733	-1.7476	-2.06535	-2.002	0.0588154	0.0565806	0.0178813	0.00860294	0.00995395
1071	Vinyl Chloride	75-01-4	0.003	0	RSL/RAIS	-2.52288	-2.3174	-2.10501	-1.80238	-2.07297	-2.76254	0.00481507	0.00785225	0.0157623	0.00845336	0.00172766
1072	Acetonitrile	75-05-8	0.017	0	RSL/RAIS	-1.76955	-1.61122	-1.53058	-0.776355	-1.28993	-2.03066	0.0244784	0.0294728	0.167357	0.0512948	0.00931827
1073	Acetaldehyde	75-07-0	0.0026	0	RSL/RAIS	-2.58503	-1.5113	-0.737811	-0.776573	-1.37763	-1.99614	0.0308104	0.18289	0.167273	0.0419155	0.0100893
1074	Methylene Chloride	75-09-2	0.006	0	RSL/RAIS	-2.22185	-1.44833	-1.25237	-1.1691	-1.4408	-1.32803	0.0356184	0.0559278	0.0677483	0.036241	0.0469857
1075	Carbon Disulfide	75-15-0	0.1	0	RSL/RAIS	-1	-1.69142	-2.33246	-2.62397	-2.27553	-2.34219	0.0203509	0.00465098	0.00237698	0.00530233	0.00454787
1076	Ethylene Oxide	75-21-8	0.0086	0	RSL/RAIS	-2.0655	-2.34974	-2.89676	-2.21413	-4.15299	-3.84592	0.00446955	0.00126835	0.00610758	7.03088e-05	0.000142587
1077	Bromoform	75-25-2	0.02	0	RSL/RAIS	-1.69897	-1.87311	-2.05082	-2.14355	-1.176	-1.56207	0.0133933	0.00889579	0.00718547	0.0666799	0.0274112
1078	Bromodichloromethane	75-27-4	0.008	0	RSL/RAIS	-2.09691	-2.31434	-1.81214	-1.5847	-1.44368	-1.81048	0.00484904	0.0154122	0.0260196	0.0360012	0.0154711
1079	Chloropropane, 2-	75-29-6	0.029	0	RSL/RAIS	-1.5376	-0.870005	-0.924813	-0.848969	-1.09082	-1.01927	0.134895	0.118901	0.14159	0.0811305	0.095661
1080	Dichloroethane, 1,1-	75-34-3	0.2	0	RSL/RAIS	-0.69897	-0.753955	-0.837978	-1.07515	-1.22299	-1.09684	0.176216	0.145218	0.08411	0.0598419	0.0800127
1081	Dichloroethylene, 1,1-	75-35-4	0.05	0	RSL/RAIS	-1.30103	-1.79447	-1.71197	-1.61454	-0.920219	-1.88451	0.0160519	0.0194103	0.0242921	0.120166	0.0130463
1082	Difluoroethane, 1,1-	75-37-6	11	0	RSL/RAIS	1.04139	1.04077	0.378501	-0.362401	-0.408121	0.109559	10.9843	2.39057	0.434109	0.390732	1.28694
1083	Phosgene	75-44-5	8.6e-05	0	RSL/RAIS	-4.0655	-1.82511	-1.4186	-2.59259	-0.835032	-1.824	0.0149587	0.038142	0.0025551	0.146207	0.014997
1084	Chlorodifluoromethane	75-45-6	14	0	RSL/RAIS	1.14613	-0.567814	-0.345839	-0.814297	-0.233581	-0.47664	0.270512	0.450984	0.153357	0.584008	0.333703
1085	Nitromethane	75-52-5	0.0014	0	RSL/RAIS	-2.85387	-1.46595	-0.637829	-1.09512	-0.507986	-1.63672	0.0342019	0.230235	0.0803305	0.310466	0.0230825
1086	Propylene Oxide	75-56-9	0.001	0	RSL/RAIS	-3	-2.42391	-2.08728	-2.78985	-2.65974	-2.91873	0.00376781	0.0081793	0.00162238	0.00218909	0.00120578
1087	Cacodylic Acid	75-60-5	0.014	0	RSL/RAIS	-1.85387	-1.54065	-2.5022	-2.54489	-2.30173	-2.08822	0.0287972	0.0031463	0.00285176	0.00499199	0.00816162
1088	tert-Butyl Alcohol	75-65-0	0.4	1	PIANO	-0.39794	-0.158744	0.0646787	0.185552	0.724414	0.0586667	0.693834	1.16059	1.53304	5.30169	1.14463	A	Aliphatic Low
1089	Chloro-1,1-difluoroethane, 1-	75-68-3	14	0	RSL/RAIS	1.14613	0.451252	0.276593	-0.116213	0.326563	0.364459	2.82652	1.89057	0.765221	2.12111	2.31451
1090	Trichlorofluoromethane	75-69-4	0.3	0	RSL/RAIS	-0.522879	-1.40583	-0.382018	-0.436603	0.181141	-0.403296	0.0392801	0.414937	0.365929	1.51754	0.395097
1091	Dichlorodifluoromethane	75-71-8	0.2	0	RSL/RAIS	-0.69897	-1.09346	-0.282061	-0.403094	0.321043	-0.235649	0.0806376	0.522323	0.395281	2.09432	0.581234
1092	2,2-Dimethylbutane	75-83-2		1	PIANO		-2.08442	-1.10317	-1.46683	-0.0402905	-1.59718	0.00823345	0.0788552	0.0341326	0.911401	0.0252827	A	Aliphatic Low
1093	Amyl Alcohol, tert-	75-85-4	0.00086	0	RSL/RAIS	-3.0655	-1.86606	-0.996666	-1.44276	-0.643554	-1.29998	0.0136125	0.100771	0.0360774	0.22722	0.0501214
1094	Acetone Cyanohydrin	75-86-5	0.003	0	RSL/RAIS	-2.52288	-1.84825	-2.20232	-1.75635	-1.31839	-1.04451	0.0141825	0.00627593	0.0175246	0.0480407	0.0902587
1095	Dalapon	75-99-0	0.03	0	RSL/RAIS	-1.52288	-2.22171	-1.85046	-1.64269	-2.65171	-1.35943	0.00600185	0.0141105	0.0227672	0.00222991	0.0437092
1100	Dimethyl methylphosphonate	756-79-6	0.06	0	RSL/RAIS	-1.22185	-2.52636	-2.54693	-2.38185	-2.39089	-2.37726	0.00297602	0.00283839	0.00415093	0.00406547	0.00419504
1101	EPTC	759-94-4	0.05	0	RSL/RAIS	-1.30103	-2.0238	-2.34325	-2.14837	-1.69856	-2.23464	0.0094667	0.00453683	0.00710607	0.0200189	0.00582583
1102	Trichloroacetic Acid	76-03-9	0.02	0	RSL/RAIS	-1.69897	-2.63764	-1.73702	-1.97962	-2.55253	-2.38511	0.00230333	0.0183223	0.0104804	0.002802	0.00411991
1103	Chloropicrin	76-06-2	0.00011	0	RSL/RAIS	-3.95861	-3.11385	-1.73458	-2.12228	-2.41896	-2.6528	0.000769404	0.0184254	0.00754603	0.00381103	0.00222434
1104	Trichloro-1,2,2-trifluoroethane, 1,1,2-	76-13-1	30	0	RSL/RAIS	1.47712	-1.22659	-1.92961	-2.99055	-2.09344	-0.970024	0.0593483	0.0117597	0.001022	0.0080642	0.107146
1105	Heptachlor	76-44-8	0.0001	0	RSL/RAIS	-4	-3.26688	-3.19361	-3.32704	-3.23108	-2.88372	0.000540907	0.000640313	0.00047093	0.000587387	0.00130701
1106	Triphenyltin hydroxide (TPTH)	76-87-9	0.001	0	RSL/RAIS	-3	-3.32445	-3.25547	-3.28493	-3.54019	-3.22278	0.000473748	0.000555299	0.00051888	0.000288278	0.000598715
1111	cis-2-Octene	7642-04-8		1	PIANO		-1.93389	-1.96548	-1.38816	-0.983646	-1.87491	0.0116442	0.0108272	0.0409108	0.103837	0.013338	A	Aliphatic Low
1113	Glycidaldehyde	765-34-4	0.0004	0	RSL/RAIS	-3.39794	-2.69079	-2.21478	-2.35474	-2.6454	-2.26551	0.00203801	0.00609845	0.00441833	0.00226257	0.00542612
1114	Quizalofop-ethyl	76578-14-8	0.009	0	RSL/RAIS	-2.04576	-1.59144	-1.44633	-1.47161	-1.62601	-2.05167	0.0256186	0.0357822	0.0337587	0.0236587	0.00887836
1119	Flutriafol	76674-21-0	0.05	0	RSL/RAIS	-1.30103	-1.60347	-1.24965	-1.76145	-1.55556	-1.55718	0.0249191	0.056279	0.0173202	0.0278252	0.0277215
1120	Paclobutrazol	76738-62-0	0.013	0	RSL/RAIS	-1.88606	-1.95958	-1.30621	-2.00697	-1.30387	-1.74675	0.0109754	0.0494071	0.00984076	0.0496737	0.0179164
1122	cis-2-Hexene	7688-21-3		1	PIANO		-1.66974	-1.45609	-1.00799	-0.608739	-1.62294	0.0213923	0.0349871	0.0981781	0.246185	0.0238263	A	Aliphatic Low
1123	Hexachlorocyclopentadiene	77-47-4	0.006	0	RSL/RAIS	-2.22185	-3.51039	-3.65984	-2.1486	-3.18087	-3.26268	0.000308752	0.000218857	0.00710231	0.000659364	0.000546161
1124	Dicyclopentadiene	77-73-6	0.08	0	RSL/RAIS	-1.09691	-1.40262	-0.958204	-1.27019	-0.67053	-1.46185	0.0395716	0.110102	0.0536798	0.213536	0.0345262
1131	Lactofen	77501-63-4	0.008	0	RSL/RAIS	-2.09691	-1.99292	-1.93408	-1.66334	-2.078	-1.67401	0.0101645	0.0116391	0.0217099	0.00835603	0.021183
1161	Mevinphos	7786-34-7	2.5e-05	0	RSL/RAIS	-4.60206	-3.0334	-2.91777	-2.09756	-3.10289	-3.15889	0.000925971	0.00120846	0.00798811	0.000789068	0.000693598
1165	9-Methylanthracene	779-02-2		1	PIANO		-1.46348	-1.9133	-1.32541	-1.4994	-1.66752	0.0343972	0.0122095	0.0472702	0.0316666	0.021502	E	Aromatic Medium
1171	Pentaerythritol tetranitrate (PETN)	78-11-5	0.009	0	RSL/RAIS	-2.04576	-2.76276	-2.55657	-2.32845	-2.38678	-3.18755	0.00172678	0.00277609	0.00469407	0.00410414	0.000649303
1172	Tricresyl Phosphate (TCP)	78-30-8	0.02	0	RSL/RAIS	-1.69897	-1.57695	-1.86709	-2.00899	-2.25483	-2.11072	0.0264882	0.0135804	0.00979502	0.00556127	0.00774957
1173	Tris(2-ethylhexyl)phosphate	78-42-2	0.1	0	RSL/RAIS	-1	-2.10371	-2.3021	-2.93746	-2.83492	-2.02358	0.00787567	0.00498768	0.0011549	0.00146246	0.00947149
1174	Tribufos	78-48-8	0.0002	0	RSL/RAIS	-3.69897	-3.96269	-3.42205	-3.33432	-2.90352	-3.8709	0.00010897	0.000378395	0.00046311	0.00124877	0.000134617
1175	Isophorone	78-59-1	0.2	0	RSL/RAIS	-0.69897	-1.77784	-1.33855	-1.36266	-0.972402	-1.42365	0.0166787	0.0458621	0.0433854	0.106561	0.0377006
1176	Isopentane	78-78-4		1	PIANO		-0.861932	-0.977812	-0.989416	-0.169184	-1.54743	0.137426	0.105242	0.102467	0.677354	0.0283513	A	Aliphatic Low
1177	Isoprene	78-79-5		1	PIANO		-1.3615	-2.18632	-1.8	-1.34305	-1.59262	0.0435008	0.00651154	0.0158488	0.0453889	0.0255496	A	Aliphatic Low
1178	Isobutyl Alcohol	78-83-1	0.3	0	RSL/RAIS	-0.522879	-1.25868	-1.27561	-1.47209	-1.22564	-1.4578	0.0551213	0.0530134	0.0337219	0.059479	0.0348494
1179	Dichloropropane, 1,2-	78-87-5	0.04	0	RSL/RAIS	-1.39794	-1.57506	-1.76065	-1.99092	-1.87193	-1.619	0.0266036	0.017352	0.0102113	0.0134297	0.0240437
1180	Butyl alcohol, sec-	78-92-2	2	0	RSL/RAIS	0.30103	-0.831348	-0.87108	-0.93725	-0.972849	-1.01738	0.147452	0.134561	0.115545	0.106451	0.0960777
1181	Methyl Ethyl Ketone (2-Butanone)	78-93-3	0.6	0	RSL/RAIS	-0.221849	-1.08889	-1.1854	-0.799242	-1.18988	-1.26185	0.0814902	0.0652536	0.158766	0.0645826	0.0547205
1182	Lactonitrile	78-97-7	0.0002	0	RSL/RAIS	-3.69897	-2.52879	-2.3395	-2.15507	-1.72357	-1.70202	0.00295942	0.00457615	0.00699725	0.0188984	0.0198601
1184	9,10-Dimethylanthracene	781-43-1		1	PIANO		-1.10888	-1.87364	-0.917465	-1.35008	-1.38629	0.077825	0.013377	0.12093	0.04466	0.0410874	E	Aromatic Medium
1185	1,4-Dimethylanthracene	781-92-0		1	PIANO		-1.37585	-1.88048	-1.15863	-1.55924	-1.41518	0.0420868	0.013168	0.0694016	0.0275904	0.0384435	E	Aromatic Medium
1186	2,7-Dimethylanthracene	782-23-0		1	PIANO		-2.07053	-2.4337	-1.87142	-2.21139	-2.33885	0.00850105	0.00368386	0.0134455	0.0061462	0.00458305	E	Aromatic Medium
1187	Hexythiazox	78587-05-0	0.025	0	RSL/RAIS	-1.60206	-1.06702	-1.81581	-1.69038	-1.38474	-1.44888	0.0857007	0.0152824	0.0203996	0.0412344	0.035573
1188	Trichloroethane, 1,1,2-	79-00-5	0.004	0	RSL/RAIS	-2.39794	-1.28623	-1.51191	-1.98213	-1.94994	-1.63582	0.0517327	0.0307677	0.01042	0.0112218	0.0231302
1189	Trichloroethylene	79-01-6	0.0005	0	RSL/RAIS	-3.30103	-2.54527	-2.48267	-2.72337	-2.02034	-2.28674	0.00284926	0.00329102	0.00189073	0.00954256	0.00516728
1190	Acrylamide	79-06-1	0.002	0	RSL/RAIS	-2.69897	-2.59531	-2.0601	-2.11662	-1.87948	-1.87512	0.00253913	0.00870772	0.00764508	0.0131985	0.0133314
1191	Bromoacetic acid	79-08-3	0.0017	0	RSL/RAIS	-2.76955	-2.2486	-1.81543	-2.18354	-2.82417	-2.41571	0.00564161	0.0152957	0.00655329	0.0014991	0.00383967
1192	Acrylic Acid	79-10-7	0.5	0	RSL/RAIS	-0.30103	-2.47979	-2.04182	-2.10695	-1.83411	-1.53551	0.00331289	0.00908202	0.0078172	0.0146519	0.0291404
1193	Chloroacetic Acid	79-11-8	0.0035	0	RSL/RAIS	-2.45593	-1.40833	-1.02009	-1.44719	-1.92549	-1.61381	0.0390544	0.0954804	0.0357116	0.0118717	0.0243324
1194	Methyl Acetate	79-20-9	1	0	RSL/RAIS	0	-1.04333	-1.23885	-1.41109	-1.38658	-1.41533	0.0905051	0.0576966	0.0388066	0.0410601	0.0384299
1195	2,3-Dimethylbutane	79-29-8		1	PIANO		-0.886325	-1.32733	-1.15343	-0.422663	-1.51356	0.12992	0.0470621	0.0702376	0.377865	0.0306508	A	Aliphatic Low
1196	Tetrachloroethane, 1,1,2,2-	79-34-5	0.02	0	RSL/RAIS	-1.69897	-1.68338	-1.82481	-2.13971	-2.26309	-1.91816	0.0207308	0.0149688	0.00724923	0.0054564	0.0120737
1197	Dichloroacetic Acid	79-43-6	0.004	0	RSL/RAIS	-2.39794	-2.22295	-1.61414	-1.88342	-2.33695	-2.11875	0.00598486	0.0243144	0.0130793	0.00460307	0.00760759
1198	Nitropropane, 2-	79-46-9	0.0057	0	RSL/RAIS	-2.24413	-2.75125	-2.45575	-2.84142	-2.22345	-2.84091	0.00177315	0.0035015	0.00144073	0.00597796	0.00144243
1199	Oxytetracycline	79-57-2	0.1	0	RSL/RAIS	-1	-2.56803	-1.9537	-1.25297	-1.51841	-1.48236	0.00270375	0.0111251	0.0558508	0.0303105	0.0329338
1200	Triphenylphosphine Oxide	791-28-6	0.02	0	RSL/RAIS	-1.69897	-2.06074	-1.73908	-2.18336	-1.90407	-2.13973	0.00869486	0.0182354	0.00655599	0.0124718	0.00724881
1201	Fluazifop-p-butyl	79241-46-6	0.0051	0	RSL/RAIS	-2.29243	-1.58668	-1.49646	-1.60384	-1.83834	-1.46298	0.0259012	0.0318816	0.0248978	0.0145098	0.0344365
1202	Thifensulfuron-methyl	79277-27-3	0.043	0	RSL/RAIS	-1.36653	-0.537533	-0.625669	-0.59546	-1.09125	-0.64775	0.290046	0.236772	0.253828	0.0810491	0.225035
1203	Fluazinam	79622-59-6	0.011	0	RSL/RAIS	-1.95861	-2.42813	-2.23772	-2.74782	-2.88196	-2.04816	0.00373142	0.00578466	0.00178722	0.00131233	0.00895039
1204	Hexaconazole	79983-71-4	0.02	0	RSL/RAIS	-1.69897	-1.90603	-1.43198	-2.03087	-1.37431	-1.39986	0.0124158	0.0369842	0.0093139	0.0422365	0.0398234
1205	Bisphenol A	80-05-7	0.05	0	RSL/RAIS	-1.30103	-0.792944	-1.58639	-1.92734	-1.50512	-1.35018	0.161085	0.0259184	0.0118213	0.0312521	0.0446503
1206	Sulfonylbis(4-chlorobenzene), 1,1'-	80-07-9	0.0008	0	RSL/RAIS	-3.09691	-2.25713	-2.20388	-2.58597	-2.79565	-2.31536	0.00553183	0.00625345	0.00259435	0.00160084	0.00483768
1207	Methyl Methacrylate	80-62-6	1.4	0	RSL/RAIS	0.146128	-2.05848	-2.29159	-1.22999	-1.67334	-1.80215	0.00874008	0.00510988	0.0588856	0.0212159	0.0157707
1214	Etofenprox	80844-07-1	0.025	0	RSL/RAIS	-1.60206	-2.36183	-2.2153	-2.08546	-1.69327	-2.19507	0.00434684	0.00609123	0.00821378	0.0202644	0.00638167
1215	Warfarin	81-81-2	0.0003	0	RSL/RAIS	-3.52288	-1.84312	-1.55911	-1.25843	-1.18567	-1.18764	0.0143509	0.0275987	0.0551526	0.0652118	0.0649169
1216	Tetrafluoroethane, 1,1,1,2-	811-97-2	23	0	RSL/RAIS	1.36173	0.114428	-0.539256	-1.35822	-0.733326	-0.0236467	1.30145	0.288898	0.043831	0.184788	0.947007
1217	Imazapyr Acid	81334-34-1	2.5	0	RSL/RAIS	0.39794	-0.425962	-0.388679	-0.137442	-0.702502	-0.538162	0.375006	0.408622	0.728715	0.19838	0.289626
1218	Imazaquin	81335-37-7	0.25	0	RSL/RAIS	-0.60206	-0.848042	-0.734015	-0.760175	-1.09888	-1.1036	0.141892	0.184495	0.17371	0.0796378	0.0787772
1221	Imazethapyr	81335-77-5	2.5	0	RSL/RAIS	0.39794	-0.502987	-0.525808	-0.418564	-1.03148	-0.724818	0.31406	0.297983	0.381449	0.0930088	0.188444
1223	Fluroxypyr	81406-37-3	1	0	RSL/RAIS	0	-1.74893	-1.36654	-1.21313	-1.27116	-1.03955	0.0178268	0.0429989	0.0612162	0.0535595	0.0912959
1225	Clomazone	81777-89-1	0.84	0	RSL/RAIS	-0.0757207	-1.55925	-1.35806	-1.47517	-1.47039	-1.91005	0.0275899	0.0438466	0.0334832	0.033854	0.0123013
1226	Pentachloronitrobenzene	82-68-8	0.003	0	RSL/RAIS	-2.52288	-2.44878	-2.77145	-2.56945	-2.61606	-2.21263	0.00355813	0.00169257	0.00269492	0.00242069	0.00612868
1227	Triasulfuron	82097-50-5	0.01	0	RSL/RAIS	-2	-1.09798	-1.1186	-0.819847	-1.58462	-1.06949	0.0798037	0.0761033	0.15141	0.0260242	0.085214
1228	Bis(trifluoromethylsulfonyl)amine (TFSI)	82113-65-3	0.0003	0	RSL/RAIS	-3.52288	-3.24462	-3.24967	-3.70724	-3.66665	-3.58692	0.000569346	0.000562763	0.000196228	0.000215453	0.00025887
1229	Hexamethylene Diisocyanate, 1,6-	822-06-0	2.9e-06	0	RSL/RAIS	-5.5376	-1.64317	-2.26517	-1.53363	-1.56855	-1.77533	0.0227419	0.00543038	0.0292666	0.0270056	0.0167753
1230	Toluenediamine, 2,6-	823-40-5	0.03	0	RSL/RAIS	-1.52288	-2.70441	-2.45723	-1.99585	-1.92593	-2.17473	0.00197511	0.00348959	0.0100961	0.0118596	0.00668761
1231	Isoxaben	82558-50-7	0.05	0	RSL/RAIS	-1.30103	-1.10757	-1.31953	-1.50172	-1.49511	-1.44054	0.0780609	0.0479152	0.0314979	0.0319811	0.0362631
1232	Biphenthrin	82657-04-3	0.015	0	RSL/RAIS	-1.82391	-1.50186	-1.85114	-1.40869	-1.50486	-1.35437	0.0314873	0.0140882	0.0390222	0.031271	0.0442206
1233	Acenaphthene	83-32-9	0.06	1	PIANO	-1.22185	-1.49424	-1.59999	-1.7747	-1.26529	-1.88109	0.0320448	0.0251195	0.0167995	0.0542894	0.0131494	E	Aromatic Medium
1234	Rotenone	83-79-4	0.004	0	RSL/RAIS	-2.39794	-1.43967	-2.26127	-1.84102	-2.50346	-1.57962	0.0363352	0.00547941	0.0144204	0.00313718	0.0263259
1241	Bensulfuron-methyl	83055-99-6	0.2	0	RSL/RAIS	-0.69897	-1.42205	-1.31956	-1.06217	-1.64028	-1.21135	0.0378403	0.047911	0.0866631	0.0228941	0.0614675
1242	Teflubenzuron	83121-18-0	0.021	0	RSL/RAIS	-1.67778	-1.54615	-2.25713	-1.65723	-1.54154	-1.54813	0.0284346	0.00553189	0.0220174	0.0287381	0.0283055
1235	4-Methylphenanthrene	832-64-4		1	PIANO		-1.6203	-1.93017	-1.44159	-1.49137	-1.76418	0.0239719	0.0117443	0.0361749	0.0322577	0.0172115	E	Aromatic Medium
1236	1-Methylphenanthrene	832-69-9		1	PIANO		-1.53257	-1.8783	-1.3306	-1.48699	-1.70656	0.029338	0.0132342	0.0467089	0.0325841	0.0196534	E	Aromatic Medium
1237	3-Methylphenanthrene	832-71-3		1	PIANO		-1.67667	-1.91516	-1.47366	-1.50885	-1.84935	0.0210539	0.0121574	0.0335998	0.0309846	0.0141465	E	Aromatic Medium
1238	Ametryn	834-12-8	0.009	0	RSL/RAIS	-2.04576	-2.01488	-2.45514	-2.50539	-2.37528	-1.8114	0.00966328	0.0035064	0.0031233	0.0042142	0.0154383
1240	Uniconazole-P	83657-17-4	0.02	0	RSL/RAIS	-1.69897	-1.93904	-1.44448	-2.0646	-1.38133	-1.76606	0.011507	0.035935	0.00861791	0.0415594	0.0171372
1243	Anthraquinone, 9,10-	84-65-1	0.002	0	RSL/RAIS	-2.69897	-1.67652	-1.50105	-1.42431	-1.45529	-1.59455	0.0210612	0.0315466	0.0376433	0.0350518	0.0254361
1244	Diethyl Phthalate	84-66-2	0.8	0	RSL/RAIS	-0.09691	-1.66867	-1.60328	-1.5162	-1.44956	-1.36664	0.0214454	0.0249296	0.0304651	0.0355171	0.0429888
1245	Ethylphthalyl Ethyl Glycolate	84-72-0	3	0	RSL/RAIS	0.477121	-1.46683	-1.55612	-1.30048	-1.42292	-1.20614	0.0341325	0.0277897	0.0500637	0.0377641	0.0622104
1246	Dibutyl Phthalate	84-74-2	0.1	0	RSL/RAIS	-1	-1.60656	-1.6478	-1.48763	-1.3167	-1.17988	0.0247421	0.0225011	0.0325366	0.0482286	0.0660877
1247	Quinchlorac	84087-01-4	0.38	0	RSL/RAIS	-0.420216	-2.04788	-1.67369	-2.4258	-1.87719	-1.95217	0.00895619	0.0211986	0.00375142	0.0132683	0.0111642
1249	Phenanthrene	85-01-8		1	PIANO		-1.85046	-1.97824	-1.89899	-1.74997	-2.39143	0.0141103	0.0105139	0.0126185	0.0177838	0.00406045	E	Aromatic Medium
1250	Phthalic Anhydride	85-44-9	2	0	RSL/RAIS	0.30103	-1.68946	-1.57937	-1.97105	-1.47031	-2.07309	0.0204429	0.0263411	0.0106892	0.0338605	0.00845111
1251	Butyl Benzyl Phthalate	85-68-7	0.2	0	RSL/RAIS	-0.69897	-1.62746	-1.43897	-1.10965	-0.902602	-1.15643	0.0235799	0.0363939	0.0776869	0.125141	0.0697535
1252	Butylphthalyl Butylglycolate	85-70-1	1	0	RSL/RAIS	0	-1.48768	-1.47425	-1.07712	-1.30501	-0.930812	0.0325325	0.0335546	0.0837305	0.0495434	0.11727
1253	Flusilazole	85509-19-9	0.002	0	RSL/RAIS	-2.69897	-1.42796	-1.33801	-2.19422	-2.25572	-1.52193	0.0373286	0.045919	0.00639415	0.00554979	0.0300655
1255	Pyrimidinecarboxylic acid, 4-, 6-amino-5-chloro-2-cyclopropyl-, methyl ester	858954-83-3	2.8	0	RSL/RAIS	0.447158	-1.06795	-1.30983	-1.31799	-1.21494	-0.730129	0.0855156	0.0489974	0.0480848	0.0609617	0.186153
1256	Nitrosodiphenylamine, N-	86-30-6	0.02	0	RSL/RAIS	-1.69897	-2.59255	-2.00278	-2.42253	-2.2204	-2.97309	0.00255537	0.00993623	0.00377982	0.00602001	0.00106392
1257	Azinphos-methyl	86-50-0	0.0015	0	RSL/RAIS	-2.82391	-2.51969	-2.44472	-2.11121	-2.19316	-2.40953	0.00302211	0.00359155	0.00774094	0.00640971	0.00389462
1258	Fluorene	86-73-7	0.04	1	PIANO	-1.39794	-2.31297	-1.77729	-1.85756	-1.75585	-2.00123	0.00486435	0.0166999	0.0138815	0.0175448	0.00997167	E	Aromatic Medium
1259	Naphthaleneacetamide, 1-	86-86-2	0.25	0	RSL/RAIS	-0.60206	-1.39045	-1.24099	-1.43125	-0.994392	-1.41711	0.0406957	0.0574135	0.0370464	0.1013	0.0382724
1260	Naphthylacetic Acid, 1-	86-87-3	0.25	0	RSL/RAIS	-0.60206	-1.31087	-1.41584	-1.67268	-1.27203	-1.28208	0.0488802	0.0383847	0.0212482	0.0534526	0.0522304
1261	Primisulfuron-methyl	86209-51-0	0.25	0	RSL/RAIS	-0.60206	-1.31461	-1.71229	-1.71613	-2.03218	-1.17129	0.0484612	0.019396	0.0192252	0.00928582	0.0674085
1262	Trichlorobenzene, 1,2,3-	87-61-6	0.0008	0	RSL/RAIS	-3.09691	-2.81295	-2.84186	-2.77549	-2.80037	-2.81488	0.00153835	0.00143925	0.0016769	0.00158356	0.0015315
1263	Hexachlorobutadiene	87-68-3	0.001	0	RSL/RAIS	-3	-3.08014	-3.55654	-3.20137	-3.08902	-3.16528	0.000831498	0.000277629	0.000628976	0.000814671	0.000683474
1264	Hexabromobenzene	87-82-1	0.002	0	RSL/RAIS	-2.69897	-2.46385	-3.31174	-2.99608	-3.40878	-3.00236	0.00343674	0.00048782	0.00100908	0.000390137	0.000994569
1265	Cyclohexane, 1,2,3,4,5-pentabromo-6-chloro-	87-84-3	0.02	0	RSL/RAIS	-1.69897	-2.26285	-2.33483	-2.03844	-2.49762	-2.56551	0.00545951	0.00462562	0.00915285	0.00317967	0.00271949
1266	Pentachlorophenol	87-86-5	0.005	0	RSL/RAIS	-2.30103	-1.94586	-2.87978	-2.72423	-2.60422	-2.04832	0.0113277	0.00131892	0.00188698	0.00248759	0.00894707
1267	2-Methylnonane	871-83-0		1	PIANO		-2.04481	-2.09508	-1.80135	-1.08079	-2.226	0.00901974	0.00803377	0.0157997	0.0830248	0.00594288	B	Aliphatic Medium
1268	Diethofencarb	87130-20-9	0.5	0	RSL/RAIS	-0.30103	-0.806688	-1.19373	-0.954324	-1.19837	-0.996644	0.156067	0.0640132	0.11109	0.0633329	0.100776
1269	1-Decene	872-05-9		1	PIANO		-2.1383	-2.21071	-1.63956	-1.31604	-2.06248	0.00727272	0.00615583	0.022932	0.0483017	0.00866011	B	Aliphatic Medium
1270	2-Ethylthiophene	872-55-9		1	PIANO		-3.34861	-2.53506	-2.21298	-2.98733	-2.45099	0.000448116	0.00291699	0.00612378	0.00102961	0.00354004	G	Other
1271	1,3-Dimethyl-4-Ethylbenzene	874-41-9		1	PIANO		-1.83893	-1.83585	-1.34361	-1.31666	-1.92509	0.01449	0.0145933	0.0453299	0.0482324	0.0118826	E	Aromatic Medium
1272	Sedaxane	874967-67-6	0.11	0	RSL/RAIS	-0.958607	-0.814492	-1.59442	-0.794936	-0.104039	-0.389686	0.153288	0.0254436	0.160348	0.786975	0.407675
1273	Flumiclorac pentyl	87546-18-7	1	0	RSL/RAIS	0	-2.07514	-1.56218	-1.30941	-1.15298	-0.912906	0.00841117	0.0274041	0.049045	0.0703105	0.122206
1274	Isofetamid	875915-78-9	0.77	0	RSL/RAIS	-0.113509	-0.51802	-0.862133	-0.554031	-0.800448	-1.17096	0.303375	0.137362	0.279234	0.158326	0.0674597
1275	Dimethenamid	87674-68-8	0.05	0	RSL/RAIS	-1.30103	-0.968665	-1.02969	-1.27881	-1.45888	-1.11626	0.107482	0.0933917	0.0526249	0.0347631	0.0765137
1276	1,2,4-Triethylbenzene	877-44-1		1	PIANO		-1.6126	-1.73489	-1.31107	-1.17158	-1.57014	0.0244005	0.0184124	0.0488573	0.0673621	0.0269069	E	Aromatic Medium
1277	Tralkoxydim	87820-88-0	0.005	0	RSL/RAIS	-2.30103	-0.949018	-1.28926	-0.990285	-1.06848	-0.931166	0.112456	0.0513737	0.102262	0.0854115	0.117175
1278	Trichlorophenol, 2,4,6-	88-06-2	0.001	0	RSL/RAIS	-3	-2.14206	-2.66915	-2.55072	-2.46272	-2.61918	0.00721014	0.00214214	0.00281373	0.0034457	0.00240336
1279	Nitrotoluene, o-	88-72-2	0.0009	0	RSL/RAIS	-3.04576	-2.48389	-2.18109	-2.32795	-2.33978	-2.61262	0.00328179	0.00659042	0.00469953	0.00457322	0.00243992
1280	Chloronitrobenzene, o-	88-73-3	0.003	0	RSL/RAIS	-2.52288	-1.67802	-2.05612	-2.038	-2.048	-1.77213	0.0209884	0.00878789	0.00916223	0.00895358	0.0168992
1281	Nitroaniline, 2-	88-74-4	0.01	0	RSL/RAIS	-2	-2.3892	-2.42645	-2.57211	-2.17239	-2.64268	0.00408133	0.00374588	0.0026785	0.00672377	0.00227677
1282	Dinoseb	88-85-7	0.001	0	RSL/RAIS	-3	-1.98245	-2.34981	-2.34668	-2.34125	-1.9036	0.0104125	0.00446875	0.00450117	0.0045577	0.0124853
1283	Picric Acid (2,4,6-Trinitrophenol)	88-89-1	0.002	0	RSL/RAIS	-2.69897	-3.43142	-3.23491	-3.82067	-3.12335	-2.87783	0.000370327	0.00058222	0.000151123	0.000752742	0.00132487
1284	Isopyrazam	881685-58-1	0.055	0	RSL/RAIS	-1.25964	-1.08403	-1.53288	-1.47985	-0.930884	-0.676621	0.0824078	0.0293168	0.0331242	0.117251	0.210561
1285	9-Methylphenanthrene	883-20-5		1	PIANO		-1.66578	-1.97145	-1.48581	-1.47069	-1.84115	0.0215884	0.0106794	0.0326732	0.0338309	0.0144162	E	Aromatic Medium
1286	Terbutryn	886-50-0	0.001	0	RSL/RAIS	-3	-2.34806	-2.19011	-2.45121	-2.09902	-1.75921	0.00448679	0.00645497	0.00353827	0.00796122	0.0174098
1287	Myclobutanil	88671-89-0	0.025	0	RSL/RAIS	-1.60206	-2.00423	-1.56824	-2.03248	-1.75675	-1.41172	0.00990317	0.0270245	0.00927943	0.0175085	0.0387505
1288	2,6-Dimethyldibenzothiophene	89816-75-1		1	PIANO		-2.23104	-2.68005	-2.46475	-2.83949	-2.45044	0.00587442	0.00208907	0.00342969	0.00144715	0.00354457	G	Other
1289	1-Methylnaphthalene	90-12-0	0.07	1	PIANO	-1.1549	-1.65698	-1.55437	-1.32623	-0.939774	-1.74891	0.0220305	0.0279017	0.0471817	0.114875	0.0178276	D	Aromatic Low
1290	Dichlorobenzophenone, 4,4'-	90-98-2	0.009	0	RSL/RAIS	-2.04576	-2.35363	-2.01385	-2.23904	-2.33774	-2.82491	0.00442963	0.00968614	0.00576719	0.00459473	0.00149654
1292	Butoxypolypropylene Glycol	9003-13-8	1.2	0	RSL/RAIS	0.0791812	-0.984273	-1.06087	-0.767921	-0.709643	-1.18728	0.103688	0.0869221	0.170639	0.195145	0.0649711
1297	Fluxapyroxad	907204-31-3	0.021	0	RSL/RAIS	-1.67778	-1.47018	-1.48973	-1.518	-0.784327	-1.4521	0.0338702	0.0323795	0.0303386	0.164313	0.0353102
1298	Chlorimuron, Ethyl-	90982-32-4	0.09	0	RSL/RAIS	-1.04576	-1.29354	-1.32786	-1.15793	-1.2114	-1.26521	0.05087	0.0470041	0.0695139	0.0614605	0.0542992
1299	Toluene-2,6-diisocyanate	91-08-7	2.3e-06	0	RSL/RAIS	-5.63827	-3.62626	-4.36674	-4.21159	-4.24639	-3.38109	0.000236453	4.29793e-05	6.14339e-05	5.67036e-05	0.000415822
1300	Naphthalene	91-20-3	0.02	1	PIANO	-1.69897	-1.2577	-1.24195	-0.956388	-0.95466	-1.87991	0.0552464	0.0572857	0.110564	0.111004	0.0131853	D	Aromatic Low
1301	Ethoxyquin	91-53-2	0.04	0	RSL/RAIS	-1.39794	-1.58504	-1.87846	-1.78024	-1.49128	-1.72696	0.0259994	0.0132294	0.0165868	0.0322638	0.0187519
1302	2-Methylnaphthalene	91-57-6	0.004	1	PIANO	-2.39794	-1.93746	-1.59237	-1.45567	-1.2894	-1.89145	0.0115489	0.025564	0.035021	0.051357	0.0128394	D	Aromatic Low
1303	Chloronaphthalene, Beta-	91-58-7	0.08	0	RSL/RAIS	-1.09691	-3.68799	-2.52141	-2.08972	-2.36531	-4.28048	0.000205121	0.00301013	0.00813348	0.00431209	5.24225e-05
1304	Afidopyropen	915972-17-7	0.08	0	RSL/RAIS	-1.09691	-1.76223	-2.59743	-2.31439	-2.20427	-1.9522	0.0172892	0.00252682	0.00484852	0.0062478	0.0111634
1305	1,1'-Biphenyl	92-52-4	0.5	1	PIANO	-0.30103	-2.07406	-1.72133	-1.48332	-1.65188	-1.90213	0.00843209	0.0189964	0.0328612	0.0222907	0.0125276	E	Aromatic Medium
1306	Phenothiazine	92-84-2	0.0005	0	RSL/RAIS	-3.30103	-2.30912	-2.72697	-2.67193	-2.83987	-2.76483	0.00490768	0.00187513	0.0021285	0.00144587	0.00171859
1307	Benzidine	92-87-5	0.003	0	RSL/RAIS	-2.52288	-1.58444	-1.83217	-2.06815	-1.52811	-1.75717	0.026035	0.0147172	0.00854768	0.0296407	0.0174915
1308	3,4-Dimethylheptane	922-28-1		1	PIANO		-1.19504	-1.90838	-1.48965	-0.7449	-1.89585	0.0638202	0.0123488	0.0323857	0.179928	0.0127101	B	Aliphatic Medium
1309	3,5-Dimethylheptane	926-82-9		1	PIANO		-1.12632	-1.79844	-1.52984	-0.610623	-1.76023	0.0747615	0.015906	0.0295233	0.245119	0.017369	B	Aliphatic Medium
1310	Perfluorohexanoate	92612-52-7	0.0005	0	RSL/RAIS	-3.30103	-4.58191	-3.61991	-4.30082	-4.61917	-4.12436	2.61873e-05	0.000239931	5.00236e-05	2.40345e-05	7.51004e-05
1311	MCPP	93-65-2	0.001	0	RSL/RAIS	-3	-1.73122	-2.35294	-1.9924	-1.12443	-1.88092	0.0185685	0.00443674	0.0101766	0.0750886	0.0131546
1312	Trichlorophenoxypropionic acid, -2,4,5	93-72-1	0.008	0	RSL/RAIS	-2.09691	-2.52378	-2.59754	-2.37695	-1.76643	-2.18969	0.00299381	0.00252614	0.00419803	0.0171224	0.00646121
1313	Trichlorophenoxyacetic Acid, 2,4,5-	93-76-5	0.01	0	RSL/RAIS	-2	-1.88602	-2.34038	-2.10545	-1.55817	-2.09979	0.0130012	0.00456686	0.00784425	0.0276589	0.00794707
1314	1,2-Dimethyl-3-Ethylbenzene	933-98-2		1	PIANO		-1.15923	-1.66835	-1.00723	-0.911613	-1.4627	0.0693056	0.0214608	0.09835	0.122571	0.0344589	E	Aromatic Medium
1315	1,3-Dimethyl-5-Ethylbenzene	934-74-7		1	PIANO		-1.60907	-1.66753	-1.57872	-0.94791	-1.75129	0.0245995	0.0215017	0.0263802	0.112743	0.0177301	E	Aromatic Medium
1316	1,2-Dimethyl-4-Ethylbenzene	934-80-5		1	PIANO		-1.75627	-1.77458	-1.41979	-1.35594	-1.83777	0.0175281	0.0168043	0.0380374	0.0440615	0.0145288	E	Aromatic Medium
1317	MCPA	94-74-6	0.0005	0	RSL/RAIS	-3.30103	-1.73118	-2.2516	-1.72625	-0.9594	-1.67655	0.0185703	0.00560273	0.0187823	0.109799	0.0210598
1318	Dichlorophenoxy Acetic Acid, 2,4-	94-75-7	0.01	0	RSL/RAIS	-2	-1.50686	-2.20836	-1.51729	-1.21629	-1.95052	0.0311269	0.00618928	0.0303884	0.0607729	0.0112068
1319	MCPB	94-81-5	0.044	0	RSL/RAIS	-1.35655	-1.41934	-1.51091	-1.1826	-1.65276	-1.13821	0.0380764	0.030838	0.0656755	0.0222453	0.072743
1320	Prosulfuron	94125-34-5	0.053	0	RSL/RAIS	-1.27572	-1.14485	-0.948366	-0.837001	-0.943149	-1.17289	0.0716387	0.112625	0.145546	0.113986	0.0671605
1321	Cyproconazole	94361-06-5	0.01	0	RSL/RAIS	-2	-1.06922	-1.15449	-1.58819	-1.16382	-1.06046	0.0852661	0.0700669	0.0258116	0.0685773	0.0870039
1322	Halauxifen-methyl	943831-98-9	0.03	0	RSL/RAIS	-1.52288	-1.44373	-1.24267	-1.48613	-1.56121	-1.33513	0.0359973	0.0571908	0.0326492	0.0274659	0.0462246
1323	Fonofos	944-22-9	0.002	0	RSL/RAIS	-2.69897	-4.11014	-3.78347	-3.76244	-3.27908	-3.68607	7.76003e-05	0.000164638	0.000172805	0.000525916	0.000206032
1324	Sulfoxaflor	946578-00-3	0.05	0	RSL/RAIS	-1.30103	-1.50703	-1.52388	-1.83255	-1.90296	-1.93035	0.0311154	0.0299312	0.0147046	0.0125036	0.0117395
1325	Indene	95-13-6		1	PIANO		-1.57118	-1.35967	-1.1338	-1.27501	-1.85124	0.0268424	0.0436848	0.0734858	0.0530875	0.0140851	E	Aromatic Medium
1326	Benzothiophene	95-15-8		1	PIANO		-2.41593	-2.34289	-2.65133	-2.89607	-2.5789	0.00383768	0.00454052	0.00223187	0.00127037	0.00263693	G	Other
1327	o-Xylene	95-47-6	0.2	1	PIANO	-0.69897	-1.95384	-1.70939	-1.21732	-1.32949	-2.01819	0.0111215	0.0195257	0.0606293	0.0468281	0.00958981	D	Aromatic Low
1328	Cresol, o-	95-48-7	0.05	0	RSL/RAIS	-1.30103	-1.91806	-1.68716	-1.7115	-2.05632	-1.66316	0.0120765	0.0205514	0.0194311	0.00878368	0.0217188
1329	Chlorotoluene, o-	95-49-8	0.02	0	RSL/RAIS	-1.69897	-2.31002	-2.28304	-2.04364	-2.15937	-2.17253	0.00489753	0.00521146	0.00904393	0.00692831	0.00672157
1330	Dichlorobenzene, 1,2-	95-50-1	0.09	0	RSL/RAIS	-1.04576	-2.80962	-2.5454	-2.95561	-2.90882	-2.81962	0.00155016	0.00284838	0.00110761	0.00123362	0.0015149
1331	Phenylenediamine, o-	95-54-5	0.004	0	RSL/RAIS	-2.39794	-2.42704	-2.17312	-2.33757	-2.20514	-2.17107	0.00374073	0.00671238	0.00459655	0.00623527	0.0067442
1332	Aminophenol, o-	95-55-6	0.004	0	RSL/RAIS	-2.39794	-1.76581	-1.82982	-2.10511	-1.99154	-1.55361	0.0171469	0.0147972	0.00785032	0.0101967	0.0279502
1333	Chlorophenol, 2-	95-57-8	0.005	0	RSL/RAIS	-2.30103	-1.782	-1.80367	-2.05791	-2.43069	-1.76421	0.0165197	0.0157157	0.00875161	0.00370948	0.0172102
1334	1,2,4-Trimethylbenzene	95-63-6	0.01	1	PIANO	-2	-1.73113	-1.52447	-1.19577	-0.970413	-1.89651	0.0185724	0.02989	0.0637134	0.10705	0.0126907	E	Aromatic Medium
1335	Dimethylphenol, 3,4-	95-65-8	0.001	0	RSL/RAIS	-3	-1.66959	-2.1125	-2.17401	-2.09149	-1.94169	0.0213996	0.00771793	0.00669872	0.00810044	0.011437
1336	Dimethylaniline, 2,4-	95-68-1	0.002	0	RSL/RAIS	-2.69897	-2.61268	-2.47656	-2.48061	-2.26057	-2.76489	0.00243963	0.00333764	0.00330665	0.00548823	0.00171835
1337	Chloro-2-methylaniline, 4-	95-69-2	0.003	0	RSL/RAIS	-2.52288	-2.74829	-2.49978	-2.50796	-2.55611	-3.00689	0.0017853	0.00316392	0.00310485	0.00277903	0.000984265
1338	Toluenediamine, 2,5-	95-70-5	0.0002	0	RSL/RAIS	-3.69897	-1.91363	-1.40889	-1.58101	-1.34998	-1.14504	0.0122004	0.0390041	0.0262415	0.0446705	0.0716079
1339	1,2,4,5-Tetramethylbenzene	95-93-2		1	PIANO		-0.914715	-1.69347	-1.14548	-0.894026	-1.6515	0.121698	0.0202548	0.0715352	0.127636	0.0223102	E	Aromatic Medium
1340	Tetrachlorobenzene, 1,2,4,5-	95-94-3	3e-05	0	RSL/RAIS	-4.52288	-2.55822	-2.73697	-2.76216	-2.50969	-2.82197	0.00276554	0.00183243	0.00172917	0.00309252	0.00150672
1341	Trichlorophenol, 2,4,5-	95-95-4	0.1	0	RSL/RAIS	-1	-1.85175	-2.22033	-2.31317	-2.29636	-2.1046	0.0140685	0.00602104	0.00486211	0.00505401	0.00785951
1342	Mephosfolan	950-10-7	9e-05	0	RSL/RAIS	-4.04576	-2.40337	-2.14445	-1.90996	-1.74612	-1.7561	0.00395028	0.00717043	0.0123037	0.0179422	0.0175346
1343	Methidathion	950-37-8	0.0015	0	RSL/RAIS	-2.82391	-2.90852	-2.75114	-2.64442	-2.15103	-2.75321	0.00123448	0.00177364	0.00226766	0.00706261	0.00176519
1344	Indaziflam	950782-86-2	0.02	0	RSL/RAIS	-1.69897	-0.30296	-0.576723	-0.841006	-0.651247	-0.594601	0.497783	0.265019	0.14421	0.22323	0.254331
1345	Flupyradifurone	951659-40-8	0.078	0	RSL/RAIS	-1.10791	-0.891337	-0.886786	-1.14869	-1.29293	-1.26355	0.128429	0.129782	0.0710081	0.0509418	0.0545065
1346	Trinexapac-Ethyl	95266-40-3	0.32	0	RSL/RAIS	-0.49485	-0.94294	-1.30723	-0.55988	-0.576116	-0.48039	0.114041	0.0492914	0.275499	0.26539	0.330834
1347	Cadusafos	95465-99-9	1e-06	0	RSL/RAIS	-6	-2.99639	-2.91238	-2.95551	-2.46988	-3.59493	0.00100834	0.00122355	0.00110787	0.00338939	0.000254136
1348	Diphenamid	957-51-7	0.03	0	RSL/RAIS	-1.52288	-1.7498	-1.1283	-1.24138	-1.06165	-1.63318	0.0177912	0.0744225	0.0573614	0.086767	0.023271
1349	Pyriproxyfen	95737-68-1	0.35	0	RSL/RAIS	-0.455932	-1.36155	-1.98914	-1.94266	-1.44476	-2.09162	0.0434956	0.0102532	0.0114115	0.0359121	0.00809809
1350	Dibromo-3-chloropropane, 1,2-	96-12-8	0.0002	0	RSL/RAIS	-3.69897	-2.51685	-2.69329	-3.16209	-2.68801	-2.54003	0.00304193	0.00202631	0.000688504	0.00205109	0.00288383
1351	3-Methylpentane	96-14-0		1	PIANO		-1.71247	-1.59847	-1.37658	-0.41563	-2.24732	0.0193877	0.0252077	0.0420166	0.384034	0.00565828	A	Aliphatic Low
1352	Trichloropropane, 1,2,3-	96-18-4	0.004	0	RSL/RAIS	-2.39794	-2.65002	-2.5215	-2.45382	-2.2278	-2.56739	0.00223861	0.00300954	0.00351707	0.00591827	0.00270775
1353	Trichloropropene, 1,2,3-	96-19-5	0.003	0	RSL/RAIS	-2.52288	-2.804	-3.05125	-2.82525	-2.66641	-3.05909	0.00157036	0.000888683	0.00149537	0.00215573	0.00087279
1354	Methyl Acrylate	96-33-3	0.03	0	RSL/RAIS	-1.52288	-2.23575	-2.40138	-1.95562	-1.95008	-2.31257	0.00581105	0.00396848	0.011076	0.011218	0.00486893
1355	Methylcyclopentane	96-37-7		1	PIANO		-1.75322	-0.916461	-0.882764	-0.891042	-1.5484	0.0176512	0.12121	0.130989	0.128516	0.0282876	A	Aliphatic Low
1356	Ethylene Thiourea	96-45-7	8e-05	0	RSL/RAIS	-4.09691	-2.38363	-1.95859	-1.85669	-1.71055	-1.98874	0.00413401	0.0110005	0.0139094	0.019474	0.0102627
1357	Picramic Acid (2-Amino-4,6-dinitrophenol)	96-91-3	0.0001	0	RSL/RAIS	-4	-3.24054	-3.03954	-3.70688	-2.97368	-2.74726	0.000574727	0.000912981	0.000196391	0.00106247	0.00178954
1358	Stirofos (Tetrachlorovinphos)	961-11-5	0.03	0	RSL/RAIS	-1.52288	-2.01855	-2.77308	-2.81923	-2.59483	-2.17808	0.00958184	0.00168623	0.00151625	0.00254197	0.00663621
1359	Phostebupirim (Tebupirimphos)	96182-53-5	4.1e-05	0	RSL/RAIS	-4.38722	-2.63385	-2.02983	-2.48373	-2.58362	-2.70814	0.00232353	0.0093362	0.00328302	0.00260844	0.00195823
1360	Pyridaben	96489-71-3	0.022	0	RSL/RAIS	-1.65758	-1.47113	-1.68109	-2.13942	-2.17726	-1.63024	0.0337963	0.0208405	0.00725405	0.00664872	0.0234296
1361	2,3,9-Trimethylfluorene	96563-06-3		1	PIANO		-1.42191	-1.84796	-1.14393	-1.47102	-1.53921	0.0378519	0.0141919	0.0717918	0.0338052	0.0288929	E	Aromatic Medium
1362	2,7,9-Trimethylfluorene	96563-09-6		1	PIANO		-1.80195	-2.20509	-1.61099	-1.94824	-2.006	0.0157781	0.00623613	0.024491	0.0112658	0.00986274	E	Aromatic Medium
1363	Ethyl Methacrylate	97-63-2	0.09	0	RSL/RAIS	-1.04576	-2.04109	-1.99457	-1.80101	-1.69881	-2.03382	0.00909729	0.0101258	0.0158122	0.0200074	0.00925084
1364	Ethametsulfuron Methyl	97780-06-8	4.5	0	RSL/RAIS	0.653213	-0.8565	-0.974195	-1.03126	-1.2905	-0.989658	0.139155	0.106122	0.0930559	0.051227	0.10241
1365	Dithiopyr	97886-45-8	0.0036	0	RSL/RAIS	-2.4437	-1.36877	-1.20086	-1.31327	-1.53314	-1.02766	0.0427785	0.0629702	0.0486104	0.0292993	0.0938301
1366	Furfural	98-01-1	0.003	0	RSL/RAIS	-2.52288	-2.29103	-1.01528	-1.1128	-2.32055	-1.82759	0.00511647	0.0965434	0.0771267	0.00478019	0.0148734
1367	tert-Butylbenzene	98-06-6	0.1	1	PIANO	-1	-1.9984	-1.42132	-1.33662	-0.810189	-1.22576	0.010037	0.0379037	0.0460655	0.154814	0.0594615	E	Aromatic Medium
1368	1,3-Dimethyl-5-tert-Butylbenzene	98-19-1		1	PIANO		-0.550234	-1.40619	-1.08215	-0.397828	-1.10899	0.281686	0.0392476	0.082766	0.400103	0.0778047	E	Aromatic Medium
1369	Chlorobenzotrifluoride, 4-	98-56-6	0.003	0	RSL/RAIS	-2.52288	-1.93629	-1.48919	-2.61219	-2.17269	-2.03725	0.01158	0.0324199	0.00244234	0.00671909	0.00917805
1370	Chlorobenzene sulfonic acid, p-	98-66-8	0.1	0	RSL/RAIS	-1	-1.79147	-1.66118	-1.9983	-2.14877	-1.76743	0.0161633	0.0218184	0.0100391	0.00709961	0.0170833
1371	Cumene	98-82-8	0.1	1	PIANO	-1	-1.57061	-1.32585	-0.788589	-0.887103	-1.34885	0.0268774	0.0472224	0.162709	0.129687	0.0447871	D	Aromatic Low
1372	Methylstyrene, Alpha-	98-83-9	0.07	0	RSL/RAIS	-1.1549	-1.32836	-1.29919	-0.709884	-0.899698	-1.34412	0.0469502	0.0502123	0.195037	0.12598	0.0452772
1373	Acetophenone	98-86-2	0.1	0	RSL/RAIS	-1	-1.90087	-1.48965	-1.4491	-1.73985	-1.89841	0.0125642	0.0323856	0.0355547	0.0182032	0.0126353
1376	Nitrobenzene	98-95-3	0.002	0	RSL/RAIS	-2.69897	-2.24441	-1.96205	-2.13853	-2.24656	-2.34634	0.00569625	0.010913	0.00726887	0.00566812	0.00450468
1374	Benalaxyl-M	98243-83-5	0.02	0	RSL/RAIS	-1.69897	-0.930756	-1.031	-0.765661	-1.00864	-1.19257	0.117285	0.0931117	0.17153	0.0980294	0.0641843
1375	Fosthiazate	98886-44-3	0.00096	0	RSL/RAIS	-3.01773	-2.3294	-2.2796	-1.89866	-1.78896	-1.92622	0.00468377	0.00525285	0.0126282	0.0162569	0.0118516
1377	Flumetsulam	98967-40-9	1	0	RSL/RAIS	0	-0.861368	-0.995037	-1.27249	-1.17907	-1.38913	0.137604	0.101149	0.053396	0.0662109	0.0408201
1378	Nitrotoluene, m-	99-08-1	0.0001	0	RSL/RAIS	-4	-2.89578	-2.13915	-2.50876	-2.31047	-2.9114	0.00127121	0.00725854	0.00309912	0.00489254	0.00122632
1379	Nitroaniline, 3-	99-09-2	0.0003	0	RSL/RAIS	-3.52288	-2.6126	-1.90007	-2.23164	-1.90193	-2.48373	0.00244008	0.0125873	0.00586628	0.0125334	0.00328301
1380	DCNA (Dicloran)	99-30-9	0.0025	0	RSL/RAIS	-2.60206	-3.00819	-2.70163	-2.55714	-2.95837	-2.80589	0.000981323	0.00198781	0.00277244	0.0011006	0.00156353
1381	Trinitrobenzene, 1,3,5-	99-35-4	0.03	0	RSL/RAIS	-1.52288	-3.82049	-2.81915	-3.38302	-3.00392	-3.12564	0.000151186	0.00151652	0.000413977	0.000991016	0.000748786
1382	Methyl-5-Nitroaniline, 2-	99-55-8	0.02	0	RSL/RAIS	-1.69897	-1.7413	-1.59481	-1.73414	-1.76216	-1.80673	0.0181428	0.0254211	0.0184444	0.0172919	0.0156053
1383	Dinitrobenzene, 1,3-	99-65-0	0.0001	0	RSL/RAIS	-4	-3.77286	-2.65155	-3.23569	-3.05622	-3.3686	0.000168708	0.00223075	0.000581173	0.000878568	0.000427958
1384	1-Methyl-4-Isopropylbenzene	99-87-6		1	PIANO		-1.88279	-1.67465	-1.28588	-1.37282	-1.80604	0.0130982	0.0211522	0.0517753	0.042382	0.0156299	E	Aromatic Medium
1385	Toluic Acid, p-	99-94-5	0.005	0	RSL/RAIS	-2.30103	-0.971419	-1.4113	-1.46077	-1.71118	-1.07473	0.106802	0.0387879	0.0346126	0.0194454	0.0841917
1386	Nitrotoluene, p-	99-99-0	0.004	0	RSL/RAIS	-2.39794	-2.4185	-1.65256	-1.7179	-2.05057	-2.42319	0.00381505	0.0222557	0.0191468	0.00890086	0.00377405
1387	Clethodim	99129-21-2	0.3	0	RSL/RAIS	-0.522879	-1.20937	-1.65147	-1.28764	-1.3929	-0.749281	0.0617496	0.0223114	0.0515652	0.0404666	0.178123
1388	Methyl Phosphonic Acid	993-13-5	0.06	0	RSL/RAIS	-1.22185	-0.75135	-0.915368	-0.806561	-0.499282	-0.782957	0.177276	0.121516	0.156113	0.316751	0.164833
1389	tert-Amyl Methyl Ether	994-05-8		1	PIANO		-2.40337	-2.02856	-2.14223	-1.23425	-2.1623	0.00395029	0.00936345	0.00720721	0.0583104	0.00688183	A	Aliphatic Low
1390	Cloquintocet-mexyl	99607-70-2	0.04	0	RSL/RAIS	-1.39794	-2.0249	-1.3228	-1.28713	-1.06709	-1.67564	0.00944268	0.0475557	0.0516258	0.0856857	0.0211039
