# Supplementary material for: In Silico Prediction of Chronic Oral Reference Doses for PIANO Target Analytes
Source: Toxics. 2026 Jun 18;14(6):529. doi: 10.3390/toxics14060529 (PMC13308117; doi:10.3390/toxics14060529)
Supplement: Supplementary file 1 [file toxics-14-00529-s001.zip › Supplemental Table S5 MDs.xlsx]

## Sheet: MDs
compound_md	CASRN	smiles	error_md	x0	x1	x2	xp3	xp4	xp5	xp6	xp7	xp8	xp9	xp10	xc3	xc4	xpc4	xch3	xch4	xch5	xch6	xch7	xch8	xch9	xch10	knotp	xv0	xv1	xv2	xvp3	xvp4	xvp5	xvp6	xvp7	xvp8	xvp9	xvp10	xvc3	xvc4	xvpc4	xvch3	xvch4	xvch5	xvch6	xvch7	xvch8	xvch9	xvch10	knotpv
Chloronitrobenzene, p-	100-00-5	O=[N+]([O-])C1=CC=C(Cl)C=C1		7.56048	4.69838	4.26397	3.00332	1.95253	1.44914	0.919957	0.19245	0	0	0	0.788675	0	1.44869	0	0	0	0.0833333	0	0	0	0	-0.660013	5.707	2.97707	2.16996	1.28942	0.688795	0.464182	0.191982	0.020286	0	0	0	0.300786	0	0.408175	0	0	0	0.0277778	0	0	0	0	-0.10739
Nitroaniline, 4-	100-01-6	O=[N+]([O-])C1=CC=C(N)C=C1		7.56048	4.69838	4.26397	3.00332	1.95253	1.44914	0.919957	0.19245	0	0	0	0.788675	0	1.44869	0	0	0	0.0833333	0	0	0	0	-0.660013	5.15046	2.6988	1.84864	1.10391	0.596038	0.369147	0.127193	0.020286	0	0	0	0.208028	0	0.301069	0	0	0	0.0277778	0	0	0	0	-0.0930402
Phthalic Acid, p-	100-21-0	O=C(O)C1=CC=C(C=C1)C(=O)O		9.13783	5.60906	5.16289	3.70211	2.47831	1.65308	1.18123	0.829345	0	0	0	1	0	2.08088	0	0	0	0.0833333	0	0	0	0	-1.08088	6.02032	3.17683	2.18766	1.3788	0.755382	0.447135	0.209161	0.078018	0	0	0	0.257954	0	0.440436	0	0	0	0.0277778	0	0	0	0	-0.182483
Dinitrobenzene, 1,4-	100-25-4	O=[N+]([O-])C1=CC=C(C=C1)[N+](=O)[O-]		9.13783	5.60906	5.16289	3.70211	2.47831	1.65308	1.18123	0.829345	0	0	0	1	0	2.08088	0	0	0	0.0833333	0	0	0	0	-1.08088	5.83682	2.99888	2.03062	1.27135	0.696065	0.407782	0.174396	0.0627943	0	0	0	0.223607	0	0.379915	0	0	0	0.0277778	0	0	0	0	-0.156308
Ethylbenzene	100-41-4	C=1C=CC(=CC1)CC		5.81999	3.93185	2.91228	2.3021	1.59539	1.10517	0.348462	0.144338	0	0	0	0.204124	0	0.492799	0	0	0	0.102062	0	0	0	0	-0.288675	5.09386	2.97134	1.83915	1.25107	0.713713	0.4071	0.123928	0.0453609	0	0	0	0.117851	0	0.253934	0	0	0	0.032075	0	0	0	0	-0.136083
Styrene	100-42-5	C=CC=1C=CC=CC1		5.81999	3.93185	2.91228	2.3021	1.59539	1.10517	0.348462	0.144338	0	0	0	0.204124	0	0.492799	0	0	0	0.102062	0	0	0	0	-0.288675	4.67121	2.60761	1.61481	1.03527	0.589122	0.335168	0.082398	0.0261891	0	0	0	0.096225	0	0.179152	0	0	0	0.032075	0	0	0	0	-0.0829274
Benzyl Chloride	100-44-7	ClCC=1C=CC=CC1		5.81999	3.93185	2.91228	2.3021	1.59539	1.10517	0.348462	0.144338	0	0	0	0.204124	0	0.492799	0	0	0	0.102062	0	0	0	0	-0.288675	5.22775	3.06602	1.88649	1.30573	0.745272	0.425321	0.134448	0.0514344	0	0	0	0.117851	0	0.269713	0	0	0	0.032075	0	0	0	0	-0.151862
Benzyl Alcohol	100-51-6	OCC=1C=CC=CC1		5.81999	3.93185	2.91228	2.3021	1.59539	1.10517	0.348462	0.144338	0	0	0	0.204124	0	0.492799	0	0	0	0.102062	0	0	0	0	-0.288675	4.54107	2.58046	1.64371	1.0254	0.58342	0.331876	0.0804973	0.020286	0	0	0	0.117851	0	0.188787	0	0	0	0.032075	0	0	0	0	-0.0709363
Benzaldehyde	100-52-7	O=CC=1C=CC=CC1		5.81999	3.93185	2.91228	2.3021	1.59539	1.10517	0.348462	0.144338	0	0	0	0.204124	0	0.492799	0	0	0	0.102062	0	0	0	0	-0.288675	4.37235	2.43506	1.52853	0.935655	0.531606	0.301961	0.0632262	0.0151203	0	0	0	0.096225	0	0.150395	0	0	0	0.032075	0	0	0	0	-0.0541698
Monomethylaniline	100-61-8	C=1C=CC(=CC1)NC		5.81999	3.93185	2.91228	2.3021	1.59539	1.10517	0.348462	0.144338	0	0	0	0.204124	0	0.492799	0	0	0	0.102062	0	0	0	0	-0.288675	4.88675	2.66068	1.61603	1.06246	0.60482	0.344231	0.0876306	0.032075	0	0	0	0.0833333	0	0.179558	0	0	0	0.032075	0	0	0	0	-0.096225
Hymexazol	10004-44-1	O=C1C=C(ON1)C		5.27602	3.28769	3.0234	1.957	1.49162	0.638071	0	0	0	0	0	0.57735	0	0.741582	0	0	0.117851	0	0	0	0	0	-0.164231	3.89385	1.93972	1.32336	0.646968	0.374329	0.103815	0	0	0	0	0	0.176777	0	0.17137	0	0	0.0294628	0	0	0	0	0	0.00540652
Quizalofop-P ethyl	100646-51-3	O=C(OCC)C(OC1=CC=C(OC2=NC3=CC=C(Cl)C=C3N=C2)C=C1)C		18.5183	12.546	11.2189	9.03736	7.10738	5.91157	3.66905	2.80115	2.04093	1.44595	0.920596	1.70579	0	3.57093	0	0	0	0.219416	0	0	0	0.0138889	-1.86514	15.0646	8.46217	5.86331	3.69481	2.40125	1.60073	0.746605	0.442419	0.248124	0.138328	0.0692735	0.672833	0	1.0386	0	0	0	0.0662678	0	0	0	0.00138889	-0.365763
Halosulfuron methyl	100784-20-1	O=C(OC)C=1C(Cl)=NN(C1S(=O)(=O)NC(=O)NC=2N=C(OC)C=C(N2)OC)C		21.0601	13.1218	12.3342	9.39671	8.3502	5.77135	3.59103	2.05971	1.16894	0.690431	0.411694	2.86597	0.204124	5.12984	0	0	0.0785674	0.0680414	0	0	0	0	-2.26387	16.5826	9.10326	6.87776	4.84188	3.5907	2.10245	1.04085	0.499901	0.257659	0.139258	0.0758573	1.12843	0.051031	2.14233	0	0	0.025	0.0144338	0	0	0	0	-1.0139
Methylene-bis(2-chloroaniline), 4,4'-	101-14-4	ClC1=CC(=CC=C1N)CC2=CC=C(N)C(Cl)=C2		12.4138	8.05855	7.50299	6.08023	4.21767	3.41826	2.09338	1.29687	0.840488	0.549363	0.350298	1.35106	0	2.97505	0	0	0	0.136083	0	0	0	0	-1.624	10.5937	5.89442	4.70291	3.19263	2.00318	1.32038	0.750922	0.380649	0.22603	0.120078	0.0642322	0.729696	0	1.29485	0	0	0	0.0481125	0	0	0	0	-0.565149
Chlorpropham	101-21-3	O=C(OC(C)C)NC=1C=CC=C(Cl)C1		10.552	6.57539	6.10823	3.65447	3.2438	1.84395	1.24632	0.556295	0.439735	0.125987	0.0948393	1.18972	0	1.31987	0	0	0	0.0833333	0	0	0	0	-0.130144	8.83714	4.68696	3.52585	1.64885	1.11791	0.566123	0.298533	0.104046	0.0685953	0.0178285	0.0129766	0.549685	0	0.497787	0	0	0	0.0277778	0	0	0	0	0.0518979
Methylenediphenyl Diisocyanate	101-68-8	O=C=NC1=CC=C(C=C1)CC2=CC=C(N=C=O)C=C2		13.5018	9.31319	7.58656	5.99317	4.79962	3.84952	2.28164	1.72673	1.15112	0.686838	0.450352	0.816497	0	1.67908	0	0	0	0.166667	0	0	0	0	-0.862581	10.0368	5.65252	3.91585	2.63041	1.71778	1.1863	0.589821	0.347559	0.19683	0.0964286	0.0496695	0.384773	0	0.636685	0	0	0	0.0555556	0	0	0	0	-0.251911
Methylenebisbenzenamine, 4,4'-	101-77-9	NC1=CC=C(C=C1)CC2=CC=C(N)C=C2		10.6734	7.23718	6.4875	4.93752	3.60104	3.21497	1.65425	1.06531	0.735633	0.404329	0.30753	0.985599	0	1.62955	0	0	0	0.166667	0	0	0	0	-0.643951	8.48061	4.92719	3.65994	2.36769	1.50668	1.10663	0.49345	0.274986	0.155725	0.0715501	0.0392837	0.428152	0	0.612239	0	0	0	0.0555556	0	0	0	0	-0.184087
Diphenyl Ether	101-84-8	O(C=1C=CC=CC1)C=2C=CC=CC2		8.93288	6.44949	5.24377	4.11616	3.31709	2.63299	1.23148	0.833333	0.589256	0.333333	0.176777	0.408248	0	0.813053	0	0	0	0.204124	0	0	0	0	-0.404804	7.18175	4.22962	2.72817	1.72211	1.11316	0.711324	0.233822	0.130946	0.0756015	0.0349189	0.0151203	0.136083	0	0.225176	0	0	0	0.06415	0	0	0	0	-0.0890935
2,4,6-trimethyldibenzothiophene	1010-54-4	O=C1NN=C(N1C=2C=CC=CC2)C		9.25915	6.28769	5.50736	4.58564	3.91982	2.64311	1.23561	0.868944	0.518211	0.202164	0.0948393	0.749182	0	1.84231	0	0	0.096225	0.102062	0	0	0	0	-1.09313	7.18943	3.98284	2.74693	1.85444	1.25684	0.679742	0.259546	0.143449	0.0662567	0.018746	0.0071193	0.276081	0	0.572882	0	0	0.025	0.032075	0	0	0	0	-0.296801
Tribenuron-methyl	101200-48-0	O=C(OC)C=1C=CC=CC1S(=O)(=O)NC(=O)N(C2=NC(=NC(=N2)C)OC)C		20.1899	12.6899	11.8161	9.3415	7.31071	5.62176	3.29891	1.94334	1.07532	0.620309	0.379247	2.62773	0.204124	5.23883	0	0	0	0.151375	0	0	0	0	-2.61109	15.7725	8.92116	6.77756	4.68404	3.16914	2.08992	1.05083	0.551603	0.284235	0.15259	0.0799596	1.08773	0.051031	2.01713	0	0	0	0.0389581	0	0	0	0	-0.929403
Flufenoxuron	101463-69-8	O=C(NC(=O)C=1C(F)=CC=CC1F)NC2=CC=C(OC3=CC=C(C=C3Cl)C(F)(F)F)C=C2F		24.3361	15.4514	15.2822	11.4328	9.39244	6.79363	4.47039	2.91809	1.94127	1.36109	0.914852	3.62612	0.288675	6.34749	0	0	0	0.204124	0	0	0	0	-2.72138	16.8226	9.23742	6.79878	4.38802	2.80063	1.75468	0.830059	0.437385	0.231951	0.130097	0.0689599	0.908498	0.0134987	1.53138	0	0	0	0.0721688	0	0	0	0	-0.62288
Pentamethylphosphoramide (PMPA)	10159-46-3	O=P(NC)(N(C)C)N(C)C		8.36181	4.44741	4.16877	3.39967	1.48316	0	0	0	0	0	0	1.27012	0.117851	3.7996	0	0	0	0	0	0	0	0	-2.52948	8.14432	4.7074	5.59733	4.12697	2.27331	0	0	0	0	0	0	1.68866	0.0547723	3.4704	0	0	0	0	0	0	0	0	-1.78174
1,3,5-Triethylbenzene	102-25-0	C=1C(=CC(=CC1CC)CC)CC		8.97469	5.79555	4.52993	3.73205	2.70289	2.23071	1.19481	0.57735	0.144338	0	0	0.612372	0	1.31948	0	0	0	0.0680414	0	0	0	0	-0.707107	8.35337	4.91403	3.21842	2.33712	1.45177	1.10768	0.557845	0.227062	0.0625	0	0	0.353553	0	0.707107	0	0	0	0.0240563	0	0	0	0	-0.353553
Triacetin	102-76-1	O=C(OCC(OC(=O)C)COC(=O)C)C		11.8449	6.91359	6.43797	3.10927	2.18478	1.71696	0.925777	0.736781	0.19245	0	0	1.42887	0	1.21958	0	0	0	0	0	0	0	0	0.20929	8.94105	4.35429	2.83661	1.27761	0.771463	0.439735	0.175602	0.101346	0.0238537	0	0	0.367851	0	0.321114	0	0	0	0	0	0	0	0	0.0467369
Heptachlor Epoxide	1024-57-3	[H]C12C(Cl)C3OC3C1([H])C4(Cl)C(Cl)=C(Cl)C2(Cl)C4(Cl)Cl		13.2486	8.20325	9.24183	9.46549	7.89039	6.40732	4.5542	2.80893	1.62256	0.828247	0.35724	2.81775	0.291667	9.21732	0.235702	0	0.147483	0.0731387	0	0.00801875	0.011016	0.00378008	-6.39957	13.7323	8.02176	8.9668	9.29955	7.39457	5.76123	3.93559	2.25379	1.21176	0.583507	0.23829	2.86007	0.324378	9.64913	0.136083	0	0.137067	0.0470225	0	0.00801875	0.00728302	0.00163682	-6.78906
Methamidophos	10265-92-6	O=P(OC)(SC)N		5.91421	3.12132	2.87132	1.91421	0.25	0	0	0	0	0	0	1.20711	0.25	1.70711	0	0	0	0	0	0	0	0	-0.5	5.96023	5.1462	5.33728	3.50098	0.67082	0	0	0	0	0	0	1.17756	0.158114	1.83872	0	0	0	0	0	0	0	0	-0.66116
Di(2-ethylhexyl)adipate	103-23-1	O=C(OCC(CC)CCCC)CCCCC(=O)OCC(CC)CCCC		19.6231	12.5656	9.48251	6.86583	4.40548	3.22418	2.07995	1.0964	0.710591	0.372192	0.269417	0.985599	0	1.8021	0	0	0	0	0	0	0	0	-0.816497	17.6872	10.8789	7.40614	5.0584	2.90082	1.89997	1.04085	0.427992	0.275537	0.152274	0.0907831	0.526099	0	1.03026	0	0	0	0	0	0	0	0	-0.504157
Propyl benzene	103-65-1	C=1C=CC(=CC1)CCC		6.5271	4.43185	3.29271	2.42167	1.88406	1.3093	0.492799	0.2464	0.102062	0	0	0.204124	0	0.433013	0	0	0	0.102062	0	0	0	0	-0.228889	5.80096	3.47134	2.2356	1.3815	0.933352	0.533909	0.197142	0.0876306	0.032075	0	0	0.117851	0	0.219416	0	0	0	0.032075	0	0	0	0	-0.101565
Phenyl Isothiocyanate	103-72-0	S=C=NC=1C=CC=CC1		6.5271	4.43185	3.29271	2.42167	1.88406	1.3093	0.492799	0.2464	0.102062	0	0	0.204124	0	0.433013	0	0	0	0.102062	0	0	0	0	-0.228889	5.55871	2.97027	1.72121	1.02222	0.660644	0.376461	0.106239	0.0447734	0.0175682	0	0	0.0745356	0	0.123334	0	0	0	0.032075	0	0	0	0	-0.0487985
Endosulfan Sulfate	1031-07-8	O=S1(=O)OCC2C(CO1)C3(Cl)C(Cl)=C(Cl)C2(Cl)C3(Cl)Cl		15.1378	8.99967	10.2223	9.62565	7.41508	5.7938	4.44459	2.96174	1.70116	0.908912	0.47874	3.60349	0.541667	9.61216	0	0	0.0833333	0.0277778	0.0416667	0	0	0.00520833	-6.00866	14.73	8.95621	9.37971	9.23554	6.76556	5.08818	3.75918	2.2616	1.24699	0.638936	0.314815	2.8613	0.358398	9.35257	0	0	0.0729167	0.0208333	0.0340207	0	0	0.00425259	-6.49127
Flumioxazin	103361-09-7	O=C1C2=C(C(=O)N1C=3C=C4C(OCC(=O)N4CC#C)=CC3F)CCCC2		18.4219	12.5241	11.4514	10.3851	9.22726	7.80344	5.25763	4.04701	2.91126	1.94224	1.24686	1.8145	0	5.15695	0	0	0.06415	0.194444	0	0	0.0160375	0.00925926	-3.34246	13.8801	8.336	6.35396	4.85203	3.60514	2.58342	1.45486	0.928712	0.573564	0.318305	0.180929	0.710152	0	1.71699	0	0	0.0279508	0.0994708	0	0	0.00698771	0.00134479	-1.00684
Butylbenzene, n-	104-51-8	C=1C=CC(=CC1)CCCC		7.2342	4.93185	3.64626	2.69067	1.96861	1.51342	0.637137	0.348462	0.174231	0.0721688	0	0.204124	0	0.433013	0	0	0	0.102062	0	0	0	0	-0.228889	6.50807	3.97134	2.58915	1.66183	1.02558	0.689218	0.286809	0.1394	0.0619642	0.0226805	0	0.117851	0	0.219416	0	0	0	0.032075	0	0	0	0	-0.101565
Hexanol, 1-,2-ethyl- (2-Ethyl-1-hexanol)	104-76-7	OCC(CC)CCCC		7.11288	4.34607	2.82475	2.12063	1.18972	0.57735	0.288675	0	0	0	0	0.204124	0	0.552586	0	0	0	0	0	0	0	0	-0.348462	6.5601	3.95519	2.59908	1.80147	0.91731	0.497562	0.208887	0	0	0	0	0.204124	0	0.439749	0	0	0	0	0	0	0	0	-0.235625
Flazasulfuron	104040-78-0	O=C(NC=1N=C(OC)C=C(N1)OC)NS(=O)(=O)C2=NC=CC=C2C(F)(F)F		20.2423	12.563	12.5187	8.64707	7.36666	5.58914	3.26927	2.1324	1.06599	0.808346	0.387737	3.55325	0.492799	5.11535	0	0	0	0.151375	0	0	0	0	-1.5621	14.5509	8.37949	6.28747	4.16945	2.8518	1.73684	0.845034	0.454186	0.228804	0.137884	0.0664235	1.0038	0.0645298	1.64978	0	0	0	0.0359503	0	0	0	0	-0.645979
Imazapic	104098-48-8	O=C(O)C=1C=C(C=NC1C2=NC(=O)C(N2)(C)C(C)C)C		15.077	9.25274	9.25142	7.48211	5.50385	4.28483	2.81522	1.87822	1.13043	0.647908	0.232144	2.24641	0.117851	5.54039	0	0	0.0833333	0.0680414	0	0	0	0	-3.29399	11.8902	6.37028	5.4616	3.66952	1.96943	1.22183	0.687675	0.359961	0.197328	0.102871	0.0308727	1.21644	0.0721688	2.5071	0	0	0.0279508	0.0186339	0	0	0	0	-1.29066
Mesotrione	104206-82-8	O=C(C1=CC=C(C=C1[N+](=O)[O-])S(=O)(=O)C)C2C(=O)CCCC2=O		17.3614	10.6249	10.7697	7.95167	6.46421	4.68375	3.3537	2.09418	1.12718	0.752967	0.329716	2.89083	0.288675	5.1842	0	0	0	0.136083	0	0	0	0	-2.29337	12.9604	8.59941	7.30741	4.72224	3.09547	2.12918	1.30075	0.727813	0.372711	0.232748	0.112881	1.48206	0.102062	2.30078	0	0	0	0.0750873	0	0	0	0	-0.81872
Resmethrin	10453-86-8	O=C(OCC1=COC(=C1)CC=2C=CC=CC2)C3C(C=C(C)C)C3(C)C		18.0267	11.875	11.4227	8.38237	6.81147	5.10268	2.94622	1.96377	1.37124	0.934348	0.673202	2.38108	0.166667	3.77821	0.166667	0	0.117851	0.102062	0	0	0	0	-1.39713	15.4125	8.79549	7.76019	4.82117	3.16357	2.11883	1.01359	0.504381	0.289759	0.171762	0.104958	1.74607	0.166667	2.30908	0.166667	0	0.0340207	0.032075	0	0	0	0	-0.563011
Caprolactam	105-60-2	O=C1NCCCCC1		5.81999	3.89385	3.09674	2.14385	1.48349	1.02605	0.709306	0.144338	0	0	0	0.288675	0	0.408248	0	0	0	0	0.0721688	0	0	0	-0.119573	4.94378	3.16123	2.16061	1.40278	0.90353	0.576392	0.370959	0.0360844	0	0	0	0.0721688	0	0.102062	0	0	0	0	0.0441942	0	0	0	-0.0298933
Dimethylphenol, 2,4-	105-67-9	OC1=CC=C(C=C1C)C		6.85337	4.19838	3.87279	2.86037	1.81676	1.3316	0.504473	0.0680414	0	0	0	0.76008	0	1.47828	0	0	0	0.0680414	0	0	0	0	-0.718198	5.67926	2.96164	2.28994	1.3523	0.805387	0.427143	0.159408	0.0107583	0	0	0	0.375554	0	0.538696	0	0	0	0.0240563	0	0	0	0	-0.163142
Clodinafop-propargyl	105512-06-9	O=C(OCC#C)C(OC1=CC=C(OC2=NC=C(Cl)C=C2F)C=C1)C		17.5267	11.4904	10.1105	7.9011	5.778	4.66546	2.78844	1.78853	1.37343	0.867009	0.600195	1.5707	0	3.25934	0	0	0	0.151375	0	0	0	0	-1.68864	13.418	7.22838	5.02233	2.96156	1.80199	1.12235	0.5183	0.273667	0.15886	0.0777742	0.0439076	0.591227	0	0.833096	0	0	0	0.0464117	0	0	0	0	-0.241869
Dibromobenzene, 1,4-	106-37-6	BrC1=CC=C(Br)C=C1		5.98313	3.78769	3.36504	2.30453	1.42675	1.30474	0.333333	0	0	0	0	0.57735	0	0.816497	0	0	0	0.0833333	0	0	0	0	-0.239146	7.23732	3.78533	3.26779	1.86087	0.958215	1.18749	0.218218	0	0	0	0	0.654654	0	0.755929	0	0	0	0.0277778	0	0	0	0	-0.101275
Xylene, p-	106-42-3	C=1C=C(C=CC1C)C		5.98313	3.78769	3.36504	2.30453	1.42675	1.30474	0.333333	0	0	0	0	0.57735	0	0.816497	0	0	0	0.0833333	0	0	0	0	-0.239146	5.3094	2.82137	2.1547	1.21823	0.636895	0.525783	0.111111	0	0	0	0	0.333333	0	0.3849	0	0	0	0.0277778	0	0	0	0	-0.0515668
Chlorotoluene, p-	106-43-4	ClC1=CC=C(C=C1)C		5.98313	3.78769	3.36504	2.30453	1.42675	1.30474	0.333333	0	0	0	0	0.57735	0	0.816497	0	0	0	0.0833333	0	0	0	0	-0.239146	5.44329	2.88831	2.232	1.26286	0.65921	0.560983	0.11855	0	0	0	0	0.355649	0	0.410668	0	0	0	0.0277778	0	0	0	0	-0.0550191
Cresol, p-	106-44-5	OC1=CC=C(C=C1)C		5.98313	3.78769	3.36504	2.30453	1.42675	1.30474	0.333333	0	0	0	0	0.57735	0	0.816497	0	0	0	0.0833333	0	0	0	0	-0.239146	4.75661	2.54497	1.83555	1.03397	0.544763	0.38046	0.0804008	0	0	0	0	0.241202	0	0.278516	0	0	0	0.0277778	0	0	0	0	-0.0373141
Dichlorobenzene, 1,4-	106-46-7	ClC1=CC=C(Cl)C=C1		5.98313	3.78769	3.36504	2.30453	1.42675	1.30474	0.333333	0	0	0	0	0.57735	0	0.816497	0	0	0	0.0833333	0	0	0	0	-0.239146	5.57719	2.95526	2.30931	1.3075	0.681526	0.59917	0.125988	0	0	0	0	0.377964	0	0.436436	0	0	0	0.0277778	0	0	0	0	-0.0584713
Chloroaniline, p-	106-47-8	ClC1=CC=C(N)C=C1		5.98313	3.78769	3.36504	2.30453	1.42675	1.30474	0.333333	0	0	0	0	0.57735	0	0.816497	0	0	0	0.0833333	0	0	0	0	-0.239146	5.02064	2.67699	1.98799	1.12198	0.588768	0.44044	0.0950691	0	0	0	0	0.285207	0	0.329329	0	0	0	0.0277778	0	0	0	0	-0.0441217
Toluidine, p-	106-49-0	NC1=CC=C(C=C1)C		5.98313	3.78769	3.36504	2.30453	1.42675	1.30474	0.333333	0	0	0	0	0.57735	0	0.816497	0	0	0	0.0833333	0	0	0	0	-0.239146	4.88675	2.61004	1.91068	1.07735	0.566453	0.414672	0.0876306	0	0	0	0	0.262892	0	0.303561	0	0	0	0.0277778	0	0	0	0	-0.0406695
Phenylenediamine, p-	106-50-3	NC1=CC=C(N)C=C1		5.98313	3.78769	3.36504	2.30453	1.42675	1.30474	0.333333	0	0	0	0	0.57735	0	0.816497	0	0	0	0.0833333	0	0	0	0	-0.239146	4.4641	2.39872	1.66667	0.936467	0.496011	0.333333	0.06415	0	0	0	0	0.19245	0	0.222222	0	0	0	0.0277778	0	0	0	0	-0.0297721
Epoxybutane, 1,2-	106-88-7	O1CC1CC		3.69867	2.43185	1.85162	0.985599	0.408248	0	0	0	0	0	0	0.204124	0	0.204124	0.288675	0	0	0	0	0	0	0	0	3.39981	2.04798	1.36359	0.691044	0.235702	0	0	0	0	0	0	0.117851	0	0.117851	0.166667	0	0	0	0	0	0	0	0
Epichlorohydrin	106-89-8	ClCC1OC1		3.69867	2.43185	1.85162	0.985599	0.408248	0	0	0	0	0	0	0.204124	0	0.204124	0.288675	0	0	0	0	0	0	0	0	3.53371	2.14266	1.41825	0.752011	0.267261	0	0	0	0	0	0	0.117851	0	0.133631	0.166667	0	0	0	0	0	0	0	-0.0157795
Dibromoethane, 1,2-	106-93-4	BrCCBr		3.41421	1.91421	1	0.5	0	0	0	0	0	0	0	0	0	0	0	0	0	0	0	0	0	0	0	5.34214	3.27746	1.96396	1.92857	0	0	0	0	0	0	0	0	0	0	0	0	0	0	0	0	0	0	0
Bromopropane, 1-	106-94-5	BrCCC		3.41421	1.91421	1	0.5	0	0	0	0	0	0	0	0	0	0	0	0	0	0	0	0	0	0	0	4.37817	2.59584	1.48198	0.981981	0	0	0	0	0	0	0	0	0	0	0	0	0	0	0	0	0	0	0
Butadiene, 1,3-	106-99-0	C=CC=C		3.41421	1.91421	1	0.5	0	0	0	0	0	0	0	0	0	0	0	0	0	0	0	0	0	0	0	2.56891	1.14983	0.471405	0.166667	0	0	0	0	0	0	0	0	0	0	0	0	0	0	0	0	0	0	0
Carbendazim	10605-21-7	O=C(OC)NC1=NC=2C=CC=CC2N1		9.96626	6.79202	5.89117	4.77129	3.78574	2.86263	1.8337	1.34748	0.838386	0.326167	0.17628	0.826133	0	1.70845	0	0	0.096225	0.0833333	0	0	0.0240563	0	-0.882319	7.57311	4.09106	2.71914	1.79523	1.15971	0.713772	0.339386	0.190544	0.0976897	0.028385	0.0119347	0.234287	0	0.43713	0	0	0.0279508	0.0277778	0	0	0.00310565	0	-0.202844
3,3-Diethylpentane	1067-20-5	CCC(CC)(CC)CC		7.32843	4.24264	2.91421	3	1.5	0	0	0	0	0	0	0.707107	0.125	2.12132	0	0	0	0	0	0	0	0	-1.41421	7.32843	4.24264	2.91421	3	1.5	0	0	0	0	0	0	0.707107	0.125	2.12132	0	0	0	0	0	0	0	0	-1.41421
Pethoxamid	106700-29-2	O=C(N(C(C=1C=CC=CC1)=C(C)C)CCOCC)CCl		14.9578	9.61259	7.76463	5.97421	4.69648	3.58269	2.0322	1.26258	0.741403	0.25652	0.109911	0.982896	0	2.35925	0	0	0	0.102062	0	0	0	0	-1.37635	13.1128	7.31804	4.85782	3.09811	2.18825	1.37378	0.694515	0.351598	0.189249	0.0471731	0.018476	0.532842	0	1.03004	0	0	0	0.032075	0	0	0	0	-0.4972
Acrolein	107-02-8	O=CC=C		3.41421	1.91421	1	0.5	0	0	0	0	0	0	0	0	0	0	0	0	0	0	0	0	0	0	0	2.27006	0.977284	0.371785	0.096225	0	0	0	0	0	0	0	0	0	0	0	0	0	0	0	0	0	0	0
Bromo-2-chloroethane, 1-	107-04-0	ClCCBr		3.41421	1.91421	1	0.5	0	0	0	0	0	0	0	0	0	0	0	0	0	0	0	0	0	0	0	4.51207	2.69051	1.54893	1.11346	0	0	0	0	0	0	0	0	0	0	0	0	0	0	0	0	0	0	0
Allyl Chloride	107-05-1	ClCC=C		3.41421	1.91421	1	0.5	0	0	0	0	0	0	0	0	0	0	0	0	0	0	0	0	0	0	0	3.12546	1.61828	0.751585	0.327327	0	0	0	0	0	0	0	0	0	0	0	0	0	0	0	0	0	0	0
Dichloroethane, 1,2-	107-06-2	ClCCCl		3.41421	1.91421	1	0.5	0	0	0	0	0	0	0	0	0	0	0	0	0	0	0	0	0	0	0	3.682	2.10357	1.13389	0.642857	0	0	0	0	0	0	0	0	0	0	0	0	0	0	0	0	0	0	0
Chloroethanol, 2-	107-07-3	ClCCO		3.41421	1.91421	1	0.5	0	0	0	0	0	0	0	0	0	0	0	0	0	0	0	0	0	0	0	2.99532	1.61801	0.790554	0.253546	0	0	0	0	0	0	0	0	0	0	0	0	0	0	0	0	0	0	0
Acrylonitrile	107-13-1	N#CC=C		3.41421	1.91421	1	0.5	0	0	0	0	0	0	0	0	0	0	0	0	0	0	0	0	0	0	0	2.23167	0.92053	0.333224	0.0912871	0	0	0	0	0	0	0	0	0	0	0	0	0	0	0	0	0	0	0
Ethylene Diamine	107-15-3	NCCN		3.41421	1.91421	1	0.5	0	0	0	0	0	0	0	0	0	0	0	0	0	0	0	0	0	0	0	2.56891	1.3165	0.57735	0.166667	0	0	0	0	0	0	0	0	0	0	0	0	0	0	0	0	0	0	0
Allyl Alcohol	107-18-6	OCC=C		3.41421	1.91421	1	0.5	0	0	0	0	0	0	0	0	0	0	0	0	0	0	0	0	0	0	0	2.43878	1.13272	0.471249	0.129099	0	0	0	0	0	0	0	0	0	0	0	0	0	0	0	0	0	0	0
Propargyl Alcohol	107-19-7	C#CCO		3.41421	1.91421	1	0.5	0	0	0	0	0	0	0	0	0	0	0	0	0	0	0	0	0	0	0	2.23167	0.958456	0.362238	0.0912871	0	0	0	0	0	0	0	0	0	0	0	0	0	0	0	0	0	0	0
Ethylene Glycol	107-21-1	OCCO		3.41421	1.91421	1	0.5	0	0	0	0	0	0	0	0	0	0	0	0	0	0	0	0	0	0	0	2.30864	1.13246	0.447214	0.1	0	0	0	0	0	0	0	0	0	0	0	0	0	0	0	0	0	0	0
2-Methylpentane	107-83-5	CCCC(C)C		4.99156	2.77006	2.18252	0.866025	0.57735	0	0	0	0	0	0	0.408248	0	0.288675	0	0	0	0	0	0	0	0	0.119573	4.99156	2.77006	2.18252	0.866025	0.57735	0	0	0	0	0	0	0.408248	0	0.288675	0	0	0	0	0	0	0	0	0.119573
Propylene Glycol Monomethyl Ether	107-98-2	OC(C)COC		4.99156	2.77006	2.18252	0.866025	0.57735	0	0	0	0	0	0	0.408248	0	0.288675	0	0	0	0	0	0	0	0	0.119573	4.13992	1.94072	1.30436	0.407869	0.241202	0	0	0	0	0	0	0.182574	0	0.0745356	0	0	0	0	0	0	0	0	0.108039
Glyphosate	1071-83-6	O=C(O)CNCP(=O)(O)O		8.19867	4.4165	4.84674	1.70825	1.04064	0.51031	0.612372	0	0	0	0	1.96891	0.353553	1.03868	0	0	0	0	0	0	0	0	0.930233	5.91399	4.1848	3.28891	1.22955	0.711568	0.361931	0.186889	0	0	0	0	0.710241	0.0774597	0.300348	0	0	0	0	0	0	0	0	0.409893
Benzovindiflupyr	1072957-71-1	O=C(NC1=CC=CC2=C1C3C(=C(Cl)Cl)C2CC3)C4=CN(N=C4C(F)F)C		18.5851	12.3799	12.0199	9.94808	9.26469	7.57961	5.04642	3.43257	2.64079	1.76864	1.16077	2.26035	0	5.21996	0	0	0.2566	0.123597	0	0	0.0130946	0.0113402	-2.95962	15.2821	8.94604	7.51265	5.57011	4.71655	3.28136	1.99609	1.20692	0.780407	0.439904	0.237283	1.18102	0	2.53377	0	0	0.153868	0.0657229	0	0	0.00400938	0.00400938	-1.35275
Bromo-3-fluorobenzene, 1-	1073-06-9	FC1=CC=CC(Br)=C1		5.98313	3.78769	3.37695	2.19858	1.73736	0.971405	0.451184	0	0	0	0	0.57735	0	0.741582	0	0	0	0.0833333	0	0	0	0	-0.164231	5.65133	2.99233	2.35557	1.27992	0.831216	0.392019	0.165821	0	0	0	0	0.390321	0	0.420512	0	0	0	0.0277778	0	0	0	0	-0.0301914
1-Methyl-2-N-Propylbenzene	1074-17-5	C=1C=CC(=C(C1)C)CCC		7.39734	4.84254	3.8105	2.94858	2.19271	1.56183	0.601008	0.273353	0.125	0.0416667	0	0.402369	0	1.02022	0	0	0	0.0833333	0	0	0	0	-0.617851	6.72361	3.88801	2.67648	1.78059	1.15993	0.71392	0.236452	0.0992537	0.0416667	0.0138889	0	0.2464	0	0.560811	0	0	0	0.0277778	0	0	0	0	-0.314411
1-Methyl-3-N-Propylbenzene	1074-43-7	C=1C=C(C=C(C1)CCC)C		7.39734	4.8257	3.92648	2.74192	2.23016	1.4678	0.788949	0.26011	0.142259	0	0	0.492799	0	0.777317	0	0	0	0.0833333	0	0	0	0	-0.284518	6.72361	3.88203	2.73905	1.62116	1.15633	0.648383	0.33892	0.0999466	0.051834	0	0	0.284518	0	0.389859	0	0	0	0.0277778	0	0	0	0	-0.105341
1-Methyl-4-N-Propylbenzene	1074-55-1	C=1C=C(C=CC1C)CCC		7.39734	4.8257	3.91457	2.83235	2.02604	1.59341	0.735702	0.367851	0.0833333	0	0	0.492799	0	0.841261	0	0	0	0.0833333	0	0	0	0	-0.348462	6.72361	3.88203	2.7356	1.65928	1.04342	0.698784	0.309618	0.159224	0.0277778	0	0	0.284518	0	0.411866	0	0	0	0.0277778	0	0	0	0	-0.127348
Tebuconazole	107534-96-3	ClC1=CC=C(C=C1)CCC(O)(CN2N=CN=C2)C(C)(C)C		15.5102	9.80044	9.82984	7.26439	4.77536	3.55137	2.27267	1.37566	0.927125	0.558855	0.278998	2.67548	0.375	5.18705	0	0	0.144338	0.0833333	0	0	0	0	-2.51158	13.5082	7.4716	6.93755	4.27871	2.40179	1.65298	0.980635	0.50507	0.310712	0.19693	0.0681881	2.0334	0.305902	3.17213	0	0	0.0298142	0.0277778	0	0	0	0	-1.13873
Hexylbenzene	1077-16-3	C=1C=CC(=CC1)CCCCCC		8.64842	5.93185	4.35337	3.19067	2.3356	1.70771	0.82375	0.552586	0.318568	0.174231	0.0871154	0.204124	0	0.433013	0	0	0	0.102062	0	0	0	0	-0.228889	7.92229	4.97134	3.29626	2.16183	1.40058	0.894596	0.442742	0.280459	0.143404	0.0697	0.0309821	0.117851	0	0.219416	0	0	0	0.032075	0	0	0	0	-0.101565
Vinyl Acetate	108-05-4	O=C(OC=C)C		4.99156	2.77006	2.18252	0.866025	0.57735	0	0	0	0	0	0	0.408248	0	0.288675	0	0	0	0	0	0	0	0	0.119573	3.60095	1.5522	0.776099	0.249297	0.117354	0	0	0	0	0	0	0.0833333	0	0.0481125	0	0	0	0	0	0	0	0	0.0352208
2,4-Dimethylpentane	108-08-7	CC(C)CC(C)C		5.86181	3.1259	3.0234	0.942809	0.942809	0	0	0	0	0	0	0.816497	0	0.471405	0	0	0	0	0	0	0	0	0.345092	5.86181	3.1259	3.0234	0.942809	0.942809	0	0	0	0	0	0	0.816497	0	0.471405	0	0	0	0	0	0	0	0	0.345092
Methyl Isobutyl Ketone (4-methyl-2-pentanone)	108-10-1	O=C(C)CC(C)C		5.86181	3.1259	3.0234	0.942809	0.942809	0	0	0	0	0	0	0.816497	0	0.471405	0	0	0	0	0	0	0	0	0.345092	5.19271	2.62063	2.29999	0.695706	0.574915	0	0	0	0	0	0	0.552586	0	0.287457	0	0	0	0	0	0	0	0	0.265128
Methyl-2-Pentanol, 4-	108-11-2	OC(C)CC(C)C		5.86181	3.1259	3.0234	0.942809	0.942809	0	0	0	0	0	0	0.816497	0	0.471405	0	0	0	0	0	0	0	0	0.345092	5.30902	2.80675	2.47857	0.812516	0.682223	0	0	0	0	0	0	0.590822	0	0.341112	0	0	0	0	0	0	0	0	0.249711
Biuret	108-19-0	O=C(N)NC(=O)N		5.86181	3.1259	3.0234	0.942809	0.942809	0	0	0	0	0	0	0.816497	0	0.471405	0	0	0	0	0	0	0	0	0.345092	3.4712	1.4856	0.853502	0.2464	0.121426	0	0	0	0	0	0	0.117851	0	0.0589256	0	0	0	0	0	0	0	0	0.0589256
Diisopropyl Ether	108-20-3	O(C(C)C)C(C)C		5.86181	3.1259	3.0234	0.942809	0.942809	0	0	0	0	0	0	0.816497	0	0.471405	0	0	0	0	0	0	0	0	0.345092	5.56295	2.78081	2.23359	0.544331	0.544331	0	0	0	0	0	0	0.471405	0	0.272166	0	0	0	0	0	0	0	0	0.199239
Maleic Anhydride	108-31-6	O=C1OC(=O)C=C1		5.27602	3.28769	3.0234	1.957	1.49162	0.638071	0	0	0	0	0	0.57735	0	0.741582	0	0	0.117851	0	0	0	0	0	-0.164231	3.37945	1.72718	1.07347	0.556683	0.303268	0.0694444	0	0	0	0	0	0.096225	0	0.103668	0	0	0.0340207	0	0	0	0	0	-0.00744303
Dibromobenzene, 1,3-	108-36-1	BrC1=CC=CC(Br)=C1		5.98313	3.78769	3.37695	2.19858	1.73736	0.971405	0.451184	0	0	0	0	0.57735	0	0.741582	0	0	0	0.0833333	0	0	0	0	-0.164231	7.23732	3.78533	3.27124	1.77317	1.56558	0.544631	0.403795	0	0	0	0	0.654654	0	0.705291	0	0	0	0.0277778	0	0	0	0	-0.0506376
Xylene, m-	108-38-3	C=1C=C(C=C(C1)C)C		5.98313	3.78769	3.37695	2.19858	1.73736	0.971405	0.451184	0	0	0	0	0.57735	0	0.741582	0	0	0	0.0833333	0	0	0	0	-0.164231	5.3094	2.82137	2.15815	1.17358	0.807016	0.359117	0.159224	0	0	0	0	0.333333	0	0.359117	0	0	0	0.0277778	0	0	0	0	-0.0257834
Cresol, m-	108-39-4	OC1=CC=CC(=C1)C		5.98313	3.78769	3.37695	2.19858	1.73736	0.971405	0.451184	0	0	0	0	0.57735	0	0.741582	0	0	0	0.0833333	0	0	0	0	-0.164231	4.75661	2.54497	1.839	1.00166	0.62797	0.305925	0.101917	0	0	0	0	0.241202	0	0.259859	0	0	0	0.0277778	0	0	0	0	-0.0186571
Phenylenediamine, m-	108-45-2	NC1=CC=CC(N)=C1		5.98313	3.78769	3.37695	2.19858	1.73736	0.971405	0.451184	0	0	0	0	0.57735	0	0.741582	0	0	0	0.0833333	0	0	0	0	-0.164231	4.4641	2.39872	1.67012	0.910684	0.55901	0.277778	0.0801875	0	0	0	0	0.19245	0	0.207336	0	0	0	0.0277778	0	0	0	0	-0.0148861
Bis(2-chloro-1-methylethyl) ether	108-60-1	ClCC(OC(C)CCl)C		7.27602	4.20191	3.26254	2.19858	1.02022	0.569036	0.117851	0	0	0	0	0.57735	0	0.910684	0	0	0	0	0	0	0	0	-0.333333	7.24495	4.04617	2.68314	1.7684	0.614792	0.372521	0.0874818	0	0	0	0	0.333333	0	0.570415	0	0	0	0	0	0	0	0	-0.237081
Metaldehyde	108-62-3	O1C(OC(OC(OC1C)C)C)C		9.13783	5.57539	5.3635	3.21895	3.13245	1.31413	1.27882	0.536492	0.379357	0	0	1.1547	0	1.33333	0	0	0	0	0	0.0277778	0	0	-0.178633	7.94239	4.19502	2.81485	1.53311	1.2078	0.361357	0.284681	0.0851726	0.054932	0	0	0.3849	0	0.444444	0	0	0	0	0	0.00308642	0	0	-0.0595443
Trimethylbenzene, 1,3,5-	108-67-8	C=1C(=CC(=CC1C)C)C		6.85337	4.18154	4.02262	2.41421	2.34934	0.985599	0.696923	0	0	0	0	0.866025	0	1	0	0	0	0.0680414	0	0	0	0	-0.133975	6.23205	3.23205	2.66506	1.36603	1.20235	0.394338	0.269338	0	0	0	0	0.5	0	0.5	0	0	0	0.0240563	0	0	0	0	0
Bromobenzene	108-86-1	BrC=1C=CC=CC1		5.11288	3.39385	2.74318	1.89385	1.30671	0.901048	0.204124	0	0	0	0	0.288675	0	0.408248	0	0	0	0.102062	0	0	0	0	-0.119573	5.35071	2.89266	2.21124	1.26178	0.719892	0.410668	0.125988	0	0	0	0	0.327327	0	0.377964	0	0	0	0.032075	0	0	0	0	-0.0506376
Methylcyclohexane	108-87-2	CC1CCCCC1		5.11288	3.39385	2.74318	1.89385	1.30671	0.901048	0.204124	0	0	0	0	0.288675	0	0.408248	0	0	0	0.102062	0	0	0	0	-0.119573	5.11288	3.39385	2.74318	1.89385	1.30671	0.901048	0.204124	0	0	0	0	0.288675	0	0.408248	0	0	0	0.102062	0	0	0	0	-0.119573
Toluene	108-88-3	C=1C=CC(=CC1)C		5.11288	3.39385	2.74318	1.89385	1.30671	0.901048	0.204124	0	0	0	0	0.288675	0	0.408248	0	0	0	0.102062	0	0	0	0	-0.119573	4.38675	2.41068	1.6547	0.940456	0.534378	0.303561	0.06415	0	0	0	0	0.166667	0	0.19245	0	0	0	0.032075	0	0	0	0	-0.0257834
Chlorobenzene	108-90-7	ClC=1C=CC=CC1		5.11288	3.39385	2.74318	1.89385	1.30671	0.901048	0.204124	0	0	0	0	0.288675	0	0.408248	0	0	0	0.102062	0	0	0	0	-0.119573	4.52064	2.47763	1.732	0.985087	0.560146	0.318438	0.0727393	0	0	0	0	0.188982	0	0.218218	0	0	0	0.032075	0	0	0	0	-0.0292356
Cyclohexylamine	108-91-8	NC1CCCCC1		5.11288	3.39385	2.74318	1.89385	1.30671	0.901048	0.204124	0	0	0	0	0.288675	0	0.408248	0	0	0	0.102062	0	0	0	0	-0.119573	4.69023	3.14983	2.39809	1.64983	1.13417	0.779039	0.117851	0	0	0	0	0.166667	0	0.235702	0	0	0	0.102062	0	0	0	0	-0.0690356
Cyclohexanone	108-94-1	O=C1CCCCC1		5.11288	3.39385	2.74318	1.89385	1.30671	0.901048	0.204124	0	0	0	0	0.288675	0	0.408248	0	0	0	0.102062	0	0	0	0	-0.119573	4.44378	2.91123	2.09934	1.41123	0.946114	0.632392	0.0721688	0	0	0	0	0.102062	0	0.144338	0	0	0	0.0883884	0	0	0	0	-0.0422755
Phenol	108-95-2	OC=1C=CC=CC1		5.11288	3.39385	2.74318	1.89385	1.30671	0.901048	0.204124	0	0	0	0	0.288675	0	0.408248	0	0	0	0.102062	0	0	0	0	-0.119573	3.83396	2.13429	1.33555	0.756194	0.427994	0.24214	0.0286888	0	0	0	0	0.0745356	0	0.0860663	0	0	0	0.032075	0	0	0	0	-0.0115307
Benzenethiol	108-98-5	SC=1C=CC=CC1		5.11288	3.39385	2.74318	1.89385	1.30671	0.901048	0.204124	0	0	0	0	0.288675	0	0.408248	0	0	0	0.102062	0	0	0	0	-0.119573	4.72839	2.5815	1.85195	1.05434	0.600127	0.341521	0.0860663	0	0	0	0	0.223607	0	0.258199	0	0	0	0.032075	0	0	0	0	-0.0345921
Perfluorohexanesulfonate	108427-53-8	O=S(=O)([O-])C(F)(F)C(F)(F)C(F)(F)C(F)(F)C(F)(F)C(F)(F)F		19.5	9.5	12.625	10	4.21875	1.71875	0.664062	0.234375	0.0703125	0	0	6.25	1.125	16.75	0	0	0	0	0	0	0	0	-10.5	10.363	5.81914	5.18721	3.10288	1.35427	0.578551	0.239983	0.0939634	0.0265756	0	0	1.54199	0.170335	2.63198	0	0	0	0	0	0	0	0	-1.08999
Pentane, n-	109-66-0	CCCCC		4.12132	2.41421	1.35355	0.707107	0.353553	0	0	0	0	0	0	0	0	0	0	0	0	0	0	0	0	0	0	4.12132	2.41421	1.35355	0.707107	0.353553	0	0	0	0	0	0	0	0	0	0	0	0	0	0	0	0	0	0
1-Pentene	109-67-1	C=CCCC		4.12132	2.41421	1.35355	0.707107	0.353553	0	0	0	0	0	0	0	0	0	0	0	0	0	0	0	0	0	0	3.69867	2.0236	1.07735	0.492799	0.204124	0	0	0	0	0	0	0	0	0	0	0	0	0	0	0	0	0	0
Chlorobutane, 1-	109-69-3	ClCCCC		4.12132	2.41421	1.35355	0.707107	0.353553	0	0	0	0	0	0	0	0	0	0	0	0	0	0	0	0	0	0	4.25521	2.50889	1.4205	0.754445	0.400892	0	0	0	0	0	0	0	0	0	0	0	0	0	0	0	0	0	0
Malononitrile	109-77-3	N#CCC#N		4.12132	2.41421	1.35355	0.707107	0.353553	0	0	0	0	0	0	0	0	0	0	0	0	0	0	0	0	0	0	2.60153	1.15432	0.493004	0.158114	0.0353553	0	0	0	0	0	0	0	0	0	0	0	0	0	0	0	0	0	0
Ethylene Cyanohydrin	109-78-4	N#CCCO		4.12132	2.41421	1.35355	0.707107	0.353553	0	0	0	0	0	0	0	0	0	0	0	0	0	0	0	0	0	0	2.80864	1.39339	0.631721	0.223607	0.05	0	0	0	0	0	0	0	0	0	0	0	0	0	0	0	0	0	0
Methoxyethanol, 2-	109-86-4	OCCOC		4.12132	2.41421	1.35355	0.707107	0.353553	0	0	0	0	0	0	0	0	0	0	0	0	0	0	0	0	0	0	3.26968	1.51315	0.716406	0.295411	0.0912871	0	0	0	0	0	0	0	0	0	0	0	0	0	0	0	0	0	0
Tetrahydrofuran	109-99-9	O1CCCC1		3.53553	2.5	1.76777	1.25	0.883883	0	0	0	0	0	0	0	0	0	0	0	0.176777	0	0	0	0	0	0	3.23668	2.07735	1.31948	0.82735	0.51031	0	0	0	0	0	0	0	0	0	0	0	0.102062	0	0	0	0	0	0
Diflufenzopyr	109293-97-2	O=C(O)C1=CC=CN=C1C(=NNC(=O)NC=2C=C(F)C=C(F)C2)C		17.6899	11.3631	10.5352	7.58872	6.47691	4.57603	2.84211	1.48039	0.980642	0.612034	0.35842	1.91135	0	3.33509	0	0	0	0.151375	0	0	0	0	-1.42374	12.3782	6.62623	4.62599	2.8264	1.83882	1.05212	0.438076	0.193282	0.0914947	0.0471894	0.0219468	0.54587	0	0.855469	0	0	0	0.0455728	0	0	0	0	-0.309599
Furan	110-00-9	O1C=CC=C1		3.53553	2.5	1.76777	1.25	0.883883	0	0	0	0	0	0	0	0	0	0	0	0.176777	0	0	0	0	0	0	2.71765	1.4714	0.793148	0.425381	0.226805	0	0	0	0	0	0	0	0	0	0	0	0.0453609	0	0	0	0	0	0
Thiophene	110-02-1	S1C=CC=C1		3.53553	2.5	1.76777	1.25	0.883883	0	0	0	0	0	0	0	0	0	0	0	0.176777	0	0	0	0	0	0	3.53415	2.41421	1.60965	1.05392	0.680414	0	0	0	0	0	0	0	0	0	0	0	0.136083	0	0	0	0	0	0
Methoxyethanol Acetate, 2-	110-49-6	O=C(OCCOC)C		6.40578	3.77006	2.88963	1.38503	0.802586	0.433013	0.288675	0	0	0	0	0.408248	0	0.288675	0	0	0	0	0	0	0	0	0.119573	5.13896	2.39385	1.33284	0.592783	0.268729	0.100344	0.058677	0	0	0	0	0.0833333	0	0.0589256	0	0	0	0	0	0	0	0	0.0244078
Hexane, N-	110-54-3	CCCCCC		4.82843	2.91421	1.70711	0.957107	0.5	0.25	0	0	0	0	0	0	0	0	0	0	0	0	0	0	0	0	0	4.82843	2.91421	1.70711	0.957107	0.5	0.25	0	0	0	0	0	0	0	0	0	0	0	0	0	0	0	0	0
Ethoxyethanol, 2-	110-80-5	OCCOCC		4.82843	2.91421	1.70711	0.957107	0.5	0.25	0	0	0	0	0	0	0	0	0	0	0	0	0	0	0	0	0	3.97678	2.10068	0.92053	0.439749	0.208887	0.0645497	0	0	0	0	0	0	0	0	0	0	0	0	0	0	0	0	0
Cyclohexane	110-82-7	C1CCCCC1		4.24264	3	2.12132	1.5	1.06066	0.75	0	0	0	0	0	0	0	0	0	0	0	0.125	0	0	0	0	0	4.24264	3	2.12132	1.5	1.06066	0.75	0	0	0	0	0	0	0	0	0	0	0	0.125	0	0	0	0	0
Cyclohexene	110-83-8	C1=CCCCC1		4.24264	3	2.12132	1.5	1.06066	0.75	0	0	0	0	0	0	0	0	0	0	0	0.125	0	0	0	0	0	3.98313	2.64983	1.75586	1.15825	0.76008	0.5	0	0	0	0	0	0	0	0	0	0	0	0.0833333	0	0	0	0	0
Pyridine	110-86-1	N=1C=CC=CC1		4.24264	3	2.12132	1.5	1.06066	0.75	0	0	0	0	0	0	0	0	0	0	0	0.125	0	0	0	0	0	3.33396	1.84973	1.02456	0.566487	0.312602	0.172133	0	0	0	0	0	0	0	0	0	0	0	0.0286888	0	0	0	0	0
Dimethomorph	110488-70-5	O=C(C=C(C1=CC=C(Cl)C=C1)C2=CC=C(OC)C(OC)=C2)N3CCOCC3		19.2254	13.1177	11.2047	9.5992	7.59812	6.24379	3.96862	2.87758	1.99864	1.35571	0.860713	1.49379	0	3.7581	0	0	0	0.253437	0	0	0	0	-2.2643	16.1613	9.06598	6.50876	4.69232	3.09103	2.12317	1.13411	0.695628	0.392676	0.233001	0.136715	0.710177	0	1.45322	0	0	0	0.0974776	0	0	0	0	-0.743038
Ethoxyethanol Acetate, 2-	111-15-9	O=C(OCCOCC)C		7.11288	4.27006	3.24318	1.63503	0.979363	0.567514	0.306186	0.204124	0	0	0	0.408248	0	0.288675	0	0	0	0	0	0	0	0	0.119573	5.84607	2.98138	1.53697	0.73712	0.388659	0.147065	0.0709537	0.0414909	0	0	0	0.0833333	0	0.0589256	0	0	0	0	0	0	0	0	0.0244078
Glutaraldehyde	111-30-8	O=CCCCC=O		5.53553	3.41421	2.06066	1.20711	0.676777	0.353553	0.176777	0	0	0	0	0	0	0	0	0	0	0	0	0	0	0	0	4.09252	2.2879	1.26424	0.643951	0.284518	0.096225	0.0196419	0	0	0	0	0	0	0	0	0	0	0	0	0	0	0	0
Diethanolamine	111-42-2	OCCNCCO		5.53553	3.41421	2.06066	1.20711	0.676777	0.353553	0.176777	0	0	0	0	0	0	0	0	0	0	0	0	0	0	0	0	4.22285	2.33956	1.19721	0.57716	0.283114	0.111803	0.025	0	0	0	0	0	0	0	0	0	0	0	0	0	0	0	0
Thiodiglycol	111-48-8	OCCSCCO		5.53553	3.41421	2.06066	1.20711	0.676777	0.353553	0.176777	0	0	0	0	0	0	0	0	0	0	0	0	0	0	0	0	4.9476	3.36451	2.28433	1.41375	0.693485	0.273861	0.0612372	0	0	0	0	0	0	0	0	0	0	0	0	0	0	0	0
Octane	111-65-9	CCCCCCCC		6.24264	3.91421	2.41421	1.45711	0.853553	0.478553	0.25	0.125	0	0	0	0	0	0	0	0	0	0	0	0	0	0	0	6.24264	3.91421	2.41421	1.45711	0.853553	0.478553	0.25	0.125	0	0	0	0	0	0	0	0	0	0	0	0	0	0	0
1-Octene	111-66-0	C=CCCCCCC		6.24264	3.91421	2.41421	1.45711	0.853553	0.478553	0.25	0.125	0	0	0	0	0	0	0	0	0	0	0	0	0	0	0	5.81999	3.5236	2.13801	1.2618	0.715452	0.380901	0.174231	0.0721688	0	0	0	0	0	0	0	0	0	0	0	0	0	0	0
Adiponitrile	111-69-3	N#CCCCCC#N		6.24264	3.91421	2.41421	1.45711	0.853553	0.478553	0.25	0.125	0	0	0	0	0	0	0	0	0	0	0	0	0	0	0	4.72285	2.65432	1.52333	0.82716	0.408114	0.174303	0.0559017	0.0125	0	0	0	0	0	0	0	0	0	0	0	0	0	0	0
Heptanal, n-	111-71-7	O=CCCCCCC		6.24264	3.91421	2.41421	1.45711	0.853553	0.478553	0.25	0.125	0	0	0	0	0	0	0	0	0	0	0	0	0	0	0	5.52113	3.35106	2.016	1.17553	0.654448	0.337764	0.143729	0.0416667	0	0	0	0	0	0	0	0	0	0	0	0	0	0	0
Ethylene Glycol Monobutyl Ether	111-76-2	OCCOCCCC		6.24264	3.91421	2.41421	1.45711	0.853553	0.478553	0.25	0.125	0	0	0	0	0	0	0	0	0	0	0	0	0	0	0	5.391	3.10068	1.68953	0.877853	0.413011	0.219874	0.104444	0.0322749	0	0	0	0	0	0	0	0	0	0	0	0	0	0	0
Ethanol, 2-(2-methoxyethoxy)-	111-77-3	OCCOCCOC		6.24264	3.91421	2.41421	1.45711	0.853553	0.478553	0.25	0.125	0	0	0	0	0	0	0	0	0	0	0	0	0	0	0	5.09214	2.5905	1.32878	0.66742	0.308871	0.146236	0.0603006	0.0186339	0	0	0	0	0	0	0	0	0	0	0	0	0	0	0
Nonane, n-	111-84-2	CCCCCCCCC		6.94975	4.41421	2.76777	1.70711	1.03033	0.603553	0.338388	0.176777	0.0883884	0	0	0	0	0	0	0	0	0	0	0	0	0	0	6.94975	4.41421	2.76777	1.70711	1.03033	0.603553	0.338388	0.176777	0.0883884	0	0	0	0	0	0	0	0	0	0	0	0	0	0
Diethylene Glycol Monoethyl Ether	111-90-0	OCCOCCOCC		6.94975	4.41421	2.76777	1.70711	1.03033	0.603553	0.338388	0.176777	0.0883884	0	0	0	0	0	0	0	0	0	0	0	0	0	0	5.79924	3.17804	1.5329	0.811757	0.4288	0.187902	0.0897634	0.0426389	0.0131762	0	0	0	0	0	0	0	0	0	0	0	0	0	0
Bis(2-chloroethoxy)methane	111-91-1	ClCCOCOCCCl		6.94975	4.41421	2.76777	1.70711	1.03033	0.603553	0.338388	0.176777	0.0883884	0	0	0	0	0	0	0	0	0	0	0	0	0	0	6.61982	3.75827	2.06824	0.918252	0.504104	0.216964	0.123954	0.0668153	0.0378807	0	0	0	0	0	0	0	0	0	0	0	0	0	0
Pebulate	1114-71-2	O=C(SCCC)N(CC)CCCC		10.1044	6.25675	4.43007	3.2706	2.11913	1.29754	0.713373	0.242851	0.0833333	0.0416667	0	0.402369	0	1.06904	0	0	0	0	0	0	0	0	-0.666667	9.82285	6.1599	4.09376	2.96869	1.78984	1.1211	0.668307	0.282168	0.0968246	0.0484123	0	0.223607	0	0.610605	0	0	0	0	0	0	0	0	-0.386999
Thiacloprid	111988-49-9	N#CN=C1SCCN1CC2=CN=C(Cl)C=C2		11.3805	7.79202	6.60134	5.24747	4.16773	3.13392	1.83866	1.19085	0.79801	0.492769	0.30296	0.826133	0	1.73596	0	0	0.117851	0.0833333	0	0	0	0	-0.909825	10.0009	6.10695	4.70289	3.38857	2.49668	1.46825	0.799564	0.468396	0.280333	0.167941	0.0848799	0.498514	0	0.985416	0	0	0.136931	0.0215166	0	0	0	0	-0.486902
Nicosulfuron	111991-09-4	O=C(NC=1N=C(OC)C=C(N1)OC)NS(=O)(=O)C2=NC=CC=C2C(=O)N(C)C		20.897	13.1731	12.3132	9.31506	7.51738	5.59098	3.64452	2.19125	1.22537	0.768089	0.47046	2.73124	0.204124	5.06597	0	0	0	0.151375	0	0	0	0	-2.33473	16.2725	9.1347	6.98929	4.50064	3.01131	1.91981	1.07537	0.50866	0.272808	0.151015	0.0874846	1.13891	0.051031	1.85781	0	0	0	0.0359503	0	0	0	0	-0.718896
Triethylene Glycol	112-27-6	OCCOCCOCCO		7.65685	4.91421	3.12132	1.95711	1.20711	0.728553	0.426777	0.239277	0.125	0.0625	0	0	0	0	0	0	0	0	0	0	0	0	0	5.95356	3.28716	1.67196	0.843258	0.451075	0.216287	0.0961934	0.0471857	0.0186339	0.00416667	0	0	0	0	0	0	0	0	0	0	0	0	0
Diethylene Glycol Monobutyl Ether	112-34-5	OCCOCCOCCCC		8.36396	5.41421	3.47487	2.20711	1.38388	0.853553	0.515165	0.301777	0.169194	0.0883884	0.0441942	0	0	0	0	0	0	0	0	0	0	0	0	7.21346	4.17804	2.30191	1.24986	0.632925	0.344874	0.179191	0.0843056	0.0448817	0.0213195	0.00658808	0	0	0	0	0	0	0	0	0	0	0	0
Dodecane (C12)	112-40-3	CCCCCCCCCCCC		9.07107	5.91421	3.82843	2.45711	1.56066	0.978553	0.603553	0.364277	0.213388	0.119638	0.0625	0	0	0	0	0	0	0	0	0	0	0	0	9.07107	5.91421	3.82843	2.45711	1.56066	0.978553	0.603553	0.364277	0.213388	0.119638	0.0625	0	0	0	0	0	0	0	0	0	0	0	0
n-Eicosane (C20)	112-95-8	CCCCCCCCCCCCCCCCCCCC		14.7279	9.91421	6.65685	4.45711	2.97487	1.97855	1.31066	0.864277	0.566942	0.369638	0.239277	0	0	0	0	0	0	0	0	0	0	0	0	14.7279	9.91421	6.65685	4.45711	2.97487	1.97855	1.31066	0.864277	0.566942	0.369638	0.239277	0	0	0	0	0	0	0	0	0	0	0	0
n-Undecane (C11)	1120-21-4	CCCCCCCCCCC		8.36396	5.41421	3.47487	2.20711	1.38388	0.853553	0.515165	0.301777	0.169194	0.0883884	0.0441942	0	0	0	0	0	0	0	0	0	0	0	0	8.36396	5.41421	3.47487	2.20711	1.38388	0.853553	0.515165	0.301777	0.169194	0.0883884	0.0441942	0	0	0	0	0	0	0	0	0	0	0	0
Tebufenozide	112410-23-8	O=C(NN(C(=O)C=1C=C(C=C(C1)C)C)C(C)(C)C)C2=CC=C(C=C2)CC		19.4828	12.1124	11.9112	8.60481	6.88243	5.0889	3.2028	2.11865	0.947817	0.783802	0.457518	3.02684	0.288675	4.82878	0	0	0	0.151375	0	0	0	0	-1.80194	16.5123	8.94315	7.67918	4.18027	2.80829	1.67344	0.956637	0.519755	0.18493	0.14728	0.0653326	1.94125	0.223607	2.01115	0	0	0	0.051834	0	0	0	0	-0.0698981
Guanidine	113-00-8	N=C(N)N		3.57735	1.73205	1.73205	0	0	0	0	0	0	0	0	0.57735	0	0	0	0	0	0	0	0	0	0	0.57735	2.1547	0.82735	0.455342	0	0	0	0	0	0	0	0	0.0833333	0	0	0	0	0	0	0	0	0	0	0.0833333
MGK 264	113-48-4	O=C1N(C(=O)C2C3C=CC(C3)C12)CC(CC)CCCC		14.2757	9.66823	8.5222	7.76057	6.78541	5.25234	3.71991	2.47954	1.72034	0.970561	0.524508	1.28066	0	3.64746	0	0	0.260569	0.0555556	0	0.0151203	0.0106917	0	-2.36679	12.5478	8.20449	6.70346	5.54568	4.31953	3.00212	1.91759	1.16153	0.76302	0.43821	0.254793	0.853206	0	2.11684	0	0	0.194403	0.037037	0	0.0087841	0.00414087	0	-1.26363
Cyclanilide	113136-77-9	O=C(O)C1(C(=O)NC2=CC=C(Cl)C=C2Cl)CC1		12.6294	7.95403	7.6802	5.97407	4.40627	2.38447	1.53585	0.920477	0.454371	0.324301	0.0875134	1.70822	0.0833333	4.01361	0.25	0	0	0.0680414	0	0	0	0	-2.30539	10.1778	5.71089	4.80919	3.07117	1.82659	0.865664	0.526951	0.229391	0.109168	0.0651961	0.0151133	0.948266	0.0625	1.53082	0.25	0	0	0.0240563	0	0	0	0	-0.582556
Cycloate	1134-23-2	O=C(SCC)N(CC)C1CCCCC1		10.3889	6.79122	5.23615	4.20165	3.43206	2.11403	1.08106	0.597759	0.315641	0.0821332	0.0340207	0.538452	0	1.48004	0	0	0	0.102062	0	0	0	0	-0.941584	10.1073	6.71127	4.99204	3.62861	2.82641	1.89903	0.932142	0.49775	0.274044	0.0954302	0.0395285	0.33219	0	0.930532	0	0	0	0.102062	0	0	0	0	-0.598342
1,2,3,4-tetramehtyldibenzothiophene	113547-12-9	S1C=2C=CC=CC2C=3C1=C(C(=C(C3C)C)C)C		12.1543	8.10906	7.62177	7.30206	5.90301	4.83647	3.44527	2.3585	1.59739	0.871005	0.455634	1.31974	0	4.07579	0	0	0.0785674	0.12037	0	0	0.0283716	0	-2.75605	11.5341	6.8021	5.85454	5.28892	3.92	2.85806	1.91067	1.15047	0.69002	0.330034	0.149046	0.964539	0	2.81854	0	0	0.0765466	0.0434028	0	0	0.0132893	0	-1.85401
2,8-dimethyldibenzothiophene	1136-85-2	S1C=2C=C(C=CC2C3=CC=C(C=C13)C)C		10.4138	7.23718	6.92002	5.76228	5.1025	4.25334	3.13459	2.18404	1.48965	0.836623	0.434316	1.18285	0	2.48157	0	0	0.0785674	0.136083	0	0	0.032075	0	-1.29872	9.68885	5.95081	5.18507	3.89967	3.29395	2.31382	1.58909	1.00678	0.607241	0.271803	0.125105	0.831224	0	1.59252	0	0	0.0765466	0.0481125	0	0	0.0147314	0	-0.761292
Phenol, 2-(1-methylethoxy)-, methylcarbamate	114-26-1	O=C(OC=1C=CC=CC1OC(C)C)NC		11.2591	7.13023	6.18329	4.24269	3.19405	2.59349	1.43631	0.910551	0.454604	0.151181	0.0684979	1.03026	0	1.5906	0	0	0	0.0833333	0	0	0	0	-0.560344	9.1115	4.78425	3.25286	1.61861	1.03668	0.668594	0.28603	0.143343	0.0640853	0.0144548	0.00504416	0.39522	0	0.42803	0	0	0	0.0277778	0	0	0	0	-0.0328098
Fenbuconazole	114369-43-6	N#CC(C=1C=CC=CC1)(CN2N=CN=C2)CCC3=CC=C(Cl)C=C3		16.8302	11.7163	10.07	8.53117	6.69638	5.12963	3.20806	2.20466	1.52404	0.98436	0.604468	1.45105	0.102062	3.41799	0	0	0.144338	0.185395	0	0	0	0	-1.96694	13.8949	8.13229	6.2159	4.44457	2.95339	2.0698	1.16341	0.670619	0.421064	0.236344	0.122726	0.898593	0.0625	1.69189	0	0	0.0298142	0.0598528	0	0	0	0	-0.793293
Triazole alanine	114419-45-3	O=C(O)C(N)CN1N=CN=C1		8.26758	5.19838	4.60749	3.31793	2.04401	1.12748	0.652908	0.378343	0.136083	0	0	0.77316	0	1.58305	0	0	0.144338	0	0	0	0	0	-0.809889	5.71361	3.00701	2.06225	1.16753	0.606628	0.272047	0.116704	0.0468849	0.0104124	0	0	0.252205	0	0.352014	0	0	0.0298142	0	0	0	0	0	-0.0998089
Propylene	115-07-1	C=CC		2.70711	1.41421	0.707107	0	0	0	0	0	0	0	0	0	0	0	0	0	0	0	0	0	0	0	0	2.28446	0.985599	0.408248	0	0	0	0	0	0	0	0	0	0	0	0	0	0	0	0	0	0	0	0
Endosulfan	115-29-7	O=S1OCC2C(CO1)C3(Cl)C(Cl)=C(Cl)C2(Cl)C3(Cl)Cl		14.2152	8.68641	9.24059	9.30235	7.27009	5.66477	4.1943	2.62153	1.53747	0.843283	0.441802	2.68506	0.291667	8.8133	0	0	0.0833333	0.0277778	0.0481125	0	0	0.00601407	-6.12824	14.3218	8.45621	8.76734	8.94687	6.59889	4.90863	3.4652	1.94775	1.061	0.551072	0.26972	2.6113	0.324378	9.11687	0	0	0.0729167	0.0208333	0.0340207	0	0	0.00425259	-6.50556
Dicofol	115-32-2	ClC1=CC=C(C=C1)C(O)(C2=CC=C(Cl)C=C2)C(Cl)(Cl)Cl		14.9663	9.24804	9.44628	7.34389	5.2776	4.07032	2.62092	1.85684	0.770171	0.285904	0.217456	2.6547	0.333333	5.67183	0	0	0	0.166667	0	0	0	0	-3.01713	13.7355	7.45107	7.37606	4.25868	2.78281	1.83736	1.02955	0.785713	0.235524	0.0660531	0.0499309	2.46805	0.392417	3.26108	0	0	0	0.0555556	0	0	0	0	-0.793023
Tris(2-chloroethyl)phosphate	115-96-8	O=P(OCCCl)(OCCCl)OCCCl		10.864	6.68198	5.12132	3.40165	2.18566	1.81066	0.71783	0.375	0.1875	0	0	0.926777	0.176777	1.43566	0	0	0	0	0	0	0	0	-0.508883	10.619	6.96227	4.81675	2.93897	2.27323	1.6153	0.705558	0.380319	0.215621	0	0	0.365148	0.0372678	0.580947	0	0	0	0	0	0	0	0	-0.215799
Aldicarb	116-06-3	O=C(ON=CC(SC)(C)C)NC		9.61288	5.51517	4.92342	3.20451	1.30998	0.719861	0.615999	0.318568	0.051031	0	0	1.49578	0.25	1.94991	0	0	0	0	0	0	0	0	-0.454124	8.56581	4.72481	4.13127	2.38706	0.447938	0.199816	0.122633	0.0718033	0.0161374	0	0	1.64982	0.353553	1.82511	0	0	0	0	0	0	0	0	-0.175286
Bromuconazole	116255-48-2	ClC1=CC=C(C(Cl)=C1)C2(OCC(Br)C2)CN3N=CN=C3		14.1649	9.58895	9.06695	7.27804	6.47004	4.40848	3.26565	2.07287	1.30963	0.769146	0.304996	1.74482	0.102062	3.48788	0	0	0.2464	0.0680414	0	0	0	0	-1.74306	13.5671	7.82125	6.96253	4.53355	3.77951	2.44121	1.61181	0.810698	0.465539	0.217582	0.0653154	1.44481	0.051031	2.16884	0	0	0.0887398	0.0240563	0	0	0	0	-0.724025
Decabromodiphenyl ether, 2,2',3,3',4,4',5,5',6,6'- (BDE-209)	1163-19-5	BrC=1C(Br)=C(Br)C(OC=2C(Br)=C(Br)C(Br)=C(Br)C2Br)=C(Br)C1Br		17.6353	10.59	10.1546	9.88047	6.56309	4.59919	3.18066	1.79964	1.0332	0.671755	0.370796	2.19667	0	6.86149	0	0	0	0.0740741	0	0	0	0	-4.66482	26.0479	13.2281	11.8301	14.5842	7.79506	4.34945	2.70061	1.34049	0.552647	0.33487	0.177917	2.55701	0	11.1241	0	0	0	0.03125	0	0	0	0	-8.5671
Novaluron	116714-46-6	O=C(NC(=O)C=1C(F)=CC=CC1F)NC2=CC=C(OC(F)(F)C(F)OC(F)(F)F)C(Cl)=C2		24.2672	14.6922	15.2917	10.2965	8.44579	5.78937	3.44603	2.06638	1.56948	0.918793	0.620221	4.52865	0.557678	6.42001	0	0	0	0.136083	0	0	0	0	-1.89136	15.8321	8.38509	6.10081	3.64936	2.30203	1.35681	0.643142	0.307528	0.178234	0.0856577	0.0467174	0.898103	0.0278575	1.30099	0	0	0	0.0481125	0	0	0	0	-0.402885
Bis(2-ethylhexyl)phthalate	117-81-7	O=C(OCC(CC)CCCC)C=1C=CC=CC1C(=O)OCC(CC)CCCC		20.7778	13.5656	10.5544	8.48373	6.11735	4.7346	2.94688	1.70862	1.20192	0.795762	0.479323	1.15182	0	2.93108	0	0	0	0.0833333	0	0	0	0	-1.77926	18.1682	10.9991	7.57551	5.3537	3.17791	2.07339	1.06931	0.457962	0.290026	0.166666	0.093996	0.635919	0	1.36898	0	0	0	0.0277778	0	0	0	0	-0.733062
Octyl Phthalate, di-N-	117-84-0	O=C(OCCCCCCCC)C=1C=CC=CC1C(=O)OCCCCCCCC		20.4515	13.7019	10.3867	7.8627	5.87623	4.33708	2.68962	1.81078	1.15078	0.802029	0.549431	0.74357	0	1.94548	0	0	0	0.0833333	0	0	0	0	-1.20191	17.8419	11.1354	7.35296	4.82899	3.08913	1.92548	1.08195	0.628359	0.33453	0.199311	0.126859	0.227671	0	0.505391	0	0	0	0.0277778	0	0	0	0	-0.27772
Fluthiacet methyl	117337-19-6	O=C1SC(=NC=2C=C(SCC(=O)OC)C(Cl)=CC2F)N3N1CCCC3		17.9743	11.9904	10.8578	9.17702	7.22548	5.86036	4.05051	2.84416	2.0212	1.34198	0.846999	1.76795	0	4.21934	0	0	0.0785674	0.138889	0	0	0.0196419	0	-2.4514	15.718	9.71483	7.65748	6.00559	4.41826	3.09751	1.91781	1.22868	0.736146	0.391116	0.231941	0.894169	0	2.18636	0	0	0.0612372	0.0708333	0	0	0.0153093	0	-1.29219
Picoxystrobin	117428-22-5	O=C(OC)C(=COC)C=1C=CC=CC1COC=2N=C(C=CC2)C(F)(F)F		19.1565	12.3627	11.2194	8.46794	6.50461	5.35998	3.21457	2.1852	1.37969	0.962692	0.656034	2.38902	0.288675	4.2047	0	0	0	0.166667	0	0	0	0	-1.81568	14.04	7.431	5.06346	3.33808	2.16307	1.39593	0.689874	0.362688	0.191687	0.108765	0.0577001	0.539461	0.0134987	1.02192	0	0	0	0.0492944	0	0	0	0	-0.482458
Dantochlor (BCDMH)	118-52-5	O=C1N(Cl)C(=O)C(N1Cl)(C)C		8.8094	4.88675	5.11695	4.75385	2.68048	1.35513	0.388889	0	0	0	0	1.62892	0.166667	4.53162	0	0	0.0555556	0	0	0	0	0	-2.90271	7.47871	3.56686	3.38454	2.39366	1.19625	0.509995	0.111825	0	0	0	0	1.03723	0.111803	2.10451	0	0	0.025	0	0	0	0	0	-1.06728
Hexachlorobenzene	118-74-1	ClC=1C(Cl)=C(Cl)C(Cl)=C(Cl)C1Cl		9.4641	5.4641	5.1547	4.97607	2.87293	1.65869	0.829345	0.222222	0	0	0	1.1547	0	3.64273	0	0	0	0.037037	0	0	0	0	-2.48803	9.80336	4.90168	4.15168	4.00441	2.00221	1.0011	0.453676	0.120536	0	0	0	0.85042	0	2.77899	0	0	0	0.015625	0	0	0	0	-1.92857
Tribromophenol, 2,4,6-	118-79-6	BrC=1C=C(Br)C(O)=C(Br)C1		7.72361	4.60906	4.39026	3.34344	2.35572	1.30467	0.697804	0.111111	0	0	0	0.95253	0	2.00613	0	0	0	0.0555556	0	0	0	0	-1.0536	9.4938	4.82425	4.34239	2.64848	2.79326	0.736178	0.703209	0.0365962	0	0	0	0.950175	0	1.43195	0	0	0	0.0208333	0	0	0	0	-0.481772
Trinitrotoluene, 2,4,6-	118-96-7	O=[N+]([O-])C=1C=C(C(=C(C1)[N+](=O)[O-])C)[N+](=O)[O-]		12.4557	7.34111	7.15036	5.15594	3.84511	2.87405	2.17253	0.786863	0.466113	0	0	1.63128	0	3.47865	0	0	0	0.0555556	0	0	0	0	-1.84736	7.94583	3.92097	2.88035	1.94184	1.15422	0.676074	0.31133	0.101456	0.0303926	0	0	0.440438	0	0.878477	0	0	0	0.0208333	0	0	0	0	-0.438038
Spiroxamine	118134-30-8	O1CC(OC12CCC(CC2)C(C)(C)C)CN(CC)CCC		15.5102	9.88309	9.54777	7.01655	5.44661	3.978	3.06038	2.06514	1.37649	0.875297	0.426892	2.62572	0.413675	4.12363	0	0	0.102062	0.0721688	0	0	0	0	-1.49791	14.7824	8.9243	7.99508	5.33475	3.87513	2.59837	1.74359	1.10928	0.649126	0.372064	0.190912	2.1083	0.330342	3.03731	0	0	0.0340207	0.0721688	0	0	0	0	-0.929003
Dichlobenil	1194-65-6	N#CC=1C(Cl)=CC=CC1Cl		7.56048	4.75322	3.95757	3.25214	2.55553	1.23877	0.652908	0.19245	0.096225	0	0	0.607487	0	1.53953	0	0	0	0.0680414	0	0	0	0	-0.932043	6.44705	3.35152	2.52286	1.70451	1.08659	0.433318	0.216541	0.0380355	0.0121987	0	0	0.389827	0	0.758165	0	0	0	0.0240563	0	0	0	0	-0.368339
Difenoconazole	119446-68-3	ClC1=CC=C(OC2=CC=C(C(Cl)=C2)C3(OCC(O3)C)CN4N=CN=C4)C=C1		18.8552	13.0384	12.1894	9.92655	8.56262	6.43784	4.47815	3.17894	2.21571	1.51722	0.910693	2.15307	0.102062	4.3119	0	0	0.2464	0.151375	0	0	0	0	-2.15883	16.0219	9.17234	7.12671	4.74443	3.42939	2.22606	1.28324	0.715167	0.398152	0.22621	0.112662	1.05414	0.0294628	1.76046	0	0	0.0638349	0.051834	0	0	0	0	-0.706317
Anthracene	120-12-7	C=1C=CC=2C=C3C=CC=CC3=CC2C1		9.38047	6.93265	6.08064	5.34399	4.58786	4.05247	2.57288	1.86925	1.36104	0.92354	0.39869	0.666667	0	1.79911	0	0	0	0.222222	0	0	0	0.0277778	-1.13245	7.7735	4.8094	3.54651	2.61403	1.88264	1.3882	0.734847	0.442118	0.265948	0.149137	0.0523115	0.333333	0	0.744017	0	0	0	0.0763889	0	0	0	0.00462963	-0.410684
Dimethylterephthalate	120-61-6	O=C(OC)C1=CC=C(C=C1)C(=O)OC		10.552	6.68507	5.44592	4.71387	2.94972	2.01175	1.30859	1.00192	0.404329	0.0555556	0	0.804738	0	2.17851	0	0	0	0.0833333	0	0	0	0	-1.37377	7.94239	3.95436	2.56051	1.7271	0.978096	0.576724	0.270206	0.146443	0.0504582	0.00694444	0	0.25	0	0.508091	0	0	0	0.0277778	0	0	0	0	-0.258091
Trichlorobenzene, 1,2,4-	120-82-1	ClC1=CC=C(Cl)C(Cl)=C1		6.85337	4.19838	3.87279	2.86037	1.81676	1.3316	0.504473	0.0680414	0	0	0	0.76008	0	1.47828	0	0	0	0.0680414	0	0	0	0	-0.718198	6.63373	3.43887	2.80927	1.85577	0.996542	0.64236	0.217235	0.0309295	0	0	0	0.516309	0	0.940059	0	0	0	0.0240563	0	0	0	0	-0.42375
Dichlorophenol, 2,4-	120-83-2	ClC1=CC=C(O)C(Cl)=C1		6.85337	4.19838	3.87279	2.86037	1.81676	1.3316	0.504473	0.0680414	0	0	0	0.76008	0	1.47828	0	0	0	0.0680414	0	0	0	0	-0.718198	5.94705	3.09553	2.43937	1.44756	0.889762	0.459633	0.184197	0.0121987	0	0	0	0.417195	0	0.600843	0	0	0	0.0240563	0	0	0	0	-0.183648
Fipronil	120068-37-3	N#CC1=NN(C(N)=C1S(=O)C(F)(F)F)C2=C(Cl)C=C(C=C2Cl)C(F)(F)F		20.0246	11.7849	12.7253	9.21534	7.24352	5.92834	3.58387	2.62853	1.57207	0.872455	0.571841	4.23188	0.57735	7.09564	0	0	0.0785674	0.0555556	0	0	0	0	-2.86376	14.2423	8.03033	6.81032	4.70339	3.3075	2.00162	1.10913	0.652351	0.328256	0.153439	0.0790654	1.33869	0.0465637	2.4133	0	0	0.025	0.0208333	0	0	0	0	-1.07461
Cyazofamid	120116-88-3	N#CC1=NC(Cl)=C(C=2C=CC(=CC2)C)N1S(=O)(=O)N(C)C		15.7841	9.78493	9.48047	7.73051	5.7871	4.96299	3.0337	1.7564	1.16152	0.669678	0.278738	2.26441	0.166667	5.35508	0	0	0.0785674	0.0833333	0	0	0	0	-3.09068	13.2734	7.74622	6.95635	4.91545	3.16035	2.28103	1.25287	0.635907	0.317087	0.16642	0.0536931	1.5499	0.0408248	2.93973	0	0	0.025	0.0277778	0	0	0	0	-1.38982
4,6-dimethyldibenzothiophene	1207-12-1	S1C=2C=CC(=CC2C=3C1=CC=CC3C)C		10.4138	7.25402	6.82348	5.84595	5.23859	4.38657	3.08019	2.02849	1.49586	0.803212	0.402829	1.1049	0	2.56198	0	0	0.0785674	0.136083	0	0	0.032075	0	-1.45708	9.68885	5.9568	5.1335	3.99491	3.28126	2.46261	1.59411	0.92417	0.592501	0.28223	0.114526	0.799226	0	1.67222	0	0	0.0765466	0.0481125	0	0	0.0147314	0	-0.872989
3,7-dimethyldibenzothiophene	1207-15-4	S1C=2C=CC(=CC2C3=CC(=CC=C13)C)C		10.4138	7.23718	6.92002	5.77602	4.99808	4.48727	3.01032	2.16009	1.51749	0.78728	0.446527	1.18285	0	2.48951	0	0	0.0785674	0.136083	0	0	0.032075	0	-1.30666	9.68885	5.95081	5.18507	3.93204	3.07184	2.5187	1.54089	0.980957	0.613772	0.257467	0.140531	0.831224	0	1.6087	0	0	0.0765466	0.0481125	0	0	0.0147314	0	-0.777475
Fenazaquin	120928-09-8	N=1C=NC=2C=CC=CC2C1OCCC3=CC=C(C=C3)C(C)(C)C		16.2862	11.0378	10.414	7.98199	6.41594	5.05409	3.4098	2.3709	1.49327	1.04228	0.702126	2.1839	0.288675	3.67558	0	0	0	0.234708	0	0	0	0.0170104	-1.49167	13.913	7.95868	6.74136	3.95575	2.5321	1.61839	0.979796	0.567509	0.25392	0.145409	0.0878221	1.63355	0.25	1.86089	0	0	0	0.0699893	0	0	0	0.00160375	-0.227345
Dinitrotoluene, 2,4-	121-14-2	O=[N+]([O-])C1=CC=C(C(=C1)[N+](=O)[O-])C		10.0081	6.01974	5.7023	4.09773	2.92552	2.08058	1.45856	0.481853	0.206867	0	0	1.20512	0	2.49942	0	0	0	0.0680414	0	0	0	0	-1.2943	6.75947	3.41554	2.48501	1.60023	0.908045	0.545858	0.238717	0.059503	0.0143397	0	0	0.357958	0	0.642356	0	0	0	0.0240563	0	0	0	0	-0.284398
Triethylamine	121-44-8	N(CC)(CC)CC		5.69867	3.34607	2.09077	1.73205	0.866025	0	0	0	0	0	0	0.204124	0	0.612372	0	0	0	0	0	0	0	0	-0.408248	5.56853	3.07	1.6195	1.34164	0.67082	0	0	0	0	0	0	0.158114	0	0.474342	0	0	0	0	0	0	0	0	-0.316228
Dimethylaniline, N,N-	121-69-7	C=1C=CC(=CC1)N(C)C		6.69023	4.30453	3.64211	2.59264	1.80083	1.25044	0.451184	0.235702	0	0	0	0.5	0	1.04044	0	0	0	0.102062	0	0	0	0	-0.54044	5.83396	3.02872	2.22998	1.27259	0.726136	0.414273	0.12807	0.0573775	0	0	0	0.298142	0	0.493336	0	0	0	0.032075	0	0	0	0	-0.195194
Malathion	121-75-5	O=C(OCC)CC(SP(=S)(OC)OC)C(=O)OCC		14.8889	8.91836	7.37748	5.49744	3.507	2.22841	1.44039	0.835364	0.310893	0.0929463	0	1.61782	0.176777	3.07916	0	0	0	0	0	0	0	0	-1.46134	13.9393	9.76392	9.78235	7.77814	4.95241	3.24008	1.84158	0.966003	0.405513	0.0875621	0	2.54793	0.33541	4.7126	0	0	0	0	0	0	0	0	-2.16467
Hexahydro-1,3,5-trinitro-1,3,5-triazine (RDX)	121-82-4	O=[N+]([O-])N1CN([N+](=O)[O-])CN([N+](=O)[O-])C1		11.5854	6.91359	6.7194	4.64492	3.08827	2.83909	1.9414	0.856305	0.3849	0	0	1.5	0	2.99156	0	0	0	0.0680414	0	0	0	0	-1.49156	7.25409	3.59281	2.65712	1.67229	1.00932	0.66739	0.266234	0.1131	0.0178885	0	0	0.4	0	0.654698	0	0	0	0.0316228	0	0	0	0	-0.254698
2,4,8-trimethyldibenzothiophene	1210-52-2	S1C=2C=CC(=CC2C3=CC(=CC(=C13)C)C)C		11.2841	7.64787	7.45943	6.16468	5.52068	4.67824	3.33054	2.29148	1.62256	0.897803	0.447041	1.38797	0	2.93074	0	0	0.0785674	0.123597	0	0	0.0291321	0	-1.54277	10.6115	6.36748	5.61238	4.37815	3.47674	2.71089	1.76699	1.07561	0.701514	0.312237	0.14708	0.951878	0	2.0134	0	0	0.0765466	0.0448896	0	0	0.0137446	0	-1.06152
Cyprodinil	121552-61-2	N=1C(=NC(=CC1C)C2CC2)NC=3C=CC=CC3		11.6649	8.30966	7.51555	5.46831	4.74569	3.59728	2.31022	1.42559	1.02501	0.564201	0.366875	1.03026	0	1.75727	0.288675	0	0	0.170103	0	0	0	0	-0.727011	9.85009	5.98763	4.5231	2.61091	1.80429	1.12569	0.595654	0.284602	0.170801	0.0754573	0.042114	0.481306	0	0.669819	0.288675	0	0	0.0465088	0	0	0	0	-0.188513
Furilazole	121776-33-8	O=C(N1CC(OC1(C)C)C=2OC=CC2)C(Cl)Cl		12.6294	7.91552	7.94265	6.10148	4.73452	3.15313	2.01533	1.36512	0.832798	0.351086	0.108418	2.02744	0.204124	3.93762	0	0	0.227671	0	0	0	0	0	-1.91018	11.0336	6.09747	5.41447	3.11567	2.16596	1.37653	0.648019	0.381697	0.205541	0.0630566	0.017099	1.2646	0.0912871	1.84369	0	0	0.0765515	0	0	0	0	0	-0.579096
Fenitrothion	122-14-5	O=[N+]([O-])C1=CC=C(OP(=S)(OC)OC)C=C1C		13.052	7.91483	7.28612	5.68915	3.94249	2.40139	1.72493	0.984836	0.758865	0.290946	0	1.83602	0.176777	3.57622	0	0	0	0.0680414	0	0	0	0	-1.74021	11.2869	7.13375	6.25799	4.47627	2.09586	1.1636	0.720295	0.413614	0.241012	0.0655439	0	1.22707	0.111803	2.21411	0	0	0	0.0240563	0	0	0	0	-0.98704
Simazine	122-34-9	ClC=1N=C(N=C(N1)NCC)NCC		9.6818	6.25755	5.12168	3.53192	3.18605	2.07997	1.49981	0.61065	0.383331	0.0481125	0.0240563	0.696923	0	1.09341	0	0	0	0.0680414	0	0	0	0	-0.39649	8.38975	4.52991	2.65038	1.44693	0.984537	0.531772	0.331525	0.108001	0.0617952	0.00625	0.003125	0.213389	0	0.2841	0	0	0	0.0111803	0	0	0	0	-0.0707107
Diphenylamine	122-39-4	C=1C=CC(=CC1)NC=2C=CC=CC2		8.93288	6.44949	5.24377	4.11616	3.31709	2.63299	1.23148	0.833333	0.589256	0.333333	0.176777	0.408248	0	0.813053	0	0	0	0.204124	0	0	0	0	-0.404804	7.2735	4.32137	2.85705	1.83625	1.20964	0.784686	0.286372	0.160375	0.0925926	0.0427667	0.0185185	0.166667	0	0.275783	0	0	0	0.06415	0	0	0	0	-0.109117
Propham	122-42-9	O=C(OC(C)C)NC=1C=CC=CC1		9.6818	6.18154	5.47446	3.33422	2.89284	1.71407	0.915097	0.545009	0.326454	0.130246	0.0680414	0.901048	0	0.975562	0	0	0	0.102062	0	0	0	0	-0.0745143	7.7806	4.20933	2.94509	1.36293	0.882876	0.457106	0.18682	0.0893419	0.0423223	0.0168747	0.00756015	0.360702	0	0.300632	0	0	0	0.032075	0	0	0	0	0.0600698
Chlorophenoxyacetic acid, 4-	122-88-3	O=C(O)COC1=CC=C(Cl)C=C1		8.97469	5.68154	5.09709	3.28769	2.18683	1.94281	0.998594	0.44005	0.376645	0.096225	0	0.901048	0	1.12994	0	0	0	0.0833333	0	0	0	0	-0.228889	6.91411	3.6624	2.57277	1.42792	0.801881	0.559725	0.233221	0.0777829	0.0432348	0.00685974	0	0.321573	0	0.37125	0	0	0	0.0277778	0	0	0	0	-0.0496768
Cyhalofop-butyl	122008-85-9	N#CC1=CC=C(OC2=CC=C(OC(C(=O)OCCCC)C)C=C2)C(F)=C1		18.9409	12.5284	10.6332	8.57486	6.18129	4.97716	3.1404	2.11716	1.47492	0.967525	0.64698	1.48615	0	3.35486	0	0	0	0.151375	0	0	0	0	-1.86872	14.6983	8.34012	5.6116	3.49952	2.05307	1.29894	0.635355	0.358253	0.182311	0.0976162	0.0529182	0.49886	0	0.815234	0	0	0	0.051834	0	0	0	0	-0.316374
Chlorfenapyr	122453-73-0	N#CC=1C(Br)=C(N(C1C=2C=CC(Cl)=CC2)COCC)C(F)(F)F		17.1983	10.8071	10.2264	7.6591	6.82029	5.29378	3.83801	2.57373	1.43696	0.825925	0.421886	2.49332	0.288675	4.20539	0	0	0.06415	0.0833333	0	0	0	0	-1.71207	14.258	7.70875	5.78202	4.15056	3.02798	1.91947	1.11891	0.65897	0.337963	0.155974	0.0605621	0.905311	0.0134987	1.86097	0	0	0.0279508	0.0277778	0	0	0	0	-0.955659
Perfluoro(2-propoxypropanoate)	122499-17-6	O=C([O-])C(F)(OC(F)(F)C(F)(F)C(F)(F)F)C(F)(F)F		16.7845	8.40048	10.7578	7.36373	3.48952	1.76484	0.862032	0.351967	0	0	0	5.12308	0.903839	11.3535	0	0	0	0	0	0	0	0	-6.23045	8.38235	3.8953	3.07147	1.61753	0.620987	0.242251	0.102369	0.0282142	0	0	0	0.793322	0.0787228	1.1511	0	0	0	0	0	0	0	0	-0.357779
Imazosulfuron	122548-33-8	O=C(NC=1N=C(OC)C=C(N1)OC)NS(=O)(=O)C2=C(Cl)N=C3C=CC=CN32		19.6041	12.8349	12.1024	9.38406	8.64621	6.15644	4.18007	2.74856	1.69919	0.927546	0.564229	2.5862	0.204124	4.59058	0	0	0.0785674	0.151375	0	0	0.0196419	0	-2.00438	15.5755	9.13364	6.92821	4.97954	3.70632	2.17009	1.26501	0.7207	0.396688	0.199481	0.110283	1.04655	0.051031	2.04212	0	0	0.025	0.039279	0	0	0.00277778	0	-0.995566
Sulfentrazone	122836-35-5	O=C1N(N=C(N1C(F)F)C)C2=CC(NS(=O)(=O)C)=C(Cl)C=C2Cl		17.5246	10.5087	11.172	7.63191	6.86936	4.81752	3.10229	2.38838	1.31908	0.836873	0.475047	3.34349	0.353553	4.7881	0	0	0.0785674	0.0555556	0	0	0	0	-1.44461	14.0469	8.5925	7.1098	3.942	2.97044	1.91906	1.0563	0.693461	0.297492	0.172557	0.0688464	1.56249	0.102062	1.85162	0	0	0.0223607	0.0208333	0	0	0	0	-0.289125
Rimsulfuron	122931-48-0	O=C(NC=1N=C(OC)C=C(N1)OC)NS(=O)(=O)C2=NC=CC=C2S(=O)(=O)CC		20.9494	13.1237	12.4948	9.44969	7.52765	5.71309	3.51152	2.20773	1.15581	0.810627	0.435693	3.2377	0.408248	5.62543	0	0	0	0.151375	0	0	0	0	-2.38773	16.6654	10.748	8.89038	6.43307	4.48648	3.08936	1.61869	0.769207	0.422923	0.25556	0.141417	1.57422	0.1232	3.04514	0	0	0	0.0359503	0	0	0	0	-1.47092
Aminophenol, p-	123-30-8	OC1=CC=C(N)C=C1		5.98313	3.78769	3.36504	2.30453	1.42675	1.30474	0.333333	0	0	0	0	0.57735	0	0.816497	0	0	0	0.0833333	0	0	0	0	-0.239146	4.33396	2.33365	1.59153	0.893088	0.474322	0.308289	0.0569202	0	0	0	0	0.170761	0	0.197177	0	0	0	0.0277778	0	0	0	0	-0.0264168
Hydroquinone	123-31-9	OC1=CC=C(O)C=C1		5.98313	3.78769	3.36504	2.30453	1.42675	1.30474	0.333333	0	0	0	0	0.57735	0	0.816497	0	0	0	0.0833333	0	0	0	0	-0.239146	4.20383	2.26858	1.5164	0.849709	0.452632	0.286066	0.0496904	0	0	0	0	0.149071	0	0.172133	0	0	0	0.0277778	0	0	0	0	-0.0230614
Maleic Hydrazide	123-33-1	O=C1C=CC(=O)NN1		5.98313	3.78769	3.36504	2.30453	1.42675	1.30474	0.333333	0	0	0	0	0.57735	0	0.816497	0	0	0	0.0833333	0	0	0	0	-0.239146	3.9712	2.06893	1.31183	0.694982	0.357908	0.212789	0.0340207	0	0	0	0	0.117851	0	0.126967	0	0	0	0.0208333	0	0	0	0	-0.00911582
Propionaldehyde	123-38-6	O=CCC		3.41421	1.91421	1	0.5	0	0	0	0	0	0	0	0	0	0	0	0	0	0	0	0	0	0	0	2.69271	1.35106	0.574915	0.166667	0	0	0	0	0	0	0	0	0	0	0	0	0	0	0	0	0	0	0
Crotonaldehyde, trans-	123-73-9	O=CC=CC		4.12132	2.41421	1.35355	0.707107	0.353553	0	0	0	0	0	0	0	0	0	0	0	0	0	0	0	0	0	0	3.1403	1.47972	0.661866	0.271018	0.0785674	0	0	0	0	0	0	0	0	0	0	0	0	0	0	0	0	0	0
Azodicarbonamide	123-77-3	O=C(N=NC(=O)N)N		6.56891	3.6259	3.36504	1.32137	0.666667	0.666667	0	0	0	0	0	0.816497	0	0.57735	0	0	0	0	0	0	0	0	0.239146	3.86562	1.63281	0.876475	0.24712	0.0985599	0.0485702	0	0	0	0	0	0.105409	0	0.0471405	0	0	0	0	0	0	0	0	0.0582688
Dioxane, 1,4-	123-91-1	O1CCOCC1		4.24264	3	2.12132	1.5	1.06066	0.75	0	0	0	0	0	0	0	0	0	0	0	0.125	0	0	0	0	0	3.64492	2.1547	1.22474	0.744017	0.439826	0.25	0	0	0	0	0	0	0	0	0	0	0	0.0416667	0	0	0	0	0
Pymetrozine	123312-89-0	O=C1NN=C(C)CN1N=CC=2C=NC=CC2		11.3805	7.75402	6.73697	5.29511	3.97806	3.27576	1.65687	1.02745	0.682975	0.484275	0.302804	0.895168	0	1.8024	0	0	0	0.170103	0	0	0	0	-0.907229	8.79096	4.80201	3.35261	1.98603	1.20683	0.759355	0.29406	0.142321	0.073605	0.0417843	0.0191764	0.370693	0	0.504892	0	0	0	0.0425229	0	0	0	0	-0.134199
Hexanedioic Acid	124-04-9	O=C(O)CCCCC(=O)O		7.98313	4.6259	4.07215	1.81295	1.10517	0.660684	0.333333	0.333333	0	0	0	0.816497	0	0.57735	0	0	0	0	0	0	0	0	0.239146	5.53935	3.06257	1.99458	1.03128	0.552451	0.276365	0.106933	0.0457384	0	0	0	0.129099	0	0.0912871	0	0	0	0	0	0	0	0	0.0378124
1-Nonene	124-11-8	C=CCCCCCCC		6.94975	4.41421	2.76777	1.70711	1.03033	0.603553	0.338388	0.176777	0.0883884	0	0	0	0	0	0	0	0	0	0	0	0	0	0	6.5271	4.0236	2.49156	1.5118	0.892229	0.505901	0.269338	0.1232	0.051031	0	0	0	0	0	0	0	0	0	0	0	0	0	0
Decane (C10)	124-18-5	CCCCCCCCCC		7.65685	4.91421	3.12132	1.95711	1.20711	0.728553	0.426777	0.239277	0.125	0.0625	0	0	0	0	0	0	0	0	0	0	0	0	0	7.65685	4.91421	3.12132	1.95711	1.20711	0.728553	0.426777	0.239277	0.125	0.0625	0	0	0	0	0	0	0	0	0	0	0	0	0
Dibromochloromethane	124-48-1	ClC(Br)Br		3.57735	1.73205	1.73205	0	0	0	0	0	0	0	0	0.57735	0	0	0	0	0	0	0	0	0	0	0.57735	5.63917	2.92244	4.79835	0	0	0	0	0	0	0	0	2.52509	0	0	0	0	0	0	0	0	0	0	2.52509
Methylarsonic acid	124-58-3	O=[As](O)(O)C		4.5	2	3	0	0	0	0	0	0	0	0	2	0.5	0	0	0	0	0	0	0	0	0	2	4.62647	5.35093	4.34043	0	0	0	0	0	0	0	0	1.50302	0.189737	0	0	0	0	0	0	0	0	0	1.50302
Quinoxyfen	124495-18-7	FC1=CC=C(OC=2C=CN=C3C=C(Cl)C=C(Cl)C32)C=C1		14.1125	9.63103	8.94387	7.14634	6.28906	5.03382	3.44786	2.14068	1.63265	1.13304	0.681913	1.46162	0	2.87336	0	0	0	0.20693	0	0	0	0.0113402	-1.41174	11.62	6.56101	4.99044	3.27787	2.46481	1.51784	0.857764	0.405286	0.24548	0.132743	0.0671851	0.669656	0	1.10889	0	0	0	0.067245	0	0	0	0.00155282	-0.439238
Metconazole	125116-23-6	ClC1=CC=C(C=C1)CC2CCC(C)(C)C2(O)CN3N=CN=C3		15.7947	10.4056	10.2532	8.50565	6.29406	4.7099	3.07364	2.07615	1.50954	0.894173	0.577071	2.42567	0.278839	5.64983	0	0	0.216506	0.0833333	0	0	0	0	-3.22416	13.7926	8.07678	7.40382	5.48209	3.74927	2.65068	1.54378	0.937684	0.604841	0.336301	0.19835	1.82688	0.22242	3.65659	0	0	0.101983	0.0277778	0	0	0	0	-1.82971
Ipoconazole	125225-28-7	ClC1=CC=C(C=C1)CC2CCC(C(C)C)C2(O)CN3N=CN=C3		16.4494	10.987	10.3468	8.36708	6.94658	4.83288	3.27949	2.32229	1.65199	1.02951	0.643507	1.98521	0.117851	4.3337	0	0	0.227671	0.0833333	0	0	0	0	-2.34849	14.4473	8.65818	7.4761	5.50911	4.22397	2.80158	1.7951	1.10965	0.703554	0.393294	0.233209	1.35897	0.0527046	2.79638	0	0	0.113148	0.0277778	0	0	0	0	-1.43741
Sulfolane	126-33-0	O=S1(=O)CCCC1		5.32843	3.20711	3.37132	1.95711	1.33211	0.5	0	0	0	0	0	1.20711	0.25	1.20711	0	0	0.125	0	0	0	0	0	0	4.86967	4.23205	4.16256	2.98205	2.23804	0.5	0	0	0	0	0	0.788675	0.102062	0.911231	0	0	0.306186	0	0	0	0	0	-0.122556
Tributyl Phosphate	126-73-8	O=P(OCCCC)(OCCCC)OCCCC		12.9853	8.18198	6.18198	4.15165	2.78033	1.81066	1.46783	0.640165	0.358915	0.1875	0.09375	0.926777	0.176777	1.43566	0	0	0	0	0	0	0	0	-0.508883	12.3386	8.17824	5.67657	3.73828	2.3556	1.7668	1.21463	0.572581	0.321023	0.167705	0.0838525	0.365148	0.0372678	0.580947	0	0	0	0	0	0	0	0	-0.215799
Methacrylonitrile	126-98-7	N#CC(=C)C		4.28446	2.27006	1.8021	0.816497	0	0	0	0	0	0	0	0.408248	0	0.408248	0	0	0	0	0	0	0	0	0	3.15432	1.32716	0.892133	0.19086	0	0	0	0	0	0	0	0.176777	0	0.0790569	0	0	0	0	0	0	0	0	0.0977197
Chloro-1,3-butadiene, 2- (Chloroprene)	126-99-8	ClC(=C)C=C		4.28446	2.27006	1.8021	0.816497	0	0	0	0	0	0	0	0.408248	0	0.408248	0	0	0	0	0	0	0	0	0	3.62546	1.61742	1.13647	0.375793	0	0	0	0	0	0	0	0.231455	0	0.163663	0	0	0	0	0	0	0	0	0.0677916
Triflusulfuronmethyl	126535-15-7	O=C(OC)C1=CC=CC(=C1S(=O)(=O)NC(=O)NC2=NC(=NC(=N2)N(C)C)OCC(F)(F)F)C		24.9743	15.2302	15.5595	10.343	8.66016	6.51538	4.23823	2.88423	1.80669	1.14122	0.633059	4.51177	0.557678	6.0189	0	0	0	0.136083	0	0	0	0	-1.50713	18.5361	10.3624	8.16192	5.23982	3.72266	2.16317	1.2085	0.62456	0.359212	0.182083	0.102655	1.45409	0.0701211	2.40869	0	0	0	0.0352366	0	0	0	0	-0.954592
Benzobicyclon (Metabolite B)	126656-88-0	[H]C12C(=O)C(C(=O)C3=CC=C(C=C3Cl)S(=O)(=O)C)C(=O)C([H])(CC1)C2		16.9388	10.6974	11.0051	8.95801	7.3455	5.37109	3.8482	2.51815	1.32515	0.907448	0.537225	2.90394	0.288675	5.76308	0	0	0.117851	0.113402	0.032075	0	0	0	-2.85914	13.9853	9.58084	8.64565	6.1257	4.4357	3.07107	1.93094	1.159	0.537591	0.353023	0.231613	1.80199	0.102062	3.09441	0	0	0.117851	0.058077	0.0240563	0	0	0	-1.29242
Fenhexamid	126833-17-8	O=C(NC1=CC=C(O)C(Cl)=C1Cl)C2(C)CCCCC2		14.0436	8.93818	8.38439	7.30509	4.87366	3.66019	2.21019	1.25035	0.70357	0.433092	0.241794	1.79398	0.144338	4.62357	0	0	0	0.143944	0	0	0	0	-2.82959	12.3135	7.17941	6.09159	4.68733	2.84003	1.91367	0.943537	0.421668	0.211785	0.135237	0.0742706	1.19978	0.125	2.46318	0	0	0	0.109222	0	0	0	0	-1.2634
Tetrachloroethylene	127-18-4	ClC(Cl)=C(Cl)Cl		5.1547	2.64273	2.48803	1.33333	0	0	0	0	0	0	0	0.666667	0	1.33333	0	0	0	0	0	0	0	0	-0.666667	5.53557	2.51779	2.41961	1.28571	0	0	0	0	0	0	0	0.642857	0	1.45786	0	0	0	0	0	0	0	0	-0.815006
Diphenyl Sulfone	127-63-9	O=S(=O)(C=1C=CC=CC1)C=2C=CC=CC2		10.7258	7.21034	6.49123	5.31474	4.02654	3.03702	1.44814	0.997504	0.416667	0.235702	0.125	1.19936	0.166667	2.91157	0	0	0	0.204124	0	0	0	0	-1.71221	8.81474	6.04611	5.07922	3.89255	2.63842	1.74907	0.923688	0.521137	0.226805	0.104757	0.0453609	0.862372	0.051031	1.82191	0	0	0	0.06415	0	0	0	0	-0.959542
Butylated hydroxytoluene	128-37-0	OC=1C(=CC(=CC1C(C)(C)C)C)C(C)(C)C		12.7236	7.03171	8.38073	4.8067	3.95739	3.03391	1.39335	0.768929	0.383173	0	0	3.44888	0.57735	4.23767	0	0	0	0.0555556	0	0	0	0	-0.78879	11.6019	5.87831	6.70865	2.87028	1.92224	1.46376	0.662971	0.30507	0.121701	0	0	2.86691	0.5	2.54504	0	0	0	0.0208333	0	0	0	0	0.321862
Carfentrazone-ethyl	128639-02-1	O=C(OCC)C(Cl)CC1=CC(=C(F)C=C1Cl)N2N=C(N(C2=O)C(F)F)C		19.5935	12.1668	11.3862	9.14731	7.57652	5.15545	3.44542	2.49417	1.58609	0.998273	0.614816	2.25424	0	5.29611	0	0	0.0785674	0.0555556	0	0	0	0	-3.04187	15.1917	8.23658	6.14201	4.14566	2.72315	1.76597	0.924073	0.543364	0.31091	0.170523	0.078	0.956657	0	1.83329	0	0	0.0223607	0.0208333	0	0	0	0	-0.87663
Pyrene	129-00-0	C=1C=C2C=CC3=CC=CC=4C=CC(C1)=C2C34		10.5352	7.93265	7.21153	6.73793	6.28459	5.75224	4.14747	3.2442	2.43995	1.89188	1.09915	0.888889	0	2.59775	0	0	0	0.247194	0	0	0	0.0546202	-1.70886	8.7735	5.5594	4.2896	3.39273	2.66959	2.05088	1.23143	0.802481	0.505193	0.326929	0.156385	0.458333	0	1.13191	0	0	0	0.0897792	0	0	0	0.00975486	-0.673575
Tolfenpyrad	129558-76-5	O=C(NCC1=CC=C(OC2=CC=C(C=C2)C)C=C1)C3=C(Cl)C(=NN3C)CC		19.3885	12.9736	11.6208	9.66241	7.78244	5.81788	3.3932	2.30308	1.57494	1.0409	0.805602	1.84268	0	4.07618	0	0	0.0785674	0.166667	0	0	0	0	-2.2335	16.3778	9.18425	6.70615	4.63581	3.08961	1.85829	0.86812	0.47877	0.266494	0.149263	0.0986354	0.848327	0	1.61152	0	0	0.025	0.0555556	0	0	0	0	-0.763188
Pyraflufen ethyl	129630-19-9	O=C(OCC)COC1=CC(=C(F)C=C1Cl)C2=NN(C(OC(F)F)=C2Cl)C		19.4304	12.2393	11.3505	8.68491	7.11321	5.5061	3.54918	2.4079	1.79259	1.03204	0.659443	2.1714	0	4.46322	0	0	0.0785674	0.0555556	0	0	0	0	-2.29182	15.0754	7.94865	5.61119	3.70388	2.53904	1.53492	0.807237	0.473697	0.262491	0.128284	0.0619304	0.785191	0	1.49698	0	0	0.025	0.0208333	0	0	0	0	-0.711788
Amicarbazone	129909-90-6	O=C(NC(C)(C)C)N1N=C(N(N)C1=O)C(C)C		13.3783	7.63172	8.26773	5.24592	4.2705	2.53167	1.78624	0.775672	0.427735	0.12668	0	2.78676	0.353553	3.65354	0	0	0.0785674	0	0	0	0	0	-0.866783	10.8128	5.42786	5.25743	2.02725	1.29312	0.648013	0.354454	0.150953	0.0889375	0.0250739	0	1.79743	0.25	1.21994	0	0	0.0223607	0	0	0	0	0	0.577489
Terbufos	13071-79-9	S=P(OCC)(OCC)SCSC(C)(C)C		11.9497	6.82843	6.72487	3.41421	2.6276	1.15533	1.03033	0.353553	0.265165	0	0	2.48744	0.53033	2.18566	0	0	0	0	0	0	0	0	0.301777	13.4537	10.2178	12.264	8.61229	8.20346	5.30292	5.70129	1.64317	1.23238	0	0	4.52801	0.947783	4.59107	0	0	0	0	0	0	0	0	-0.0630664
Meptyldinocap	131-72-6	O=C(OC=1C(=CC(=CC1C(C)CCCCCC)[N+](=O)[O-])[N+](=O)[O-])C=CC		19.6899	12.311	10.6673	7.74876	5.95968	4.78127	3.7789	2.25826	1.49028	0.665745	0.454896	1.76596	0	3.70489	0	0	0	0.0555556	0	0	0	0	-1.93893	15.2662	8.62532	6.06895	4.01734	2.64183	1.77125	1.07606	0.655318	0.323753	0.165114	0.0957333	0.600222	0	1.17461	0	0	0	0.0208333	0	0	0	0	-0.574385
Dinitro-o-cyclohexyl Phenol, 4,6-	131-89-5	O=[N+]([O-])C=1C=C(C(O)=C(C1)C2CCCCC2)[N+](=O)[O-]		13.9912	9.00291	8.30443	6.55496	5.14989	4.20949	2.90653	1.69722	1.08886	0.540596	0.302881	1.46462	0	3.42056	0	0	0	0.157618	0	0	0	0	-1.95594	10.2422	6.16099	4.75188	3.55656	2.59504	1.93847	0.921079	0.564874	0.312486	0.16014	0.0734059	0.497194	0	1.0846	0	0	0	0.122895	0	0	0	0	-0.587409
Cyhexatin	13121-70-5	O[Sn](C1CCCCC1)(C2CCCCC2)C3CCCCC3		13.8387	9.81552	8.37083	7.45447	6.17379	5.00382	2.7392	2.07395	1.25	0.707107	0.375	1.02924	0.096225	3.36785	0	0	0	0.306186	0	0	0	0	-2.33861	16.14	15.759	19.9481	22.92	22.8178	20.8092	16.7694	12.7771	8.38525	4.74342	2.51558	5.05023	0.288675	15.7423	0	0	0	0.306186	0	0	0	0	-10.6921
Fludioxonil	131341-86-1	N#CC1=CNC=C1C=2C=CC=C3OC(F)(F)OC32		12.7507	8.60528	8.35424	6.66307	6.06378	4.66369	3.08835	2.16496	1.53379	0.863615	0.47699	1.94869	0.25	3.24401	0	0	0.201184	0.0680414	0	0	0.0170104	0	-1.29533	8.90639	5.06679	3.69482	2.5847	1.86041	1.10842	0.59295	0.331354	0.177946	0.0758482	0.0340094	0.447778	0.0119048	0.862609	0	0	0.0625	0.0240563	0	0	0.00200469	0	-0.414831
Famoxadone	131807-57-3	O=C1OC(C2=CC=C(OC=3C=CC=CC3)C=C2)(C(=O)N1NC=4C=CC=CC4)C		19.5623	13.5595	12.3369	10.6762	8.74736	6.94766	4.18646	3.05641	2.2946	1.59359	1.03089	1.98793	0.117851	5.0494	0	0	0.0680414	0.287457	0	0	0	0	-3.06147	15.1631	8.7883	6.4591	4.48399	2.94642	1.8828	0.901399	0.539776	0.320348	0.180316	0.0977282	0.821718	0.051031	1.61352	0	0	0.0228218	0.0919278	0	0	0	0	-0.791799
MMT (5-Mercapto-1-methyltetrazzole)	13183-79-4	S=C1N=NNN1C		5.27602	3.30453	2.88547	2.29034	1.33084	0.471405	0.117851	0	0	0	0	0.471405	0	1.13807	0	0	0.117851	0	0	0	0	0	-0.666667	4.56639	2.15401	1.50674	0.972709	0.323721	0.0994936	0.0273861	0	0	0	0	0.234278	0	0.475415	0	0	0.0223607	0	0	0	0	0	-0.241137
Azoxystrobin	131860-33-8	N#CC=1C=CC=CC1OC2=NC=NC(OC=3C=CC=CC3C(=COC)C(=O)OC)=C2		21.3467	14.6557	12.1294	10.2691	8.46829	6.86258	4.33945	2.97925	2.16195	1.47338	1.02309	1.41612	0	3.66348	0	0	0	0.25	0	0	0	0	-2.24736	16.2337	8.73489	5.76154	3.87171	2.5353	1.62497	0.768448	0.406992	0.224591	0.117241	0.0606842	0.481433	0	1.00852	0	0	0	0.0722222	0	0	0	0	-0.527082
Spinosad (Spinosyn A)	131929-60-7	[H]C1(OC(C)C(N(C)C)CC1)OC2CCCC(OC(=O)CC3([H])C(=CC4([H])C3([H])C=CC5([H])CC(OC6([H])OC(C)C(OC)C(OC)C6OC)CC54[H])C(=O)C2C)CC		37.2665	24.9675	22.7149	19.8829	17.3329	13.3955	10.2549	7.71328	6.23119	4.66491	3.46037	3.81543	0	9.62599	0	0	0.174792	0.168958	0	0	0.0291321	0	-5.81056	32.9407	19.9761	16.4975	13.2527	10.3998	7.24206	5.00756	3.5544	2.61895	1.7529	1.18069	2.30709	0	5.4329	0	0	0.151781	0.10251	0	0	0.0168645	0	-3.12581
Ethoprop	13194-48-4	O=P(OCC)(SCCC)SCCC		10.1569	6.18198	4.76777	3.12132	2.18566	1.45711	0.59283	0.301777	0.0625	0	0	0.926777	0.176777	1.43566	0	0	0	0	0	0	0	0	-0.508883	11.1432	9.52383	10.1439	9.10542	7.78112	5.92229	2.87482	1.48057	0.503115	0	0	2.19089	0.33541	3.67933	0	0	0	0	0	0	0	0	-1.48844
Triticonazole	131983-72-7	ClC1=CC=C(C=C1)C=C2CCC(C)(C)C2(O)CN3N=CN=C3		15.7947	10.4056	10.2532	8.50565	6.29406	4.7099	3.07364	2.07615	1.50954	0.894173	0.577071	2.42567	0.278839	5.64983	0	0	0.216506	0.0833333	0	0	0	0	-3.22416	13.5855	7.79895	6.99478	4.99045	3.23751	2.19781	1.22668	0.714532	0.453572	0.245976	0.143141	1.72843	0.216305	3.29418	0	0	0.0923142	0.0277778	0	0	0	0	-1.56575
Dibenzofuran	132-64-9	O1C=2C=CC=CC2C=3C=CC=CC13		8.67336	6.44949	5.65248	5.09118	4.57417	3.82056	2.41376	1.75954	1.23734	0.570777	0.326025	0.605499	0	1.78324	0	0	0.0785674	0.166667	0	0	0.0392837	0	-1.17774	7.02705	4.31295	3.09438	2.28421	1.67477	1.14432	0.572757	0.342234	0.193285	0.0736051	0.0337937	0.262189	0	0.635028	0	0	0.0255155	0.0555556	0	0	0.00567012	0	-0.37284
Dibenzothiophene	132-65-0	S1C=2C=CC=CC2C=3C=CC=CC13		8.67336	6.44949	5.65248	5.09118	4.57417	3.82056	2.41376	1.75954	1.23734	0.570777	0.326025	0.605499	0	1.78324	0	0	0.0785674	0.166667	0	0	0.0392837	0	-1.17774	7.84355	5.12945	4.17816	3.43603	2.78082	1.97861	1.16041	0.713549	0.436286	0.159419	0.0783436	0.497891	0	1.26075	0	0	0.0765466	0.0555556	0	0	0.0170104	0	-0.762856
Hexafluoropropylene oxide dimer acid (HFPO-DA)	13252-13-6	O=C(O)C(F)(OC(F)(F)C(F)(F)C(F)(F)F)C(F)(F)F		16.7845	8.40048	10.7578	7.36373	3.48952	1.76484	0.862032	0.351967	0	0	0	5.12308	0.903839	11.3535	0	0	0	0	0	0	0	0	-6.23045	8.42132	3.91478	3.08916	1.63006	0.628498	0.244748	0.103617	0.0287779	0	0	0	0.797299	0.0787228	1.16155	0	0	0	0	0	0	0	0	-0.364249
Captan	133-06-2	[H]C12C(=O)N(SC(Cl)(Cl)Cl)C(=O)C2([H])CC=CC1		11.9223	7.39967	7.75904	5.42432	4.68657	3.92356	2.06962	1.42892	0.871522	0.371362	0.151872	2.35381	0.353553	3.06983	0	0	0.06415	0.0833333	0	0	0.0160375	0	-0.716016	11.1137	6.59341	7.77732	4.03247	3.24216	2.48183	1.46552	0.995282	0.521281	0.226008	0.117328	3.56898	0.892755	2.33414	0	0	0.0372678	0.0555556	0	0	0.0062113	0	1.23484
Folpet	133-07-3	O=C1C=2C=CC=CC2C(=O)N1SC(Cl)(Cl)Cl		11.9223	7.39967	7.75904	5.42432	4.68657	3.92356	2.06962	1.42892	0.871522	0.371362	0.151872	2.35381	0.353553	3.06983	0	0	0.06415	0.0833333	0	0	0.0160375	0	-0.716016	10.6995	6.04375	7.10094	3.29389	2.54415	1.84062	0.988259	0.641666	0.32293	0.128162	0.0586642	3.46349	0.892755	1.99163	0	0	0.0279508	0.0277778	0	0	0.00310565	0	1.47187
Chloramben	133-90-4	O=C(O)C=1C=C(Cl)C=C(N)C1Cl		9.30096	5.51974	5.32085	3.87791	2.92609	2.07477	0.7788	0.417764	0.06415	0	0	1.18624	0	2.41046	0	0	0	0.0555556	0	0	0	0	-1.22422	7.3553	3.755	2.97611	1.93597	1.18255	0.738051	0.228746	0.0710627	0.0101042	0	0	0.531865	0	0.948082	0	0	0	0.0208333	0	0	0	0	-0.416218
Fenbutatin Oxide	13356-08-6	O([Sn](CC(C=1C=CC=CC1)(C)C)(CC(C=2C=CC=CC2)(C)C)CC(C=3C=CC=CC3)(C)C)[Sn](CC(C=4C=CC=CC4)(C)C)(CC(C=5C=CC=CC5)(C)C)CC(C=6C=CC=CC6)(C)C		45.6271	29.5808	30.1785	21.9958	19.5149	14.0003	10.3476	6.78497	4.79643	3.31816	2.27912	8.5831	1.47474	13.8895	0	0	0	0.612372	0	0	0	0	-5.30638	46.6796	38.0543	47.0792	59.572	74.7875	70.5116	87.8744	53.7604	54.9201	28.1998	17.8027	12.7223	2.02891	41.7866	0	0	0	0.19245	0	0	0	0	-29.0643
Epoxiconazole	133855-98-8	FC1=CC=C(C=C1)C2(OC2C=3C=CC=CC3Cl)CN4N=CN=C4		15.8636	11.1883	10.2808	8.64117	7.12953	5.53918	3.84643	2.81528	1.99455	1.35368	0.862675	1.65115	0.0833333	3.71378	0.204124	0	0.144338	0.166667	0	0	0	0	-2.06263	12.8197	7.5744	5.91605	4.30483	3.02629	2.07878	1.20956	0.741811	0.430582	0.239404	0.121174	0.850389	0.0416667	1.7089	0.117851	0	0.0298142	0.0555556	0	0	0	0	-0.85851
Fenpyroximate	134098-61-6	O=C(OC(C)(C)C)C1=CC=C(C=C1)CON=CC=2C(=NN(C2OC=3C=CC=CC3)C)C		22.4325	14.7262	14.065	10.1159	8.48502	6.22383	3.89522	2.68826	1.98556	1.35377	0.817848	3.11485	0.353553	4.28997	0	0	0.0785674	0.185395	0	0	0	0	-1.17513	18.4552	9.96878	8.04972	4.24792	2.79904	1.72211	0.795662	0.420659	0.264546	0.139033	0.0621656	1.75288	0.204124	1.48397	0	0	0.025	0.0598528	0	0	0	0	0.268915
Butafenacil	134605-64-4	O=C(OC(C(=O)OCC=C)(C)C)C1=CC(=CC=C1Cl)N2C(=O)C=C(N(C2=O)C)C(F)(F)F		24.4304	14.7014	14.9086	11.213	8.66061	6.45606	4.03412	3.03982	1.73402	1.12839	0.852726	4.24435	0.492799	7.87803	0	0	0	0.113402	0	0	0	0	-3.63369	17.9127	9.29857	7.40089	4.53995	2.77559	1.70875	0.978045	0.527203	0.275164	0.148011	0.0893441	1.51187	0.115561	2.29135	0	0	0	0.03849	0	0	0	0	-0.779478
1,2-Diethylbenzene	135-01-3	C=1C=CC(=C(C1)CC)CC		7.39734	4.88054	3.62111	3.11525	2.35937	1.56183	0.606493	0.277369	0.0833333	0.0416667	0	0.333333	0	1.04044	0	0	0	0.0833333	0	0	0	0	-0.707107	6.72361	3.94867	2.47582	1.88019	1.24732	0.692209	0.225176	0.0924563	0.0277778	0.0138889	0	0.204124	0	0.584164	0	0	0	0.0277778	0	0	0	0	-0.38004
Butylbenzene, sec-	135-98-8	C=1C=CC(=CC1)C(C)CC		7.39734	4.84254	3.78362	3.09852	2.03654	1.41711	0.569036	0.319036	0.0833333	0	0	0.402369	0	1.08926	0	0	0	0.102062	0	0	0	0	-0.686887	6.67121	3.89206	2.71998	1.98098	1.01727	0.582361	0.225115	0.108587	0.0261891	0	0	0.300349	0	0.715204	0	0	0	0.032075	0	0	0	0	-0.414855
Acibenzolar-methyl	135158-54-2	O=C(SC)C1=CC=CC=2N=NSC21		9.25915	6.3257	5.33513	4.75504	3.82667	2.72474	1.70034	1.0876	0.626007	0.213135	0.115918	0.674534	0	1.95502	0	0	0.117851	0.0680414	0	0	0.0240563	0	-1.28049	8.48422	5.61896	3.9515	3.04586	2.20198	1.38449	0.719298	0.380137	0.208888	0.072313	0.0359693	0.414812	0	1.11138	0	0	0.0612372	0.0240563	0	0	0.00589256	0	-0.696569
Acetamiprid	135410-20-7	N#CN=C(N(C)CC1=CN=C(Cl)C=C1)C		11.2591	7.13023	6.10484	4.55597	3.06277	2.32703	1.12805	0.732862	0.443612	0.173407	0.0867033	0.964204	0	1.92226	0	0	0	0.0833333	0	0	0	0	-0.958058	9.36191	4.75953	3.4915	2.1962	1.15775	0.772207	0.321964	0.181928	0.0857431	0.020749	0.00535127	0.52235	0	0.871074	0	0	0	0.0215166	0	0	0	0	-0.348724
Mefenpyr-diethyl (HOE 107892)	135590-91-9	O=C(OCC)C1=NN(C2=CC=C(Cl)C=C2Cl)C(C(=O)OCC)(C)C1		17.9054	11.3288	10.3273	8.51666	6.79936	5.13351	3.61403	2.35536	1.58236	0.887934	0.489141	2.07757	0.117851	5.13134	0	0	0.0833333	0.0680414	0	0	0	0	-3.05377	15.1486	8.25791	6.18944	4.10183	2.90126	1.87411	1.02322	0.588321	0.31976	0.149201	0.0764856	1.15534	0.0790569	2.02513	0	0	0.0353553	0.0240563	0	0	0	0	-0.869793
Quinalphos	13593-03-8	S=P(OC1=NC2=CC=CC=C2N=C1)(OCC)OCC		13.7173	9.16595	7.99848	6.13687	5.38913	3.81236	2.49365	1.70332	1.25625	0.829242	0.40309	1.46423	0.176777	2.63328	0	0	0	0.151375	0	0	0	0.0170104	-1.16904	12.4865	8.52707	6.50604	4.62179	3.49597	1.52751	0.889838	0.491114	0.311785	0.175686	0.0847944	1.09468	0.111803	1.62018	0	0	0	0.0422115	0	0	0	0.00160375	-0.525508
Tris(1-chloro-2-propyl)phosphate	13674-84-5	O=P(OC(C)CCl)(OC(C)CCl)OC(C)CCl		13.4747	7.86352	6.96329	4.61455	3.2068	1.89894	1.08211	0.603553	0.125	0	0	1.7928	0.176777	2.47125	0	0	0	0	0	0	0	0	-0.678448	13.2297	8.26014	6.11091	4.73708	2.96772	1.69503	1.01021	0.612115	0.143747	0	0	0.865148	0.0372678	1.71211	0	0	0	0	0	0	0	0	-0.84696
Tris(1,3-Dichloro-2-propyl) Phosphate	13674-87-8	O=P(OC(CCl)CCl)(OC(CCl)CCl)OC(CCl)CCl		15.596	9.47754	7.4706	5.80852	4.07282	2.79788	1.20711	1	0.5	0	0	1.53915	0.176777	2.70314	0	0	0	0	0	0	0	0	-1.16399	15.7527	10.1582	6.93381	5.60139	4.50151	2.49563	1.16435	1.01419	0.574989	0	0	0.718702	0.0372678	1.75047	0	0	0	0	0	0	0	0	-1.03177
Desmedipham	13684-56-5	O=C(OC1=CC=CC(=C1)NC(=O)OCC)NC=2C=CC=CC2		15.7862	10.669	9.10882	6.60474	5.66728	3.94528	2.47198	1.58534	1.21604	0.620095	0.475776	1.18972	0	1.87073	0	0	0	0.185395	0	0	0	0	-0.681007	12.0363	6.74845	4.25385	2.58661	1.69426	0.987046	0.436842	0.224244	0.126579	0.0585196	0.0342129	0.318041	0	0.468625	0	0	0	0.0598528	0	0	0	0	-0.150584
Phenmedipham	13684-63-4	O=C(OC1=CC=CC(=C1)NC(=O)OC)NC2=CC=CC(=C2)C		15.9494	10.5629	9.36216	6.84044	5.57426	4.02635	2.68087	1.5402	1.22031	0.610071	0.435216	1.4784	0	2.29959	0	0	0	0.166667	0	0	0	0	-0.821188	12.2518	6.5716	4.52841	2.74085	1.77945	1.05952	0.501757	0.221161	0.127469	0.0572349	0.0323002	0.484708	0	0.653942	0	0	0	0.0555556	0	0	0	0	-0.169234
Thiram	137-26-8	S=C(SSC(=S)N(C)C)N(C)C		9.72361	5.44726	5.01995	3.35349	1.19245	0.799572	0.607122	0.222222	0	0	0	1.13807	0	2.41421	0	0	0	0	0	0	0	0	-1.27614	10.7934	6.18556	5.8843	5.07383	2.59561	1.71911	1.12158	0.3	0	0	0	1.11803	0	3.25867	0	0	0	0	0	0	0	0	-2.14064
1,6,7,10-tetramethylfluoranthene	138955-77-8	C1=CC(=C2C3=C1C=CC(=C3C=4C(=CC=C(C24)C)C)C)C		14.0161	9.59222	9.28802	8.45776	7.72515	7.4352	5.52064	3.8836	3.04447	1.96352	1.18612	1.66503	0	4.38233	0	0	0.06415	0.166667	0	0	0.032075	0.00925926	-2.7173	12.4641	7.23205	6.06239	4.72514	3.72614	3.12396	1.96922	1.16355	0.783874	0.425734	0.217967	0.973184	0	2.18175	0	0	0.03125	0.0625	0	0	0.0078125	0.00173611	-1.20856
Propazine	139-40-2	ClC=1N=C(N=C(N1)NC(C)C)NC(C)C		11.4223	6.96923	6.80343	3.74755	3.61638	2.24336	1.91054	0.716639	0.663641	0.06415	0.06415	1.51342	0	1.51184	0	0	0	0.0680414	0	0	0	0	0.00157537	10.1302	5.29534	4.18779	1.6127	1.15569	0.595178	0.446902	0.131496	0.112337	0.00833333	0.00833333	0.79074	0	0.5598	0	0	0	0.0111803	0	0	0	0	0.23094
Metaflumizone	139968-49-3	N#CC1=CC=C(C=C1)CC(=NNC(=O)NC2=CC=C(OC(F)(F)F)C=C2)C3=CC=CC(=C3)C(F)(F)F		26.3467	16.925	16.8502	11.4193	9.01472	7.37452	4.7401	3.64976	2.43773	1.67919	1.05094	4.50953	0.642229	5.42246	0	0	0	0.25	0	0	0	0	-0.912934	18.114	10.0883	7.26067	4.6159	2.98889	2.0299	1.03336	0.610556	0.339283	0.183615	0.100554	0.897933	0.0245204	1.33536	0	0	0	0.0833333	0	0	0	0	-0.437431
Sulfurous acid, 2-chloroethyl 2-[4-(1,1-dimethylethyl)phenoxy]-1-methylethyl ester	140-57-8	O=S(OCCCl)OC(C)COC1=CC=C(C=C1)C(C)(C)C		15.8805	9.82472	9.2493	5.99443	4.31254	3.04028	1.98712	1.31401	0.66001	0.535112	0.237237	2.29184	0.288675	3.03648	0	0	0	0.0833333	0	0	0	0	-0.744639	14.4997	8.37593	6.92167	3.70368	2.32137	1.31961	0.728303	0.450745	0.171321	0.125503	0.0584957	1.65137	0.25	1.71813	0	0	0	0.0277778	0	0	0	0	-0.0667593
Ethyl Acrylate	140-88-5	O=C(OCC)C=C		5.69867	3.30806	2.3021	1.4784	0.696923	0.204124	0	0	0	0	0	0.288675	0	0.492799	0	0	0	0	0	0	0	0	-0.204124	4.30806	2.10095	0.956172	0.453263	0.201184	0.0589256	0	0	0	0	0	0.0481125	0	0.0680414	0	0	0	0	0	0	0	0	-0.0199289
Iprovalicarb	140923-17-7	O=C(OC(C)C)NC(C(=O)NC(C1=CC=C(C=C1)C)C)C(C)C		17.5685	10.7013	10.0885	6.74434	5.33569	3.48556	2.11817	1.28107	0.590476	0.377148	0.231905	2.09309	0	3.41695	0	0	0	0.0833333	0	0	0	0	-1.32386	14.8435	8.04423	6.46105	3.50134	2.15166	1.23528	0.759247	0.34717	0.126408	0.0742518	0.0459034	1.16019	0	1.56756	0	0	0	0.0277778	0	0	0	0	-0.407366
Dicrotophos	141-66-2	O=C(C=C(OP(=O)(OC)OC)C)N(C)C		12.0605	6.84235	6.28407	4.46059	2.37011	1.29005	0.531415	0.4182	0.136083	0	0	1.78449	0.176777	3.23182	0	0	0	0	0	0	0	0	-1.44733	10.4074	5.61102	4.6986	2.87654	1.35831	0.698965	0.21809	0.141822	0.057735	0	0	0.759311	0.0372678	1.25384	0	0	0	0	0	0	0	0	-0.49453
Ethyl Acetate	141-78-6	O=C(OCC)C		4.99156	2.77006	2.18252	0.866025	0.57735	0	0	0	0	0	0	0.408248	0	0.288675	0	0	0	0	0	0	0	0	0.119573	4.0236	1.90403	0.924594	0.347601	0.203263	0	0	0	0	0	0	0.0833333	0	0.0589256	0	0	0	0	0	0	0	0	0.0244078
1,3-Diethylbenzene	141-93-5	C=1C=C(C=C(C1)CC)CC		7.39734	4.8637	3.71515	3.04611	2.14389	1.59341	0.745812	0.353553	0.0589256	0	0	0.408248	0	0.932626	0	0	0	0.0833333	0	0	0	0	-0.524377	6.72361	3.94269	2.52706	1.80789	1.06949	0.701021	0.310875	0.12668	0.0240563	0	0	0.235702	0	0.489636	0	0	0	0.0277778	0	0	0	0	-0.253934
Isoxaflutole	141112-29-0	O=C(C=1C=NOC1C2CC2)C3=CC=C(C=C3S(=O)(=O)C)C(F)(F)F		17.6983	11.0874	11.9675	8.15524	6.60682	5.03832	3.71452	2.29185	1.33522	0.81618	0.466265	3.7616	0.57735	5.66124	0.288675	0	0.117851	0.0680414	0	0	0	0	-1.89963	13.2398	8.88497	7.67214	4.59215	3.21516	2.18811	1.2786	0.659463	0.350767	0.170678	0.0732129	1.59907	0.115561	2.37701	0.288675	0	0.0263523	0.0240563	0	0	0	0	-0.777945
Trifloxystrobin	141517-21-7	O=C(OC)C(=NOC)C=1C=CC=CC1CON=C(C2=CC=CC(=C2)C(F)(F)F)C		21.4409	13.7734	12.4443	9.49331	7.18378	5.76849	3.61281	2.32804	1.39584	0.852237	0.589113	2.58727	0.288675	4.79677	0	0	0	0.166667	0	0	0	0	-2.2095	15.9872	8.395	5.79989	3.86301	2.43347	1.5599	0.764832	0.381192	0.177176	0.0880153	0.0490244	0.68441	0.0134987	1.31621	0	0	0	0.0555556	0	0	0	0	-0.631799
n-Tetratriacontane (C34)	14167-59-0	CCCCCCCCCCCCCCCCCCCCCCCCCCCCCCCCCC		24.6274	16.9142	11.6066	7.95711	5.44975	3.72855	2.5481	1.73928	1.18566	0.807138	0.548636	0	0	0	0	0	0	0	0	0	0	0	0	24.6274	16.9142	11.6066	7.95711	5.44975	3.72855	2.5481	1.73928	1.18566	0.807138	0.548636	0	0	0	0	0	0	0	0	0	0	0	0
Sulfosulfuron	141776-32-1	O=C(NC=1N=C(OC)C=C(N1)OC)NS(=O)(=O)C2=C(N=C3C=CC=CN32)S(=O)(=O)CC		22.8112	14.6069	14.0738	11.0017	9.21296	7.4148	5.14996	3.38396	2.20662	1.24121	0.724194	3.51883	0.408248	6.32347	0	0	0.0785674	0.151375	0	0	0.0196419	0	-2.80464	18.1899	11.7522	9.68151	7.05155	5.16306	3.84343	2.32315	1.29034	0.750962	0.382182	0.192675	1.65666	0.1232	3.2147	0	0	0.025	0.039279	0	0	0.00277778	0	-1.55804
Dichloropropane, 1,3-	142-28-9	ClCCCCl		4.12132	2.41421	1.35355	0.707107	0.353553	0	0	0	0	0	0	0	0	0	0	0	0	0	0	0	0	0	0	4.38911	2.60357	1.48745	0.801784	0.454569	0	0	0	0	0	0	0	0	0	0	0	0	0	0	0	0	0	0
Heptane, N-	142-82-5	CCCCCCC		5.53553	3.41421	2.06066	1.20711	0.676777	0.353553	0.176777	0	0	0	0	0	0	0	0	0	0	0	0	0	0	0	0	5.53553	3.41421	2.06066	1.20711	0.676777	0.353553	0.176777	0	0	0	0	0	0	0	0	0	0	0	0	0	0	0	0
Flufenacet (Thiaflumide)	142459-58-3	O=C(N(C1=CC=C(F)C=C1)C(C)C)COC2=NN=C(S2)C(F)(F)F		17.9054	11.1806	11.138	7.82794	6.15153	4.28173	2.73283	1.81915	1.04896	0.569857	0.435101	2.84998	0.288675	4.47885	0	0	0.117851	0.0833333	0	0	0	0	-1.62887	13.4886	7.60984	5.93353	3.73854	2.46976	1.31468	0.658669	0.388435	0.188983	0.0903021	0.0599385	0.907702	0.0134987	1.5179	0	0	0.0612372	0.0277778	0	0	0	0	-0.610193
Chlordecone (Kepone)	143-50-0	O=C1C2(Cl)C3(Cl)C4(Cl)C(Cl)(Cl)C5(Cl)C3(Cl)C1(Cl)C5(Cl)C24Cl		16.0774	9.1547	11.5014	14.3868	13.2141	11.3249	8.67336	5.88321	3.36331	1.48339	0.489189	4.49103	0.644338	18.0511	0	0.125	0.134669	0.0625	0.0673344	0.0180422	0.0084168	0.00225527	-13.5601	16.7472	9.37359	12.0342	15.3059	13.9175	11.7747	8.83083	5.95127	3.35438	1.41935	0.459453	4.87904	0.727661	20.1084	0	0.125	0.125	0.0625	0.0625	0.015625	0.0078125	0.00195312	-15.2294
Kresoxim-methyl	143390-89-0	O=C(OC)C(=NOC)C=1C=CC=CC1COC=2C=CC=CC2C		16.6565	11.1682	9.14562	7.71204	5.96515	4.72638	2.80188	1.79787	1.23491	0.838786	0.522016	1.0769	0	2.97524	0	0	0	0.166667	0	0	0	0	-1.89834	13.4061	7.13198	4.82537	3.31057	2.13542	1.35917	0.665518	0.344295	0.19538	0.108392	0.0564808	0.475062	0	1.01732	0	0	0	0.0555556	0	0	0	0	-0.542261
Diisopropyl Methylphosphonate	1445-75-6	O=P(OC(C)C)(OC(C)C)C		9.06891	4.833	5.36016	1.92167	2.29368	0.333333	0.333333	0	0	0	0	2.0236	0.25	1.39385	0	0	0	0	0	0	0	0	0.629757	8.72109	5.76561	5.04395	2.41376	2.37224	0.298142	0.298142	0	0	0	0	1.23351	0.0912871	1.25426	0	0	0	0	0	0	0	0	-0.0207506
Endothall	145-73-3	O=C(O)C1C2OC(CC2)C1C(=O)O		9.58542	6.10906	5.97595	4.58645	4.35798	3.11465	1.64103	0.913167	0.360274	0.0740741	0	1.22222	0	2.59817	0	0	0.196419	0.0555556	0	0	0	0	-1.37594	6.84279	4.22071	3.51838	2.84358	2.3053	1.41189	0.658945	0.268354	0.0708663	0.0101641	0	0.490309	0	1.16287	0	0	0.113402	0.0555556	0	0	0	0	-0.672557
Diclosulam	145701-21-9	O=S(=O)(NC=1C(Cl)=CC=CC1Cl)C=2N=C3C=C(F)N=C(OCC)N3N2		18.1899	11.8137	11.4596	9.07236	7.57859	6.19401	4.323	2.63173	1.90746	1.18506	0.674808	2.56039	0.204124	5.0858	0	0	0.096225	0.123597	0	0	0.0160375	0	-2.5254	14.9006	9.08414	7.05154	4.71402	3.51466	2.48081	1.40606	0.732339	0.486767	0.287218	0.141096	1.16378	0.051031	1.9431	0	0	0.0223607	0.03849	0	0	0.00144338	0	-0.779321
Florasulam	145701-23-1	O=S(=O)(NC=1C(F)=CC=CC1F)C=2N=C3C(F)=CN=C(OC)N3N2		17.4828	11.3305	10.961	9.1646	7.27659	5.96366	4.24979	2.40876	1.56369	1.15365	0.64853	2.47684	0.204124	5.35381	0	0	0.096225	0.123597	0	0	0.0160375	0	-2.87697	12.6816	7.7366	6.00093	4.01948	2.78463	1.97044	1.14948	0.621118	0.35859	0.204889	0.103791	0.943587	0.051031	1.54775	0	0	0.0223607	0.03849	0	0	0.00144338	0	-0.604166
1,2,9-trimethylphenanthrene	146448-88-6	C=1C=CC2=C(C1)C3=CC=C(C(=C3C=C2C)C)C		11.9912	8.18154	7.56661	6.87785	5.69565	4.93547	3.42854	2.38471	1.61108	1.04571	0.527442	1.20819	0	3.41597	0	0	0	0.18425	0	0	0	0.0189004	-2.20778	10.5415	6.06538	4.84163	3.7886	2.61451	1.9364	1.15731	0.67863	0.386197	0.207686	0.087673	0.70235	0	1.70903	0	0	0	0.0666533	0	0	0	0.0035082	-1.00668
trans-2-Heptene	14686-13-6	C(=CCCCC)C		5.53553	3.41421	2.06066	1.20711	0.676777	0.353553	0.176777	0	0	0	0	0	0	0	0	0	0	0	0	0	0	0	0	5.27602	3.02604	1.71126	0.960046	0.488642	0.235702	0.117851	0	0	0	0	0	0	0	0	0	0	0	0	0	0	0	0
trans-3-Heptene	14686-14-7	C(=CCCC)CC		5.53553	3.41421	2.06066	1.20711	0.676777	0.353553	0.176777	0	0	0	0	0	0	0	0	0	0	0	0	0	0	0	0	5.27602	3.06404	1.66833	0.857711	0.451184	0.235702	0.117851	0	0	0	0	0	0	0	0	0	0	0	0	0	0	0	0
Cloransulam-Methyl	147150-35-4	O=C(OC)C=1C=CC=C(Cl)C1NS(=O)(=O)C=2N=C3C=C(F)N=C(OCC)N3N2		20.4743	13.2624	12.5317	10.1442	8.31291	6.90894	4.95094	3.14443	2.11378	1.25899	0.818643	2.69648	0.204124	5.60064	0	0	0.096225	0.123597	0	0	0.0160375	0	-2.90417	16.0832	9.58369	7.20165	4.85521	3.50108	2.5703	1.51107	0.833491	0.509688	0.286572	0.156854	1.11395	0.051031	1.90465	0	0	0.0223607	0.03849	0	0	0.00144338	0	-0.790693
Thiabendazole	148-79-8	N1=CSC=C1C2=NC3=CC=CC=C3N2		9.38047	6.93265	6.08064	5.34399	4.59272	3.23723	2.26744	1.57758	1.12092	0.565235	0.292644	0.666667	0	1.79911	0	0	0.240563	0.0833333	0	0	0.0240563	0	-1.13245	8.08327	5.20926	3.69493	2.65078	1.94025	1.06115	0.611818	0.379055	0.233698	0.108185	0.0491925	0.25717	0	0.581422	0	0	0.119238	0.0277778	0	0	0.00310565	0	-0.324252
Spirodiclofen	148477-71-8	O=C1OC2(C(OC(=O)C(C)(C)CC)=C1C=3C=CC(Cl)=CC3Cl)CCCCC2		19.8196	12.6991	12.3265	10.3311	8.00085	6.52788	4.69785	3.45704	2.30118	1.4603	0.873824	2.98952	0.306186	6.71108	0	0	0.0680414	0.15643	0	0	0	0	-3.72156	17.3755	10.1144	8.74336	6.1738	3.99404	2.80062	1.7044	1.05404	0.658558	0.386269	0.214557	1.95019	0.227808	3.23081	0	0	0.0255155	0.112445	0	0	0	0	-1.28062
Mercaptobenzothiazole, 2-	149-30-4	SC1=NC=2C=CC=CC2S1		6.97469	4.86017	4.38119	3.47673	3.03494	2.23297	1.11094	0.679283	0.400702	0.0481125	0	0.622008	0	1.23289	0	0	0.096225	0.0833333	0	0	0.0240563	0	-0.610882	6.823	4.17013	3.72099	2.49545	1.96838	1.27203	0.547754	0.287416	0.14599	0.0204124	0	0.60875	0	0.92486	0	0	0.0684653	0.0277778	0	0	0.00760726	0	-0.31611
Bifenazate	149877-41-8	O=C(OC(C)C)NNC=1C=C(C=CC1OC)C=2C=CC=CC2		15.9494	10.5966	9.2117	6.92532	5.70894	4.18406	2.7346	2.10291	1.34014	0.909713	0.541261	1.36359	0	2.49767	0	0	0	0.170103	0	0	0	0	-1.13408	12.9209	7.05974	4.98515	2.94857	1.97774	1.2197	0.634401	0.394308	0.203339	0.111183	0.0533628	0.57513	0	0.840923	0	0	0	0.0561313	0	0	0	0	-0.265793
Tepraloxydim	149979-41-9	O=C1C(=C(O)CC(C1)C2CCOCC2)C(=NOCC=CCl)CC		16.6565	11.1682	9.17916	7.47687	6.34816	4.72716	2.90824	2.07785	1.41238	0.892113	0.449497	1.08252	0	2.72951	0	0	0	0.157618	0	0	0	0	-1.647	14.2193	8.58027	6.16397	4.6394	3.32605	2.26253	1.23766	0.825617	0.48449	0.243305	0.11352	0.626116	0	1.5167	0	0	0	0.09501	0	0	0	0	-0.890582
Merphos	150-50-5	S(P(SCCCC)SCCCC)CCCC		12.0626	7.84607	5.35337	3.64778	2.48205	1.65776	1.26189	0.739199	0.414439	0.216506	0.108253	0.204124	0	0.433013	0	0	0	0	0	0	0	0	-0.228889	14.3798	12.6489	13.9208	13.3626	12.098	10.281	8.79711	5.15323	2.88921	1.50935	0.754673	2.46475	0	5.22853	0	0	0	0	0	0	0	0	-2.76378
Aminopyralid	150114-71-9	O=C(O)C1=NC(Cl)=CC(N)=C1Cl		9.30096	5.51974	5.32085	3.87791	2.92609	2.07477	0.7788	0.417764	0.06415	0	0	1.18624	0	2.41046	0	0	0	0.0555556	0	0	0	0	-1.22422	7.22516	3.62486	2.76716	1.74799	1.03797	0.619812	0.185276	0.0589897	0.00782667	0	0	0.473	0	0.832472	0	0	0	0.0161374	0	0	0	0	-0.359472
Propanoic acid, 2-(2,4-dichlorophenoxy)-, (R)-	15165-67-0	O=C(O)C(OC1=CC=C(Cl)C=C1Cl)C		10.7152	6.50291	6.11259	4.42175	2.82796	2.20573	1.27489	0.579196	0.359042	0.107965	0.032075	1.26008	0	2.51532	0	0	0	0.0680414	0	0	0	0	-1.25524	8.8409	4.60551	3.5167	2.07591	1.26468	0.750404	0.359955	0.132235	0.0502673	0.0144945	0.00275001	0.582127	0	0.84958	0	0	0	0.0240563	0	0	0	0	-0.267453
Octamethylpyrophosphoramide	152-16-9	O=P(OP(=O)(N(C)C)N(C)C)(N(C)C)N(C)C		14.0165	7.48061	7.80722	6.03753	2.97056	1.75931	0.942809	0	0	0	0	2.54023	0.235702	7.0731	0	0	0	0	0	0	0	0	-4.53287	13.6969	8.1686	10.2672	7.98034	6.0227	3.42482	2.35151	0	0	0	0	3.23818	0.0894427	6.41621	0	0	0	0	0	0	0	0	-3.17803
1,9-dimethylanthracene	1523-23-5	C=1C=CC2=C(C1)C=C3C=CC=C(C3=C2C)C		11.121	7.77086	7.04883	6.29162	5.66951	4.47159	3.0793	2.10646	1.50436	0.979148	0.517909	1.00868	0	2.76833	0	0	0	0.196736	0	0	0	0.0205995	-1.75965	9.6188	5.64872	4.39573	3.35582	2.58957	1.67985	0.989183	0.563858	0.337972	0.180843	0.081802	0.570673	0	1.33777	0	0	0	0.0698762	0	0	0	0.0037408	-0.767094
2,3,6,7-tetramethylanthracene	15254-25-8	C1=C2C=C(C(=CC2=CC3=CC(=C(C=C13)C)C)C)C		12.8614	8.54171	8.36367	7.18528	5.54164	5.05364	3.56175	2.57592	1.92794	1.33143	0.707628	1.60948	0	3.86642	0	0	0	0.166667	0	0	0	0.0185185	-2.25694	11.4641	6.4641	5.41944	4.02073	2.55675	1.98757	1.20235	0.748237	0.478899	0.287524	0.134705	0.910684	0	1.91759	0	0	0	0.0625	0	0	0	0.00347222	-1.00691
Napropamide	15299-99-7	O=C(N(CC)CC)C(OC1=CC=CC=2C=CC=CC12)C		14.5352	9.66823	8.04805	7.08763	5.55336	3.9635	2.37199	1.69774	1.17861	0.778647	0.367728	1.06424	0	3.06385	0	0	0	0.151375	0	0	0	0.0170104	-1.99961	12.2967	7.10162	4.74789	3.47626	2.33171	1.3541	0.606803	0.360865	0.211508	0.114804	0.0443809	0.496787	0	1.15596	0	0	0	0.051834	0	0	0	0.00267292	-0.659171
Etoxazole	153233-91-1	FC1=CC=CC(F)=C1C2=NC(C3=CC=C(C=C3OCC)C(C)(C)C)CO2		18.897	12.3079	11.8846	9.22208	7.82527	5.74053	4.32856	3.19172	1.90306	1.35995	0.931052	2.72896	0.288675	5.00127	0	0	0.117851	0.136083	0	0	0	0	-2.2723	15.4753	8.73145	7.29333	4.36607	2.92878	1.89409	1.23069	0.797427	0.359981	0.220039	0.126713	1.78413	0.25	2.20193	0	0	0.0372678	0.0481125	0	0	0	0	-0.417797
Thiamethoxam	153719-23-4	O=[N+]([O-])N=C1N(C)COCN1CC=2SC(Cl)=NC2		13.121	8.55855	7.98162	5.75385	4.8237	3.64034	2.09331	1.46192	0.978106	0.614031	0.297077	1.4395	0	2.38743	0	0	0.117851	0.0680414	0	0	0	0	-0.947927	11.0181	6.12494	5.2729	3.29906	2.5123	1.42269	0.773005	0.445571	0.274398	0.129452	0.0556375	0.908501	0	1.26693	0	0	0.0790569	0.0204124	0	0	0	0	-0.358427
Dichloroethylene, cis-1,2-	156-59-2	ClC=CCl		3.41421	1.91421	1	0.5	0	0	0	0	0	0	0	0	0	0	0	0	0	0	0	0	0	0	0	3.42249	1.64264	0.755929	0.428571	0	0	0	0	0	0	0	0	0	0	0	0	0	0	0	0	0	0	0
Dichloroethylene, trans-1,2-	156-60-5	ClC=CCl		3.41421	1.91421	1	0.5	0	0	0	0	0	0	0	0	0	0	0	0	0	0	0	0	0	0	0	3.42249	1.64264	0.755929	0.428571	0	0	0	0	0	0	0	0	0	0	0	0	0	0	0	0	0	0	0
Zoxamide	156052-68-5	O=C(NC(C(=O)CCl)(C)CC)C1=CC(Cl)=C(C(Cl)=C1)C		15.4996	9.24624	8.54346	7.347	4.59505	3.10573	1.79271	1.04078	0.551147	0.335383	0.12846	2.07293	0.144338	5.18518	0	0	0	0.0555556	0	0	0	0	-3.11225	13.7871	7.41284	5.84314	4.40435	2.38388	1.23791	0.625191	0.33509	0.164204	0.0919368	0.0303743	1.2258	0.0883884	2.63924	0	0	0	0.0208333	0	0	0	0	-1.41344
Carbofuran	1563-66-2	O=C(OC1=CC=CC2=C1OC(C)(C)C2)NC		11.7591	7.51597	7.4365	5.36593	4.44936	3.69775	2.29167	1.52479	1.03224	0.420518	0.188354	1.9652	0.25	2.73729	0	0	0.0833333	0.0680414	0	0	0.0170104	0	-0.772097	9.6639	5.22174	4.42245	2.46176	1.81863	1.23363	0.610528	0.327622	0.186721	0.060735	0.0175527	1.10004	0.144338	1.09103	0	0	0.0360844	0.0240563	0	0	0.00347222	0	0.00900848
Propylene Glycol Monoethyl Ether	1569-02-4	OC(C)COCC		5.69867	3.27006	2.53608	1.13503	0.612372	0.408248	0	0	0	0	0	0.408248	0	0.288675	0	0	0	0	0	0	0	0	0.119573	4.84703	2.52825	1.50849	0.563178	0.288407	0.170556	0	0	0	0	0	0.182574	0	0.0745356	0	0	0	0	0	0	0	0	0.108039
Benzobicyclon	156963-66-5	O=C(C1=CC=C(C=C1Cl)S(=O)(=O)C)C=2C(=O)C3CCC(C2SC=4C=CC=CC4)C3		20.7588	13.753	13.5495	11.0374	9.23633	7.32505	5.24046	3.85403	2.47268	1.77952	1.20253	3.0517	0.288675	6.02201	0	0	0.117851	0.215464	0.032075	0	0	0	-2.97031	18.1112	12.3961	11.0067	8.1666	6.20787	4.64605	3.19797	2.10532	1.2683	0.851378	0.540882	2.08818	0.102062	3.8578	0	0	0.117851	0.0855941	0.0208333	0	0	0	-1.76962
3,6-dimethylphenanthrene	1576-67-6	C1=CC2=CC=C(C=C2C3=CC(=CC=C13)C)C		11.121	7.73718	7.26167	6.07877	5.16891	4.76224	3.24987	2.16928	1.55563	1.12414	0.491557	1.18285	0	2.53276	0	0	0	0.191638	0	0	0	0.0226805	-1.34991	9.6188	5.63675	4.51474	3.15021	2.27698	1.78641	1.03089	0.578647	0.348783	0.213673	0.0774409	0.644338	0	1.12546	0	0	0	0.0689459	0	0	0	0.00400938	-0.481125
Flonicamid	158062-67-0	N#CCNC(=O)C=1C=NC=CC1C(F)(F)F		12.1818	7.46454	7.04034	4.67571	3.65606	2.86974	1.37506	0.832818	0.392616	0.222768	0.0786103	1.85566	0.288675	2.66285	0	0	0	0.0833333	0	0	0	0	-0.807188	7.87573	4.12887	2.75981	1.6991	1.03762	0.578261	0.2345	0.105746	0.0375328	0.0144194	0.0048084	0.329509	0.0134987	0.583316	0	0	0	0.0215166	0	0	0	0	-0.253807
1,5-dimethylanthracene	15815-48-2	C1=CC2=CC=3C(=CC=CC3C)C=C2C(=C1)C		11.121	7.75402	7.13565	6.29139	5.32354	4.46592	3.16165	2.26384	1.50215	1.1254	0.524536	1.0769	0	2.80179	0	0	0	0.191638	0	0	0	0.0226805	-1.72488	9.6188	5.64273	4.4443	3.31538	2.36376	1.66686	1.00804	0.612915	0.332004	0.212612	0.0825597	0.599679	0	1.30329	0	0	0	0.0689459	0	0	0	0.00400938	-0.703615
Trifluralin	1582-09-8	O=[N+]([O-])C=1C=C(C=C(C1N(CCC)CCC)[N+](=O)[O-])C(F)(F)F		17.7841	10.6284	10.2649	6.90276	5.49539	4.86657	3.78216	2.03072	1.01645	0.441646	0.111111	2.72697	0.288675	4.56719	0	0	0	0.0555556	0	0	0	0	-1.84021	12.5917	6.91943	4.86213	3.09368	2.24544	1.54536	0.897378	0.401317	0.163858	0.073186	0.0151375	0.588814	0.0134987	1.13761	0	0	0	0.0208333	0	0	0	0	-0.548797
1,2-Dimethyl Chrysene	15914-23-5	C=1C=CC2=C(C1)C=CC3=C2C=CC4=C3C=CC(=C4C)C		13.6899	9.75402	8.93226	8.40003	7.19393	6.25723	4.53696	3.59534	2.73325	2.05071	1.2738	1.27523	0	3.85052	0	0	0	0.25	0	0	0	0.0324074	-2.57529	11.7735	7.0594	5.54996	4.46321	3.16387	2.32155	1.43856	0.965381	0.614903	0.387207	0.203349	0.713515	0	1.83961	0	0	0	0.0902778	0	0	0	0.00578704	-1.12609
Daminozide	1596-84-5	O=C(O)CCC(=O)NN(C)C		8.85337	5.01974	4.70592	2.11059	1.54044	0.872779	0.272166	0.272166	0	0	0	1.10517	0	0.895168	0	0	0	0	0	0	0	0	0.210004	6.62514	3.207	2.32315	0.914235	0.525766	0.236876	0.0798126	0.0478218	0	0	0	0.360325	0	0.240753	0	0	0	0	0	0	0	0	0.119572
Alachlor	15972-60-8	O=C(N(C=1C(=CC=CC1CC)CC)COC)CCl		13.5436	8.6886	6.68297	5.7785	4.55619	3.67805	2.20618	1.09092	0.426156	0.225251	0.132991	0.816229	0	2.43504	0	0	0	0.0680414	0	0	0	0	-1.61881	11.9581	6.68516	4.27241	3.13707	2.16857	1.47934	0.801738	0.35419	0.105521	0.0460795	0.0233683	0.403633	0	1.07703	0	0	0	0.0240563	0	0	0	0	-0.673397
Prometon	1610-18-0	N=1C(=NC(=NC1NC(C)C)NC(C)C)OC		12.1294	7.50724	6.97253	4.18683	3.75446	2.60203	1.99026	1.15824	0.673172	0.175261	0.06415	1.42887	0	1.61834	0	0	0	0.0680414	0	0	0	0	-0.189469	10.4046	5.34076	4.0674	1.63302	1.09329	0.598524	0.365619	0.193062	0.0972825	0.0201184	0.00833333	0.718175	0	0.52806	0	0	0	0.0111803	0	0	0	0	0.190115
Methoxyfenozide	161050-58-4	O=C(NN(C(=O)C=1C=C(C=C(C1)C)C)C(C)(C)C)C=2C=CC=C(OC)C2C		20.353	12.5399	12.3444	9.11788	7.56901	5.33018	3.12817	2.18634	1.17398	0.727022	0.411706	3.15125	0.288675	5.39513	0	0	0	0.136083	0	0	0	0	-2.24388	17.1361	8.91751	7.76153	4.30453	2.99372	1.67314	0.888362	0.525779	0.212218	0.128427	0.050745	1.99616	0.223607	2.23602	0	0	0	0.0481125	0	0	0	0	-0.239865
Fenamidone	161326-34-7	O=C1N(NC=2C=CC=CC2)C(=NC1(C=3C=CC=CC3)C)SC		15.5791	10.648	9.40547	8.38237	6.75141	5.48899	3.26705	2.20245	1.4738	0.971365	0.574528	1.51064	0.117851	4.23997	0	0	0.0680414	0.204124	0	0	0	0	-2.72932	13.3009	8.23064	5.92853	4.30225	3.0067	2.13195	1.09184	0.576756	0.312449	0.175491	0.085935	0.795195	0.0559017	1.73302	0	0	0.025	0.06415	0	0	0	0	-0.937826
Ethaboxam	162650-77-3	N#CC(NC(=O)C=1SC(=NC1CC)NCC)C=2SC=CC2		15.2423	10.1894	8.38414	7.06469	5.86039	3.88634	2.55832	1.60644	0.893293	0.469398	0.303675	1.07591	0	2.76916	0	0	0.240563	0	0	0	0	0	-1.69325	13.4758	8.36186	6.20806	4.78998	3.55902	1.89708	1.16737	0.647113	0.331917	0.174015	0.101884	0.696405	0	1.63672	0	0	0.186316	0	0	0	0	0	-0.94032
Methyl tert-Butyl Ether (MTBE)	1634-04-4	O(C)C(C)(C)C		5.20711	2.56066	2.91421	1.06066	0	0	0	0	0	0	0	1.56066	0.353553	1.06066	0	0	0	0	0	0	0	0	0.5	4.90825	2.11237	2.3165	0.612372	0	0	0	0	0	0	0	1.11237	0.204124	0.612372	0	0	0	0	0	0	0	0	0.5
Dimethenamid-P	163515-14-8	O=C(N(C1=C(SC=C1C)C)C(C)COC)CCl		12.9996	8.02327	6.83811	5.53803	4.46975	3.03738	1.42011	0.739165	0.352013	0.109511	0.032075	1.16503	0	2.83968	0	0	0.096225	0	0	0	0	0	-1.67465	12.1913	6.85555	5.37628	3.83897	2.86162	1.85547	0.75822	0.397646	0.193228	0.0580456	0.0131762	0.818099	0	1.69965	0	0	0.0883884	0	0	0	0	0	-0.88155
Isoxadifen-ethyl	163520-33-0	O=C(OCC)C1=NOC(C=2C=CC=CC2)(C=3C=CC=CC3)C1		15.416	10.76	9.17187	8.00801	6.75306	5.33067	3.57628	2.62323	1.73936	1.03225	0.570887	1.21542	0.0833333	3.56595	0	0	0.102062	0.204124	0	0	0	0	-2.35052	12.3597	7.29281	5.08558	3.71932	2.64816	1.78601	0.965957	0.589278	0.318153	0.151562	0.0655473	0.571147	0.0360844	1.36796	0	0	0.0322749	0.06415	0	0	0	0	-0.796818
1,1-Dimethylcyclopentane	1638-26-2	CC1(C)CCCC1		5.32843	3.20711	3.37132	1.95711	1.33211	0.5	0	0	0	0	0	1.20711	0.25	1.20711	0	0	0.125	0	0	0	0	0	0	5.32843	3.20711	3.37132	1.95711	1.33211	0.5	0	0	0	0	0	1.20711	0.25	1.20711	0	0	0.125	0	0	0	0	0	0
Ethylcyclopentane	1640-89-7	CCC1CCCC1		5.11288	3.43185	2.55873	2.0521	1.41861	0.492799	0.204124	0	0	0	0	0.204124	0	0.492799	0	0	0.144338	0	0	0	0	0	-0.288675	5.11288	3.43185	2.55873	2.0521	1.41861	0.492799	0.204124	0	0	0	0	0.204124	0	0.492799	0	0	0.144338	0	0	0	0	0	-0.288675
Aldicarb Sulfone	1646-88-4	O=C(ON=CC(C)(C)S(=O)(=O)C)NC		11.4058	6.20451	6.53953	4.22595	1.47159	0.838889	0.660839	0.441768	0.108253	0	0	2.49578	0.426777	4.83379	0	0	0	0	0	0	0	0	-2.33801	9.3823	5.72481	5.8354	3.67573	0.577037	0.252521	0.148986	0.0957378	0.0293136	0	0	2.45601	0.455615	4.45418	0	0	0	0	0	0	0	0	-1.99817
MCPP-p	16484-77-8	O=C(O)C(OC1=CC=C(Cl)C=C1C)C		10.7152	6.50291	6.11259	4.42175	2.82796	2.20573	1.27489	0.579196	0.359042	0.107965	0.032075	1.26008	0	2.51532	0	0	0	0.0680414	0	0	0	0	-1.25524	8.707	4.53856	3.44457	2.02359	1.21256	0.726548	0.343812	0.13092	0.0495081	0.0133557	0.00242528	0.562801	0	0.812979	0	0	0	0.0240563	0	0	0	0	-0.250178
Perfluorooctadecanoic acid (PFODA)	16517-11-6	O=C(O)C(F)(F)C(F)(F)C(F)(F)C(F)(F)C(F)(F)C(F)(F)C(F)(F)C(F)(F)C(F)(F)C(F)(F)C(F)(F)C(F)(F)C(F)(F)C(F)(F)C(F)(F)C(F)(F)C(F)(F)F		46.0774	22.9434	29.5014	26.8042	12.6209	5.9198	2.76459	1.28464	0.593491	0.272332	0.123959	13.616	2.26934	42.8868	0	0	0	0	0	0	0	0	-29.2707	23.0842	11.2921	9.9932	6.53971	3.07269	1.43776	0.669587	0.310147	0.142751	0.0652137	0.0295261	2.8345	0.299213	5.35678	0	0	0	0	0	0	0	0	-2.52228
Dinotefuran	165252-70-0	O=[N+]([O-])N=C(NC)NCC1COCC1		10.3889	6.71955	5.63166	3.84	2.92575	1.66318	0.896865	0.628343	0.38538	0.189171	0.0680414	0.816497	0	1.13503	0	0	0.144338	0	0	0	0	0	-0.318531	8.02495	4.4444	3.04696	2.00063	1.24073	0.559533	0.29454	0.148846	0.0702188	0.0274281	0.00481125	0.293359	0	0.46683	0	0	0.0833333	0	0	0	0	0	-0.173471
Ethephon	16672-87-0	O=P(O)(O)CCCl		5.91421	3.06066	3.31066	1	0.75	0	0	0	0	0	0	1.56066	0.353553	0.75	0	0	0	0	0	0	0	0	0.81066	5.19242	3.99819	3.23182	1.6345	0.990866	0	0	0	0	0	0	0.645691	0.0774597	0.379113	0	0	0	0	0	0	0	0	0.266578
Methomyl	16752-77-5	O=C(ON=C(SC)C)NC		7.98313	4.70191	3.60419	2.54611	0.977284	0.721405	0.402369	0.0833333	0	0	0	0.57735	0	0.985599	0	0	0	0	0	0	0	0	-0.408248	6.98846	3.90155	2.44224	1.422	0.300448	0.170952	0.101545	0.0279508	0	0	0	0.315528	0	0.445965	0	0	0	0	0	0	0	0	-0.130437
Isobutylcyclohexane	1678-98-4	CC(C)CC1CCCCC1		7.39734	4.78769	4.13358	2.52948	2.08951	1.45457	0.595522	0.319036	0.166667	0	0	0.612372	0	0.642229	0	0	0	0.102062	0	0	0	0	-0.0298561	7.39734	4.78769	4.13358	2.52948	2.08951	1.45457	0.595522	0.319036	0.166667	0	0	0.612372	0	0.642229	0	0	0	0.102062	0	0	0	0	-0.0298561
Tetramethylphosphoramide, -N,N,N',N" (TMPA)	16853-36-4	O=P(NC)(NC)N(C)C		7.49156	4.0647	3.51584	3.0092	1.0665	0	0	0	0	0	0	1.09126	0.144338	2.99902	0	0	0	0	0	0	0	0	-1.90776	7.1971	4.38379	4.71694	3.50844	1.53541	0	0	0	0	0	0	1.13188	0.0612372	2.45366	0	0	0	0	0	0	0	0	-1.32178
Bromoxynil	1689-84-5	N#CC1=CC(Br)=C(O)C(Br)=C1		8.43072	5.14707	4.55936	3.78272	2.47127	1.70471	0.922798	0.30079	0	0	0	0.867979	0	2.11263	0	0	0	0.0555556	0	0	0	0	-1.24465	8.47705	4.31588	3.60898	2.35497	1.81652	0.695075	0.465284	0.0776065	0	0	0	0.706182	0	1.22522	0	0	0	0.0208333	0	0	0	0	-0.51904
Bromoxynil Octanoate	1689-99-2	N#CC1=CC(Br)=C(OC(=O)CCCCCCC)C(Br)=C1		14.9578	9.57892	7.90786	5.9244	4.53499	3.36589	1.93956	1.18532	0.6917	0.36835	0.217519	1.10029	0	2.23146	0	0	0	0.0555556	0	0	0	0	-1.13118	14.589	8.2653	6.22778	4.00581	3.10802	1.58711	0.977961	0.388436	0.2065	0.116132	0.0720111	0.760237	0	1.27502	0	0	0	0.0208333	0	0	0	0	-0.514783
Chloridazon	1698-60-8	O=C1C(Cl)=C(N)C=NN1C=2C=CC=CC2		10.8365	7.19838	6.33481	5.61293	4.11657	3.09027	1.8547	1.15223	0.651821	0.34335	0.174914	0.923352	0	2.6744	0	0	0	0.157618	0	0	0	0	-1.75105	8.47802	4.66452	3.34436	2.32652	1.32747	0.840156	0.389168	0.205729	0.0954765	0.0433248	0.0161095	0.395249	0	0.864833	0	0	0	0.0465088	0	0	0	0	-0.469583
Clopyralid	1702-17-6	O=C(O)C1=NC(Cl)=CC=C1Cl		8.43072	5.10906	4.80338	3.37655	2.50549	1.89819	0.653482	0.30753	0.0785674	0	0	0.993793	0	1.8514	0	0	0	0.0680414	0	0	0	0	-0.857607	6.72516	3.41952	2.56401	1.5301	0.901913	0.610462	0.160535	0.0467134	0.00903747	0	0	0.411594	0	0.621892	0	0	0	0.0186339	0	0	0	0	-0.210298
3-methylfluoranthene	1706-01-0	C1=CC=C2C(=C1)C3=CC=CC=4C(=CC=C2C34)C		11.4054	8.36017	7.66662	7.21907	6.70285	6.0318	4.40373	3.47232	2.5777	1.66626	1.0459	1.02723	0	3.13116	0	0	0.06415	0.20693	0	0	0.0398237	0.0113402	-2.10393	9.69615	5.98205	4.70374	3.76604	2.95429	2.23953	1.39059	0.920879	0.572409	0.308538	0.162012	0.567681	0	1.44602	0	0	0.03125	0.0726674	0	0	0.00908342	0.00200469	-0.878339
9-methylfluorene	1730-37-6	C=1C=CC2=C(C1)C3=CC=CC(=C3C2)C		9.54361	6.86017	6.17999	5.5705	4.90659	4.07729	2.73472	1.91437	1.34934	0.677199	0.35663	0.810617	0	2.29251	0	0	0.0785674	0.151375	0	0	0.0356794	0	-1.4819	8.24856	5.02847	3.93495	3.08501	2.31693	1.62706	0.951377	0.554517	0.329868	0.13795	0.05996	0.479126	0	1.17496	0	0	0.0441942	0.051834	0	0	0.00916305	0	-0.695839
Indoxacarb	173584-44-6	O=C(OC)N(C(=O)N1N=C2C=3C=CC(Cl)=CC3CC2(OC1)C(=O)OC)C4=CC=C(OC(F)(F)F)C=C4		26.2503	16.9853	16.5973	13.3205	11.2865	9.29798	6.85425	5.41897	4.0393	2.75764	1.67994	4.07516	0.436887	7.37378	0	0	0.0680414	0.2103	0	0	0.0277778	0	-3.29862	19.4228	10.5228	7.98458	5.64628	4.06683	2.83737	1.75611	1.09715	0.673497	0.350471	0.180431	1.2063	0.0471061	2.29268	0	0	0.0441942	0.0662678	0	0	0.00680414	0	-1.08638
Mandestrobin	173662-97-0	O=C(NC)C(OC)C=1C=CC=CC1COC2=CC(=CC=C2C)C		16.8196	11.0621	9.39896	7.89698	6.06889	4.77263	2.69432	1.74822	1.2143	0.827497	0.530885	1.36558	0	3.36427	0	0	0	0.151375	0	0	0	0	-1.99869	14.0507	7.58716	5.48643	3.78462	2.44607	1.68982	0.754479	0.39356	0.229308	0.131169	0.0697494	0.673176	0	1.30688	0	0	0	0.051834	0	0	0	0	-0.633704
TCDD, 2,3,7,8-	1746-01-6	ClC=1C=C2OC3=CC(Cl)=C(Cl)C=C3OC2=CC1Cl		12.8614	8.54171	8.36367	7.18528	5.54164	5.05364	3.56175	2.57592	1.92794	1.33143	0.707628	1.60948	0	3.86642	0	0	0	0.166667	0	0	0	0.0185185	-2.25694	11.6615	6.39368	5.25903	3.85741	2.19125	1.6129	0.932097	0.555804	0.337682	0.206708	0.103011	0.890356	0	1.91561	0	0	0	0.0520833	0	0	0	0.00173611	-1.02525
Pyraclostrobin	175013-18-0	O=C(OC)N(OC)C=1C=CC=CC1COC2=NN(C=C2)C3=CC=C(Cl)C=C3		19.2254	13.1177	11.2025	9.61875	7.59929	5.81896	3.78683	2.5006	1.78369	1.25965	0.799515	1.50067	0	3.73084	0	0	0.117851	0.166667	0	0	0	0	-2.23017	15.5891	8.44397	5.87577	4.01674	2.58465	1.67518	0.863944	0.441909	0.252877	0.14541	0.0724176	0.623481	0	1.18795	0	0	0.0333333	0.0555556	0	0	0	0	-0.564474
1,4-Dimethyl-2-Ethylbenzene	1758-88-9	C=1C=C(C(=CC1C)CC)C		7.56048	4.73638	4.06384	3.14904	2.21913	1.67127	0.587807	0.212379	0.0481125	0	0	0.691044	0	1.4182	0	0	0	0.0680414	0	0	0	0	-0.727156	6.93916	3.79869	2.78349	1.88554	1.18116	0.756349	0.223192	0.0804938	0.0170104	0	0	0.413066	0	0.762368	0	0	0	0.0240563	0	0	0	0	-0.349302
Perfluorooctanesulfonic acid (PFOS)	1763-23-1	O=S(=O)(O)C(F)(F)C(F)(F)C(F)(F)C(F)(F)C(F)(F)C(F)(F)C(F)(F)C(F)(F)F		24.5	12	15.875	13.125	5.78125	2.5	1.05469	0.429688	0.166016	0.0585938	0.0175781	7.75	1.375	21.75	0	0	0	0	0	0	0	0	-14	12.9139	7.12279	6.39882	3.92153	1.7636	0.783213	0.342314	0.146511	0.0609323	0.0239591	0.00685528	1.90127	0.210026	3.32299	0	0	0	0	0	0	0	0	-1.42173
Benthiavalicarb-isopropyl	177406-68-7	O=C(OC(C)C)NC(C(=O)NC(C1=NC=2C=CC(F)=CC2S1)C)C(C)C		19.4304	12.1676	11.7384	8.29686	6.97977	4.90739	3.19716	2.28163	1.35157	0.781101	0.479863	2.42642	0	4.21417	0	0	0.096225	0.0680414	0	0	0.0196419	0	-1.78775	16.3161	9.32183	7.77674	4.86233	3.37119	2.10229	1.32503	0.776201	0.390436	0.205788	0.109224	1.35973	0	2.20123	0	0	0.0684653	0.0240563	0	0	0.00658808	0	-0.841498
Benomyl	17804-35-2	O=C(OC)NC1=NC=2C=CC=CC2N1C(=O)NCCCC		15.2423	10.1682	8.50371	6.93422	5.66351	4.46564	3.27418	2.29968	1.5301	0.84164	0.496845	1.1049	0	2.64257	0	0	0.0785674	0.0833333	0	0	0.0196419	0	-1.53766	12.0499	6.77667	4.4616	2.9697	1.90889	1.21311	0.68966	0.405185	0.234673	0.108584	0.0547497	0.322311	0	0.707998	0	0	0.025	0.0277778	0	0	0.00277778	0	-0.385687
Prothioconazole	178928-70-6	S=C1NC=NN1CC(O)(CC=2C=CC=CC2Cl)C3(Cl)CC3		15.0876	9.93507	9.71966	7.96077	5.55883	4.00192	2.50194	1.59284	0.98833	0.566858	0.29177	2.26184	0.25	5.1692	0.25	0	0.117851	0.0833333	0	0	0	0	-2.90736	13.5494	7.8517	7.03419	5.1717	2.91282	1.93066	1.21066	0.644264	0.31914	0.157959	0.0714826	1.67765	0.197638	3.30755	0.25	0	0.0288675	0.0277778	0	0	0	0	-1.6299
Pyridalyl	179101-81-6	FC(F)(F)C1=CN=C(OCCCOC2=C(Cl)C=C(OCC=C(Cl)Cl)C=C2Cl)C=C1		21.4409	13.6637	13.0023	8.98722	6.98471	4.89354	3.71991	2.27179	1.47169	0.960297	0.673163	2.93435	0.288675	4.40211	0	0	0	0.138889	0	0	0	0	-1.46777	17.634	9.59592	7.27643	4.17823	2.70414	1.55541	0.967959	0.457136	0.2939	0.144356	0.0888581	1.08773	0.0134987	1.45201	0	0	0	0.0423499	0	0	0	0	-0.364278
Cyflufenamid	180409-60-3	O=C(NC(=NOCC1CC1)C2=C(F)C(F)=CC=C2C(F)(F)F)CC=3C=CC=CC3		21.0183	13.753	13.1786	9.32012	7.44153	5.89882	3.89722	2.56876	1.53626	1.12559	0.675543	2.88673	0.288675	4.53179	0.288675	0	0	0.157618	0	0	0	0	-1.64506	15.1008	8.84711	6.67127	3.97669	2.48075	1.5194	0.768255	0.430978	0.241928	0.145646	0.0760496	0.820655	0.0134987	1.12146	0.288675	0	0	0.0529083	0	0	0	0	-0.300809
Ethiprole	181587-01-9	N#CC1=NN(C(N)=C1S(=O)CC)C2=C(Cl)C=C(C=C2Cl)C(F)(F)F		18.2317	11.1116	10.9562	8.57298	7.05757	5.54586	3.34404	2.51497	1.40031	0.764138	0.54324	2.93489	0.288675	5.56805	0	0	0.0785674	0.0555556	0	0	0	0	-2.63316	14.3155	8.42415	6.99808	4.98613	3.51837	2.13996	1.17869	0.712259	0.369955	0.170753	0.0887632	1.10102	0.0134987	2.29346	0	0	0.025	0.0208333	0	0	0	0	-1.19243
Isopropyl Methyl Phosphonic Acid	1832-54-8	O=P(O)(OC(C)C)C		6.78446	3.4165	4.15863	1.02062	1.22474	0	0	0	0	0	0	1.96891	0.353553	0.816497	0	0	0	0	0	0	0	0	1.15241	6.1827	4.42749	3.77393	1.2192	1.1735	0	0	0	0	0	0	1.04921	0.1	0.644484	0	0	0	0	0	0	0	0	0.404723
Nitrofen (technical grade)	1836-75-5	O=[N+]([O-])C1=CC=C(OC2=CC=C(Cl)C=C2Cl)C=C1		13.121	8.55855	7.91611	6.07945	4.597	3.56159	2.30855	1.36996	0.937598	0.642835	0.334399	1.39517	0	2.78577	0	0	0	0.151375	0	0	0	0	-1.3906	10.4812	5.6903	4.27145	2.69974	1.76791	1.06872	0.533206	0.226889	0.130744	0.070176	0.0329267	0.591416	0	0.913603	0	0	0	0.051834	0	0	0	0	-0.322187
Penthiopyrad	183675-82-3	O=C(NC=1C=CSC1C(C)CC(C)C)C2=CN(N=C2C(F)(F)F)C		18.0685	11.0912	11.3876	7.65743	6.63605	4.69651	2.80409	1.52781	1.15745	0.716663	0.419197	3.09104	0.288675	4.55632	0	0	0.214076	0	0	0	0	0	-1.46528	14.7552	8.46748	7.19375	4.70622	3.59897	1.94251	1.10542	0.557962	0.348506	0.180762	0.0934303	1.29003	0.0134987	2.11996	0	0	0.13093	0	0	0	0	0	-0.829926
Chlorthal-dimethyl	1861-32-1	O=C(OC)C1=C(Cl)C(Cl)=C(C(=O)OC)C(Cl)=C1Cl		14.033	8.36148	7.36223	6.68921	4.97691	3.45745	1.6598	0.983908	0.490083	0.0975183	0	1.46343	0	4.19927	0	0	0	0.037037	0	0	0	0	-2.73584	12.1686	5.90078	4.50095	3.74774	2.35551	1.45944	0.593033	0.230856	0.0914549	0.0196743	0	0.77528	0	2.17048	0	0	0	0.015625	0	0	0	0	-1.3952
Benfluralin	1861-40-1	O=[N+]([O-])C=1C=C(C=C(C1N(CC)CCCC)[N+](=O)[O-])C(F)(F)F		17.7841	10.6284	10.238	7.03667	5.35962	4.83799	3.72324	1.85591	1.16862	0.322539	0.208524	2.72697	0.288675	4.616	0	0	0	0.0555556	0	0	0	0	-1.88903	12.5917	6.91943	4.80831	3.26993	2.1472	1.52731	0.858613	0.402209	0.18203	0.0637956	0.0306864	0.588814	0.0134987	1.17036	0	0	0	0.0208333	0	0	0	0	-0.581544
Spinetoram L	187166-15-0	[H]C1(OC(C)C(N(C)C)CC1)OC2CCCC(OC(=O)CC3([H])C(=CC4([H])C3([H])C=C(C)C5([H])CC(OC6([H])OC(C)C(OC)C(OCC)C6OC)CC54[H])C(=O)C2C)CC		38.8438	25.8782	23.6348	20.4514	17.8373	14.0243	11.0764	8.00116	6.52546	4.8627	3.59043	4.02055	0	10.0472	0	0	0.174792	0.158763	0	0	0.0237862	0	-6.02662	34.5704	20.9743	17.1856	13.748	10.8889	7.73231	5.49261	3.73876	2.79503	1.87827	1.25003	2.45553	0	5.77445	0	0	0.151781	0.0975479	0	0	0.0146051	0	-3.31892
Spinetoram J	187166-40-1	[H]C1(OC(C)C(N(C)C)CC1)OC2CCCC(OC(=O)CC3([H])C(=CC4([H])C3([H])CCC5([H])CC(OC6([H])OC(C)C(OC)C(OCC)C6OC)CC45[H])C(=O)C2C)CC		37.9736	25.4675	23.0953	20.0335	17.4889	13.6016	10.7421	7.76155	6.36595	4.70622	3.53022	3.81543	0	9.58614	0	0	0.174792	0.168958	0	0	0.0291321	0	-5.77071	33.9073	20.8801	17.0923	13.8182	11.0548	7.918	5.6786	3.99856	3.03837	2.01941	1.39474	2.36265	0	5.64453	0	0	0.151781	0.121028	0	0	0.0252968	0	-3.28189
Boscalid	188425-85-6	O=C(NC=1C=CC=CC1C=2C=CC(Cl)=CC2)C3=CC=CN=C3Cl		16.2338	11.1479	9.86692	8.21715	6.70625	5.31956	3.2655	2.23944	1.51744	0.991602	0.638314	1.36558	0	3.23639	0	0	0	0.25	0	0	0	0	-1.87081	13.4741	7.67388	5.64282	3.88737	2.5495	1.69587	0.873897	0.492848	0.278106	0.150237	0.0801546	0.666626	0	1.27406	0	0	0	0.0770721	0	0	0	0	-0.607435
Flufenpyr-ethyl	188489-07-8	O=C(OCC)COC1=CC(=C(F)C=C1Cl)N2N=CC(=C(C2=O)C)C(F)(F)F		20.353	12.5568	12.2531	9.27854	7.38257	5.30821	3.7395	2.68501	1.84585	1.03656	0.764258	3.06769	0.288675	5.6082	0	0	0	0.111111	0	0	0	0	-2.54051	14.8194	7.87617	5.6329	3.70063	2.33173	1.35157	0.786931	0.438676	0.248815	0.11833	0.0714771	0.827571	0.0134987	1.53832	0	0	0	0.0352671	0	0	0	0	-0.710748
Proquinazid	189278-12-4	O=C1C=2C=C(I)C=CC2N=C(OCCC)N1CCC		13.8281	9.16823	7.79182	6.42246	5.36482	4.65801	3.062	2.17927	1.39729	0.84344	0.416103	1.08662	0	2.71048	0	0	0	0.113402	0	0	0	0.00925926	-1.62385	13.3069	7.57756	5.60673	3.43465	2.38826	1.78222	1.04955	0.606276	0.383629	0.183766	0.104823	0.724821	0	1.16428	0	0	0	0.0365563	0	0	0	0.00120281	-0.439457
Chlorothalonil	1897-45-6	N#CC1=C(Cl)C(Cl)=C(Cl)C(C#N)=C1Cl		10.8783	6.54011	5.58067	5.30288	4.02094	2.23224	1.30824	0.438459	0.136832	0	0	1.04197	0	3.33379	0	0	0	0.037037	0	0	0	0	-2.29182	9.43	4.715	3.74139	3.1923	1.89993	0.889413	0.434356	0.112423	0.0174091	0	0	0.691947	0	1.95765	0	0	0	0.015625	0	0	0	0	-1.26571
Oryzalin	19044-88-3	O=[N+]([O-])C=1C=C(C=C(C1N(CCC)CCC)[N+](=O)[O-])S(=O)(=O)N		17.7841	10.6284	10.2649	6.90276	5.49539	4.86657	3.78216	2.03072	1.01645	0.441646	0.111111	2.72697	0.288675	4.56719	0	0	0	0.0555556	0	0	0	0	-1.84021	13.5764	8.42197	6.41783	3.96116	2.77275	2.0326	1.29319	0.655585	0.314283	0.146783	0.0151375	1.08405	0.0589256	1.7759	0	0	0	0.0208333	0	0	0	0	-0.691842
Benzo(g,h,i)perylene	191-24-2	C=1C=C2C=CC3=CC=C4C=CC5=CC=CC=6C(C1)=C2C3=C4C56		14.2588	10.9158	10.2713	9.99887	9.68567	9.40062	7.62013	6.48932	5.37965	4.45739	3.17493	1.38328	0	4.25269	0	0	0	0.339786	0	0	0	0.0748378	-2.86941	11.9282	7.72008	6.20028	5.13825	4.23551	3.48124	2.38039	1.70671	1.19137	0.829994	0.49517	0.727671	0	1.89975	0	0	0	0.126238	0	0	0	0.0143949	-1.17208
Atrazine	1912-24-9	ClC=1N=C(N=C(N1)NC(C)C)NCC		10.552	6.61339	5.96255	3.63973	3.40122	2.16167	1.70418	0.670489	0.511276	0.0589256	0.0392837	1.10517	0	1.30263	0	0	0	0.0680414	0	0	0	0	-0.197457	9.25999	4.91262	3.41908	1.52982	1.07011	0.563475	0.388978	0.121372	0.0842139	0.00765466	0.0051031	0.502064	0	0.42195	0	0	0	0.0111803	0	0	0	0	0.0801147
Dicamba	1918-00-9	O=C(O)C=1C(Cl)=CC=C(Cl)C1OC		10.0081	6.07459	5.42539	4.20091	3.55964	2.40202	0.846842	0.480059	0.171475	0.0453609	0	1.05193	0	2.37329	0	0	0	0.0555556	0	0	0	0	-1.32136	8.1862	4.08468	3.05701	2.08939	1.39635	0.856651	0.24491	0.100037	0.0276387	0.00363793	0	0.486501	0	0.953509	0	0	0	0.0208333	0	0	0	0	-0.467008
Picloram	1918-02-1	O=C(O)C1=NC(Cl)=C(Cl)C(N)=C1Cl		10.1712	5.94726	5.69821	4.73186	3.12483	2.13842	1.10503	0.431824	0.0523783	0	0	1.28247	0	3.29137	0	0	0	0.0453609	0	0	0	0	-2.00891	8.28171	4.11446	3.21195	2.40994	1.26207	0.694724	0.28796	0.0782041	0.0067781	0	0	0.583961	0	1.38045	0	0	0	0.0139754	0	0	0	0	-0.796492
Propachlor	1918-16-7	O=C(N(C=1C=CC=CC1)C(C)C)CCl		10.552	6.6639	5.60499	4.26498	3.45724	2.22925	0.950857	0.589024	0.320278	0.0481125	0	0.846813	0	1.88996	0	0	0	0.102062	0	0	0	0	-1.04314	9.16056	5.13026	3.59393	2.1624	1.51187	0.90066	0.289362	0.1505	0.0690465	0.0115011	0	0.461834	0	0.842932	0	0	0	0.032075	0	0	0	0	-0.381098
Benzo[e]pyrene	192-97-2	C1=CC=C2C(=C1)C3=CC=CC4=CC=C5C=CC=C2C5=C43		13.1041	9.93265	9.05389	8.62962	8.25202	7.76734	5.90428	4.87931	3.83513	2.98439	1.96776	1.09989	0	3.46053	0	0	0	0.312009	0	0	0	0.0532329	-2.36065	10.9282	6.97607	5.41852	4.39323	3.55744	2.82277	1.81009	1.25178	0.824282	0.5377	0.295201	0.580342	0	1.54063	0	0	0	0.112349	0	0	0	0.0100546	-0.960292
Pristane (C19)	1921-70-6	CC(C)CCCC(C)CCCC(C)CCCC(C)C		14.6734	8.91359	7.79075	4.35064	2.85257	1.68439	1.52822	0.603553	0.386501	0.220025	0.203054	1.39385	0	1.39385	0	0	0	0	0	0	0	0	0	14.6734	8.91359	7.79075	4.35064	2.85257	1.68439	1.52822	0.603553	0.386501	0.220025	0.203054	1.39385	0	1.39385	0	0	0	0	0	0	0	0	0
Vernolate	1929-77-7	O=C(SCCC)N(CCC)CCC		10.1044	6.25675	4.45694	3.13669	2.21676	1.51302	0.595522	0.235702	0.117851	0	0	0.402369	0	1.02022	0	0	0	0	0	0	0	0	-0.617851	9.82285	6.1599	4.14758	2.79243	1.85876	1.23798	0.636032	0.273861	0.136931	0	0	0.223607	0	0.577859	0	0	0	0	0	0	0	0	-0.354252
Nitrapyrin	1929-82-4	ClC=1N=C(C=CC1)C(Cl)(Cl)Cl		8.48313	4.99902	5.33473	3.16114	2.22068	1.76329	0.662479	0.426777	0	0	0	1.79904	0.288675	2.21394	0	0	0	0.0833333	0	0	0	0	-0.414906	8.21484	4.20902	4.51179	1.79692	1.04569	0.757675	0.242807	0.165981	0	0	0	1.90415	0.364466	1.4348	0	0	0	0.0215166	0	0	0	0	0.469352
Indeno(1,2,3-cd)pyrene	193-39-5	C1=CC=C2C(=C1)C3=CC=C4C=CC5=CC=CC=6C=C2C3=C4C56		14.2588	10.9158	10.2735	9.98919	9.70009	9.17393	7.3733	6.3728	5.35423	4.25536	3.13921	1.37766	0	4.26314	0	0	0.06415	0.307847	0	0	0.0354589	0.0449791	-2.88547	11.9282	7.72008	6.20075	5.13552	4.24034	3.39094	2.30952	1.68479	1.19365	0.795446	0.491718	0.726175	0	1.90533	0	0	0.03125	0.111543	0	0	0.00833166	0.00848394	-1.17916
Dinitrotoluene, 4-Amino-2,6-	19406-51-0	O=[N+]([O-])C1=CC(N)=CC(=C1C)[N+](=O)[O-]		10.8783	6.43043	6.25144	4.41237	3.53084	2.65702	1.13359	0.630494	0.2566	0	0	1.41996	0	2.81479	0	0	0	0.0555556	0	0	0	0	-1.39483	7.25947	3.62089	2.69838	1.76859	1.0844	0.618122	0.203406	0.0778857	0.0207701	0	0	0.42486	0	0.796275	0	0	0	0.0208333	0	0	0	0	-0.371415
HxCDD, 1,2,3,7,8,9-	19408-74-3	ClC=1C=C2OC3=CC(Cl)=C(Cl)C(Cl)=C3OC2=C(Cl)C1Cl		14.6019	9.39675	9.18171	8.51442	6.46819	5.23941	4.12119	2.85586	2.11699	1.4052	0.805576	1.8467	0	5.16582	0	0	0	0.146277	0	0	0	0.0151203	-3.31912	13.7746	7.37288	6.15761	5.08026	2.9074	1.80383	1.22632	0.691714	0.423637	0.24529	0.129784	1.11419	0	2.91064	0	0	0	0.0465011	0	0	0	0.00150352	-1.79645
Oxadiazon	19666-30-9	O=C1OC(=NN1C2=CC(OC(C)C)=C(Cl)C=C2Cl)C(C)(C)C		16.6543	10.0912	10.6549	7.34685	5.88322	4.83873	3.20739	2.10506	1.24405	0.779839	0.47214	3.06455	0.288675	4.85551	0	0	0.096225	0.0555556	0	0	0	0	-1.79096	14.619	7.61631	7.04997	3.37965	2.26603	1.50816	0.836025	0.469527	0.206545	0.118858	0.0569303	2.06942	0.25	1.97409	0	0	0.0204124	0.0208333	0	0	0	0	0.0953261
Perylene	198-55-0	C1=CC=2C=CC=C3C4=CC=CC5=CC=CC(C(=C1)C23)=C54		13.1041	9.93265	9.05389	8.61559	8.32265	7.72773	5.81232	4.78937	3.77264	2.97177	1.93096	1.09989	0	3.45405	0	0	0	0.309203	0	0	0	0.0580184	-2.35417	10.9282	6.97607	5.41852	4.38974	3.57977	2.79985	1.77503	1.2273	0.810532	0.534605	0.289795	0.580342	0	1.53914	0	0	0	0.11185	0	0	0	0.0106437	-0.958796
Siduron	1982-49-6	O=C(NC=1C=CC=CC1)NC2CCCCC2C		12.0876	8.25402	7.10243	5.45468	4.34815	3.34193	1.61064	1.04981	0.701988	0.406353	0.255743	0.895168	0	1.73845	0	0	0	0.185395	0	0	0	0	-0.843285	10.2781	6.38066	4.83272	3.45963	2.38774	1.64056	0.634473	0.313996	0.177986	0.0992727	0.05494	0.487918	0	0.987498	0	0	0	0.115408	0	0	0	0	-0.49958
trans-3-Nonene	20063-92-7	C(=CCCCCC)CC		6.94975	4.41421	2.76777	1.70711	1.03033	0.603553	0.338388	0.176777	0.0883884	0	0	0	0	0	0	0	0	0	0	0	0	0	0	6.69023	4.06404	2.37543	1.37671	0.796706	0.428855	0.225592	0.117851	0.0589256	0	0	0	0	0	0	0	0	0	0	0	0	0	0
Butylate	2008-41-5	O=C(SCC)N(CC(C)C)CC(C)C		11.1378	6.46843	5.78514	3.09706	2.46288	1.68592	0.793148	0.272166	0	0	0	1.21887	0	1.44837	0	0	0	0	0	0	0	0	-0.229507	10.8562	6.37159	5.60686	2.49091	1.89851	1.3264	0.772484	0.316228	0	0	0	1.0401	0	0.913993	0	0	0	0	0	0	0	0	0.126111
Dichlorobenzamide, 2,6- (BAM)	2008-58-4	O=C(N)C=1C(Cl)=CC=CC1Cl		8.43072	5.1259	4.70684	3.40286	3.02167	1.35738	0.74075	0.235702	0.157135	0	0	0.915849	0	1.86414	0	0	0	0.0680414	0	0	0	0	-0.948295	6.98544	3.62071	2.77531	1.8391	1.31692	0.478183	0.242444	0.050987	0.0268844	0	0	0.448752	0	0.85074	0	0	0	0.0240563	0	0	0	0	-0.401988
1,2,4-trimethylanthracene	20153-28-0	C=1C=CC=2C=C3C(=CC2C1)C(=CC(=C3C)C)C		11.9912	8.1647	7.65312	6.81366	5.61053	4.83106	3.34775	2.33005	1.62235	1.13623	0.559694	1.26935	0	3.37566	0	0	0	0.18425	0	0	0	0.021449	-2.10631	10.5415	6.0594	4.88031	3.73923	2.59999	1.90104	1.11998	0.650562	0.376601	0.223756	0.0947222	0.724679	0	1.66995	0	0	0	0.0666533	0	0	0	0.00381833	-0.945272
cis-3-Nonene	20237-46-1	C(=CCCCCC)CC		6.94975	4.41421	2.76777	1.70711	1.03033	0.603553	0.338388	0.176777	0.0883884	0	0	0	0	0	0	0	0	0	0	0	0	0	0	6.69023	4.06404	2.37543	1.37671	0.796706	0.428855	0.225592	0.117851	0.0589256	0	0	0	0	0	0	0	0	0	0	0	0	0	0
1,2-methylphenanthrene	20291-72-9	C=1C=CC2=C(C1)C=CC3=C2C=CC(=C3C)C		11.121	7.77086	7.0272	6.46681	5.31771	4.51294	3.10783	2.28485	1.54375	1.03446	0.513663	1.00307	0	2.9589	0	0	0	0.194444	0	0	0	0.0231481	-1.95583	9.6188	5.64872	4.38928	3.4662	2.34792	1.67846	0.991678	0.615892	0.343597	0.191286	0.0805449	0.569177	0	1.44527	0	0	0	0.0694444	0	0	0	0.00405093	-0.876095
1,9-methylphenanthrene	20291-73-0	C=1C=CC2=C(C1)C3=CC=CC(=C3C=C2C)C		11.121	7.77086	7.06105	6.27742	5.49477	4.75817	3.11332	2.21275	1.44039	1.00149	0.485712	1.01574	0	2.78886	0	0	0	0.196736	0	0	0	0.0205995	-1.77313	9.6188	5.64872	4.40908	3.32705	2.46321	1.81264	1.00339	0.597839	0.320443	0.189241	0.0758839	0.57735	0	1.32177	0	0	0	0.0698762	0	0	0	0.0037408	-0.744418
1,6-dimethylphenanthrene	20291-74-1	C1=CC=2C(=CC=C3C=CC(=CC32)C)C(=C1)C		11.121	7.75402	7.15541	6.20879	5.33275	4.63343	3.18915	2.22808	1.52627	1.13394	0.502949	1.09929	0	2.68493	0	0	0	0.191638	0	0	0	0.0226805	-1.58564	9.6188	5.64273	4.46018	3.25265	2.35856	1.73333	1.0151	0.597578	0.341313	0.218333	0.0788014	0.610844	0	1.23199	0	0	0	0.0689459	0	0	0	0.00400938	-0.621145
1,2,8-trimethylphenanthrene	20291-75-2	C1=CC2=C3C=CC(=C(C3=CC=C2C(=C1)C)C)C		11.9912	8.18154	7.55471	6.93924	5.69351	4.71502	3.35914	2.51512	1.7037	1.09675	0.585639	1.20819	0	3.46421	0	0	0	0.179152	0	0	0	0.0205995	-2.25602	10.5415	6.06538	4.83818	3.81665	2.59059	1.81476	1.11614	0.719034	0.406395	0.217369	0.100035	0.70235	0	1.72577	0	0	0	0.0657229	0	0	0	0.0037408	-1.02342
Spirotetramat	203313-25-1	O=C(OC1=C(C(=O)NC12CCC(OC)CC2)C=3C=C(C=CC3C)C)OCC		19.6041	12.897	11.7682	9.76746	8.25358	7.0638	5.0214	3.55041	2.57936	1.63201	0.954885	2.22771	0.102062	4.96563	0	0	0.0680414	0.14021	0	0	0	0	-2.73792	16.3862	9.42199	7.27887	5.47108	3.98003	3.03466	1.79811	1.10328	0.669609	0.387671	0.210345	1.12638	0.0625	2.30124	0	0	0.03125	0.096225	0	0	0	0	-1.17486
1,2,6,9-tetramethylphenanthrene	204256-39-3	C1=CC=2C(C=C1C)=C3C=CC(=C(C3=CC2C)C)C		12.8614	8.57539	8.20038	7.22027	5.91644	5.19739	3.8941	2.49001	1.77006	1.14949	0.60168	1.49686	0	3.7691	0	0	0	0.168958	0	0	0	0.0168194	-2.27224	11.4641	6.47607	5.34508	4.03661	2.77746	2.10337	1.36919	0.738854	0.450471	0.246221	0.109411	0.869017	0	1.883	0	0	0	0.0629318	0	0	0	0.00323963	-1.01399
8-methylfluoranthene	20485-57-8	C1=CC=2C=CC=C3C4=CC(=CC=C4C(=C1)C23)C		11.4054	8.34334	7.77288	7.07502	6.63352	6.00747	4.44639	3.44408	2.60615	1.69808	1.04125	1.11078	0	2.97178	0	0	0.06415	0.204124	0	0	0.0392837	0.0138889	-1.861	9.69615	5.97607	4.7583	3.66011	2.90568	2.22126	1.39438	0.907289	0.576972	0.312751	0.160211	0.601175	0	1.33788	0	0	0.03125	0.0721688	0	0	0.0090211	0.00231481	-0.736707
Benzo(j)fluoranthene	205-82-3	C=1C=CC=2C(C1)=CC=C3C4=CC=CC5=CC=CC(=C54)C23		13.1041	9.93265	9.05389	8.62962	8.26336	7.53525	5.67361	4.66951	3.75063	2.74937	1.84911	1.09989	0	3.46126	0	0	0.06415	0.274972	0	0	0.0368808	0.0277778	-2.36138	10.9282	6.97607	5.41852	4.39323	3.55994	2.73053	1.73861	1.20238	0.80948	0.492915	0.277529	0.580342	0	1.54075	0	0	0.03125	0.0967236	0	0	0.00861823	0.00462963	-0.960408
Benzo(b)fluoranthene	205-99-2	C=1C=CC2=C(C1)C=C3C4=CC=CC=C4C5=CC=CC2=C53		13.1041	9.93265	9.05608	8.62555	8.23671	7.56198	5.70419	4.77256	3.83535	2.78095	1.90318	1.09427	0	3.47819	0	0	0.06415	0.280069	0	0	0.0378618	0.0205995	-2.38392	10.9282	6.97607	5.41898	4.392	3.55247	2.74338	1.75588	1.23396	0.830938	0.50145	0.286216	0.578846	0	1.54783	0	0	0.03125	0.097654	0	0	0.00873453	0.0037408	-0.968981
Perfluoroundecanoic acid (PFUDA)	2058-94-8	O=C(O)C(F)(F)C(F)(F)C(F)(F)C(F)(F)C(F)(F)C(F)(F)C(F)(F)C(F)(F)C(F)(F)C(F)(F)F		28.5774	14.1934	18.1264	15.8667	7.15211	3.18543	1.3974	0.601045	0.251694	0.101433	0.0385095	8.36603	1.39434	25.3868	0	0	0	0	0	0	0	0	-17.0207	14.2927	6.89636	5.97245	3.77934	1.6925	0.747665	0.32454	0.137624	0.0564888	0.0220828	0.00796064	1.67306	0.174213	3.06737	0	0	0	0	0	0	0	0	-1.39431
Fluoranthene	206-44-0	C1=CC=C2C(=C1)C3=CC=CC4=CC=CC2=C43		10.5352	7.94949	7.13911	6.7326	6.41273	5.72666	4.08754	3.21216	2.41274	1.54475	0.955473	0.822109	0	2.61865	0	0	0.06415	0.219416	0	0	0.0422266	0.0138889	-1.79654	8.7735	5.56538	4.25484	3.41211	2.74273	2.04785	1.22771	0.804253	0.503962	0.266032	0.136757	0.434508	0	1.16391	0	0	0.03125	0.0758903	0	0	0.00948629	0.00231481	-0.729398
Benzo(k)fluoranthene	207-08-9	C=1C=CC=2C=C3C4=CC=CC5=CC=CC(C3=CC2C1)=C54		13.1041	9.91582	9.13068	8.62401	8.09974	7.40375	5.56444	4.61527	3.75318	2.77345	1.87244	1.15544	0	3.48289	0	0	0.06415	0.274972	0	0	0.0368808	0.0277778	-2.32745	10.9282	6.97008	5.4542	4.3709	3.47585	2.67287	1.6993	1.18572	0.809047	0.496703	0.280738	0.601175	0	1.52475	0	0	0.03125	0.0967236	0	0	0.00861823	0.00462963	-0.923575
Acenaphthylene	208-96-8	C=1C=C2C=CC=C3C=CC(C1)=C23		7.96626	5.94949	5.29675	4.8409	4.45502	3.55218	2.3533	1.66652	1.16373	0.615249	0.309086	0.611111	0	1.75586	0	0	0.096225	0.136083	0	0	0.0392837	0.0138889	-1.14475	6.6188	4.14872	3.12593	2.41161	1.85712	1.23044	0.674175	0.396486	0.230728	0.100087	0.0410316	0.3125	0	0.755181	0	0	0.0416667	0.0481125	0	0	0.00801875	0.00231481	-0.442681
Mesosulfuron methyl	208465-21-8	O=C(OC)C1=CC=C(C=C1S(=O)(=O)NC(=O)NC=2N=C(OC)C=C(N2)OC)CNS(=O)(=O)C		24.8112	15.3787	15.0896	10.4585	8.32668	6.64086	4.4743	2.99416	1.93629	1.25854	0.713133	4.20594	0.557678	5.60543	0	0	0	0.136083	0	0	0	0	-1.39949	19.5347	12.2241	9.7351	5.86878	3.94644	2.81118	1.63049	1.09308	0.719348	0.392763	0.211795	1.87521	0.153093	2.36954	0	0	0	0.03849	0	0	0	0	-0.494328
Ethyl-p-nitrophenyl Phosphonate	2104-64-5	O=[N+]([O-])C1=CC=C(OP(=S)(OCC)C=2C=CC=CC2)C=C1		15.2947	10.0487	8.96791	7.00109	5.56197	4.10582	2.539	1.70574	1.10327	0.636806	0.347578	1.65105	0.144338	3.53394	0	0	0	0.185395	0	0	0	0	-1.88289	13.0499	8.93015	7.48735	5.79679	4.22482	2.48647	1.39726	0.860704	0.429504	0.196381	0.0795156	1.45994	0.136931	2.84856	0	0	0	0.0598528	0	0	0	0	-1.38862
Bromophos	2104-96-3	S=P(OC=1C=C(Cl)C(Br)=CC1Cl)(OC)OC		12.3449	7.41483	6.88523	5.65634	3.40952	2.68316	1.53991	0.797337	0.405022	0.142259	0.0277778	1.80055	0.176777	3.75469	0	0	0	0.0555556	0	0	0	0	-1.95414	13.1776	8.07753	7.41806	5.55738	2.65965	1.83635	1.08847	0.642874	0.266813	0.0633431	0.0105644	1.5826	0.111803	3.1746	0	0	0	0.0208333	0	0	0	0	-1.592
Topramezone	210631-68-8	O=C(C=1C=NN(C1O)C)C2=CC=C(C(C3=NOCC3)=C2C)S(=O)(=O)C		18.353	11.7142	11.6314	9.49357	7.79375	5.42639	3.80312	2.77051	1.58842	1.01904	0.631373	2.84687	0.288675	5.70905	0	0	0.240563	0.0555556	0	0	0	0	-2.86217	14.7929	9.39164	7.82337	5.2556	3.77588	2.50995	1.45826	0.904582	0.416913	0.217273	0.118358	1.59489	0.102062	2.72049	0	0	0.0745111	0.0208333	0	0	0	0	-1.1256
Metribuzin	21087-64-9	O=C1C(=NN=C(SC)N1N)C(C)(C)C		10.9307	6.37523	6.43643	4.6928	3.51275	2.06528	1.25112	0.874858	0.122617	0	0	2.03544	0.288675	3.39416	0	0	0	0.0555556	0	0	0	0	-1.35871	9.55198	5.39387	4.73386	2.39948	1.39674	0.703287	0.471243	0.300169	0.0147522	0	0	1.53857	0.25	1.51909	0	0	0	0.0111803	0	0	0	0	0.0194778
Clothianidin	210880-92-5	O=[N+]([O-])N=C(NC)NCC=1SC(Cl)=NC1		11.2591	7.11339	6.26542	4.16867	3.21386	2.04437	0.978502	0.709748	0.471079	0.263676	0.0948393	1.10517	0	1.47933	0	0	0.117851	0	0	0	0	0	-0.37416	9.30123	5.05803	4.06684	2.4887	1.70918	0.896213	0.377589	0.212635	0.11919	0.0444612	0.00667724	0.649765	0	0.833449	0	0	0.0790569	0	0	0	0	0	-0.183685
Naphthaleneacetate, Ethyl 1-	2122-70-5	O=C(OCC)CC1=CC=CC=2C=CC=CC21		11.3805	7.80886	6.52892	5.20979	4.49179	3.41926	2.18341	1.47827	0.996023	0.608509	0.261391	0.758091	0	1.72985	0	0	0	0.151375	0	0	0	0.0170104	-0.971756	9.27216	5.4325	3.62007	2.52005	1.81416	1.17497	0.623225	0.353767	0.194223	0.0993658	0.0370616	0.31649	0	0.694745	0	0	0	0.051834	0	0	0	0.00267292	-0.378255
1,4,5-trimethylnaphthalene	2131-41-1	C=1C=C2C(=CC=C(C2=C(C1)C)C)C		9.42229	6.19838	5.68131	4.81369	4.06143	3.19101	1.68604	1.04006	0.566815	0.321123	0.121704	0.954301	0	2.35482	0	0	0	0.123597	0	0	0	0.0113402	-1.40052	8.38675	4.6547	3.69683	2.6753	1.94291	1.29957	0.563518	0.299801	0.13628	0.0640061	0.0220516	0.567681	0	1.18635	0	0	0	0.0448896	0	0	0	0.00200469	-0.61867
1,4,6-trimethylnaphthalene	2131-42-2	C=1C=C2C(=CC1C)C(=CC=C2C)C		9.42229	6.18154	5.77785	4.75643	3.76304	3.26615	1.92365	0.986256	0.54133	0.360768	0.106759	1.03225	0	2.29862	0	0	0	0.123597	0	0	0	0.0113402	-1.26637	8.38675	4.64872	3.7484	2.60808	1.75777	1.33752	0.664539	0.279361	0.129192	0.0753531	0.0195097	0.599679	0	1.11815	0	0	0	0.0448896	0	0	0	0.00200469	-0.518474
Orthosulfamuron	213464-77-8	O=C(NC1=NC(OC)=CC(=N1)OC)NS(=O)(=O)NC=2C=CC=CC2C(=O)N(C)C		21.6041	13.6462	12.8465	9.30101	7.62716	5.55841	3.72632	2.39179	1.33892	0.76958	0.466944	2.93669	0.25	4.60627	0	0	0	0.151375	0	0	0	0	-1.66959	16.9026	9.5249	7.09825	4.30055	2.9015	1.84909	1.04343	0.600094	0.292157	0.152541	0.0827694	1.07415	0.051031	1.45841	0	0	0	0.0422115	0	0	0	0	-0.384257
Dibenz[a,c]anthracene	215-58-7	C=1C=CC=2C=C3C=4C=CC=CC4C5=CC=CC=C5C3=CC2C1		14.5183	10.9158	9.82806	9.16582	8.44123	7.82206	5.76756	4.75615	3.78287	2.91114	1.89645	1.14983	0	3.5391	0	0	0	0.342593	0	0	0	0.0385803	-2.38927	12.0829	7.63675	5.83611	4.61051	3.59167	2.80343	1.75305	1.21095	0.805984	0.518244	0.280896	0.599679	0	1.54386	0	0	0	0.119792	0	0	0	0.00708912	-0.944177
Thiocyanic acid, (2-benzothiazolylthio)methyl ester (TCMTB)	21564-17-0	N#CSCSC1=NC=2C=CC=CC2S1		9.80312	6.89818	5.63783	4.55459	3.7763	2.86908	1.86862	1.2566	0.881445	0.408587	0.201375	0.537457	0	1.2796	0	0	0.096225	0.0833333	0	0	0.0240563	0	-0.742139	9.58517	6.67971	5.82381	4.42488	3.66675	2.6209	1.77153	1.16624	0.692131	0.324521	0.143998	0.576737	0	1.13002	0	0	0.0684653	0.0277778	0	0	0.00760726	0	-0.553281
Hydroxyatrazine	2163-68-0	OC=1N=C(N=C(N1)NC(C)C)NCC		10.552	6.61339	5.96255	3.63973	3.40122	2.16167	1.70418	0.670489	0.511276	0.0589256	0.0392837	1.10517	0	1.30263	0	0	0	0.0680414	0	0	0	0	-0.197457	8.57331	4.56928	3.11199	1.37627	0.924674	0.479835	0.284988	0.110347	0.0682331	0.00765466	0.0051031	0.433396	0	0.353282	0	0	0	0.0111803	0	0	0	0	0.0801147
Fluometuron	2164-17-2	O=C(NC1=CC=CC(=C1)C(F)(F)F)N(C)C		12.3449	7.30355	7.55258	4.85074	3.08959	2.51276	1.39882	1.0769	0.495217	0.220181	0.0833333	2.28352	0.288675	3.39972	0	0	0	0.0833333	0	0	0	0	-1.11619	8.79876	4.46047	3.40314	1.84735	1.00856	0.664152	0.290031	0.159407	0.0636602	0.0236354	0.00609938	0.570057	0.0134987	0.756633	0	0	0	0.0277778	0	0	0	0	-0.186576
2,4,7-trimethyldibenzothiophene	216983-03-8	S1C=2C=C(C=CC2C3=CC(=CC(=C13)C)C)C		11.2841	7.64787	7.45943	6.15781	5.57289	4.56039	3.40127	2.27363	1.65549	0.886153	0.444214	1.38797	0	2.92677	0	0	0.0785674	0.123597	0	0	0.0291321	0	-1.5388	10.6115	6.36748	5.61238	4.36196	3.5878	2.60883	1.78621	1.10726	0.678361	0.330846	0.129813	0.951878	0	2.00531	0	0	0.0765466	0.0448896	0	0	0.0137446	0	-1.05343
Triphenylene	217-59-4	C=1C=CC=2C(C1)=C3C=CC=CC3=C4C=CC=CC24		11.9494	8.94949	7.8365	7.2744	6.75421	6.14955	4.27359	3.35662	2.44908	1.71998	1.01146	0.816497	0	2.67486	0	0	0	0.287037	0	0	0	0.0277778	-1.85836	9.9282	6.23205	4.63675	3.65171	2.85855	2.17927	1.27688	0.832817	0.505526	0.296083	0.143308	0.433013	0	1.18301	0	0	0	0.0989583	0	0	0	0.00520833	-0.75
Cyanazine	21725-46-2	N#CC(NC=1N=C(Cl)N=C(N1)NCC)(C)C		12.1818	7.46466	7.0549	4.63336	3.63458	2.39184	1.90851	0.875173	0.645023	0.167609	0.058077	1.90403	0.25	2.39749	0	0	0	0.0680414	0	0	0	0	-0.49346	10.1299	5.19285	3.98185	1.81586	1.11073	0.588197	0.411485	0.137466	0.0937722	0.0134771	0.00601838	0.963389	0.125	0.747351	0	0	0	0.0111803	0	0	0	0	0.216038
Chrysene	218-01-9	C=1C=CC2=C(C1)C=CC=3C=4C=CC=CC4C=CC23		11.9494	8.93265	7.89919	7.32715	6.62122	5.84764	4.02714	3.19229	2.45136	1.83689	1.08134	0.877664	0	2.71811	0	0	0	0.277778	0	0	0	0.037037	-1.84045	9.9282	6.22607	4.66852	3.65121	2.77076	2.05125	1.18892	0.788547	0.504452	0.313348	0.152512	0.455342	0	1.17185	0	0	0	0.0972222	0	0	0	0.00636574	-0.716506
Penoxsulam	219714-96-2	O=S(=O)(NC=1N=C2C(OC)=CN=C(OC)N2N1)C=3C(OCC(F)F)=CC=CC3C(F)(F)F		23.6814	14.9737	14.9323	10.9047	9.52979	7.82006	5.29071	4.02991	2.43748	1.65807	1.09384	4.01512	0.492799	6.36403	0	0	0.096225	0.123597	0	0	0.0160375	0	-2.34891	17.0385	9.93645	7.54152	5.25683	3.90551	2.55635	1.48507	0.924446	0.5078	0.310257	0.177202	1.18052	0.0645298	2.19641	0	0	0.0223607	0.03849	0	0	0.00144338	0	-1.01589
1,2-Dimethylcyclohexane (cis)	2207-01-4	CC1CCCCC1C		5.98313	3.80453	3.23902	2.54034	1.50166	1.02438	0.333333	0.0833333	0	0	0	0.471405	0	1.13807	0	0	0	0.0833333	0	0	0	0	-0.666667	5.98313	3.80453	3.23902	2.54034	1.50166	1.02438	0.333333	0.0833333	0	0	0	0.471405	0	1.13807	0	0	0	0.0833333	0	0	0	0	-0.666667
Metrafenone	220899-03-6	O=C(C=1C(OC)=CC=C(Br)C1C)C2=C(OC)C(OC)=C(OC)C=C2C		18.7233	11.9038	10.1214	9.22906	7.83699	6.01474	3.7066	2.26358	1.22352	0.768525	0.420218	1.68403	0	4.88248	0	0	0	0.100916	0	0	0	0	-3.19846	16.7373	8.37363	6.27033	4.92098	3.12984	2.14168	1.20637	0.614614	0.268485	0.158639	0.0773579	0.948755	0	2.3642	0	0	0	0.0388755	0	0	0	0	-1.41545
Molinate	2212-67-1	O=C(SCC)N1CCCCCC1		8.81155	5.84254	4.5176	3.44858	2.57102	1.70878	1.19207	0.485702	0.284518	0.100592	0.0416667	0.402369	0	1.02022	0	0	0	0	0.0721688	0	0	0	-0.617851	8.52995	5.74569	4.31545	2.9259	2.08012	1.43685	0.983523	0.418756	0.256577	0.116878	0.0484123	0.223607	0	0.577859	0	0	0	0	0.0559017	0	0	0	-0.354252
2,5-Dimethylheptane	2216-30-0	CCC(C)CCC(C)C		7.27602	4.1639	3.48462	1.93374	0.821975	0.686887	0.235702	0	0	0	0	0.696923	0	0.781474	0	0	0	0	0	0	0	0	-0.084551	7.27602	4.1639	3.48462	1.93374	0.821975	0.686887	0.235702	0	0	0	0	0.696923	0	0.781474	0	0	0	0	0	0	0	0	-0.084551
3-Methyloctane	2216-33-3	CCCCCC(C)CC		7.11288	4.30806	3.0092	1.9974	0.946923	0.535075	0.348462	0.102062	0	0	0	0.288675	0	0.492799	0	0	0	0	0	0	0	0	-0.204124	7.11288	4.30806	3.0092	1.9974	0.946923	0.535075	0.348462	0.102062	0	0	0	0.288675	0	0.492799	0	0	0	0	0	0	0	0	-0.204124
4-Methyloctane	2216-34-4	CCCCC(C)CCC		7.11288	4.30806	3.03608	1.83195	1.18972	0.594861	0.204124	0.102062	0	0	0	0.288675	0	0.408248	0	0	0	0	0	0	0	0	-0.119573	7.11288	4.30806	3.03608	1.83195	1.18972	0.594861	0.204124	0.102062	0	0	0	0.288675	0	0.408248	0	0	0	0	0	0	0	0	-0.119573
2-Nonene	2216-38-8	C(=CCCCCCC)C		6.94975	4.41421	2.76777	1.70711	1.03033	0.603553	0.338388	0.176777	0.0883884	0	0	0	0	0	0	0	0	0	0	0	0	0	0	6.69023	4.02604	2.41837	1.46005	0.855632	0.480023	0.244321	0.117851	0.0589256	0	0	0	0	0	0	0	0	0	0	0	0	0	0
Cyprosulfamide	221667-31-8	O=C(NC1CC1)C2=CC=C(C=C2)S(=O)(=O)NC(=O)C=3C=CC=CC3OC		18.7338	12.403	11.5547	8.86634	7.06388	5.03267	3.17822	2.27411	1.10243	0.86576	0.477967	2.33976	0.204124	4.56795	0.288675	0	0	0.166667	0	0	0	0	-2.22819	14.8764	9.49925	7.58942	4.97625	3.23296	2.14442	1.32871	0.790493	0.41134	0.282189	0.151085	1.11908	0.051031	1.87171	0.288675	0	0	0.0555556	0	0	0	0	-0.752634
Fenamiphos	22224-92-6	O=P(OC1=CC=C(SC)C(=C1)C)(OCC)NC(C)C		14.4663	8.898	8.18745	5.51601	4.9358	2.75029	2.0552	1.06613	0.81029	0.332559	0.20777	1.94152	0.176777	2.86685	0	0	0	0.0680414	0	0	0	0	-0.925336	13.8076	9.03242	6.96374	5.08707	3.75109	1.78994	1.29338	0.681635	0.460334	0.218483	0.132925	1.10453	0.0456435	2.01561	0	0	0	0.0240563	0	0	0	0	-0.911078
Tetrachlorvinphos	22248-79-9	O=P(OC(=CCl)C1=CC(Cl)=C(Cl)C=C1Cl)(OC)OC		14.6294	8.86352	7.95733	6.6818	4.31463	3.3801	2.01213	0.998792	0.528384	0.25652	0.0821332	1.93663	0.176777	4.22743	0	0	0	0.0555556	0	0	0	0	-2.29079	13.7423	7.76038	6.37029	4.57967	2.66305	1.83268	0.992298	0.455672	0.211133	0.0958827	0.0263893	0.987233	0.0372678	2.10668	0	0	0	0.0208333	0	0	0	0	-1.11944
1,4-methylphenanthrene	22349-59-3	C=1C=CC2=C(C1)C=CC3=C(C=CC(=C23)C)C		11.121	7.77086	7.05886	6.29276	5.45812	4.81423	3.05774	2.16508	1.48984	1.02559	0.51152	1.02135	0	2.76462	0	0	0	0.194444	0	0	0	0.0231481	-1.74327	9.6188	5.64872	4.40862	3.33153	2.44811	1.84729	0.974762	0.575095	0.330173	0.191334	0.0803142	0.578846	0	1.3106	0	0	0	0.0694444	0	0	0	0.00405093	-0.731757
Isotianil	224049-04-1	N#CC=1C=CC=CC1N=C(O)C=2SN=C(Cl)C2Cl		13.121	8.63023	7.50346	6.52457	4.99039	3.36682	2.01782	1.16214	0.739149	0.462815	0.282983	1.13327	0	3.06619	0	0	0.096225	0.0833333	0	0	0	0	-1.93292	11.0908	6.23937	4.69023	3.84512	2.33033	1.23642	0.610043	0.272627	0.150059	0.0863139	0.0431787	0.608321	0	1.6847	0	0	0.0684653	0.0277778	0	0	0	0	-1.07638
2,3,5-Trimethylnaphthalene	2245-38-7	C1=CC2=CC(=C(C=C2C(=C1)C)C)C		9.42229	6.18154	5.75809	4.86067	3.68364	3.10324	1.96411	1.04021	0.589625	0.346789	0.0954191	1.00986	0	2.4778	0	0	0	0.123597	0	0	0	0.0113402	-1.46794	8.38675	4.64872	3.73251	2.71271	1.70381	1.23701	0.679175	0.299081	0.140251	0.0708066	0.017505	0.588515	0	1.25133	0	0	0	0.0448896	0	0	0	0.00200469	-0.662812
Methyl Mercury	22967-92-6	[Hg+2][CH2-]		2	1	0	0	0	0	0	0	0	0	0	0	0	0	0	0	0	0	0	0	0	0	0	0	0	0	0	0	0	0	0	0	0	0	0	0	0	0	0	0	0	0	0	0	0	0
Triallate	2303-17-5	O=C(SCC(Cl)=C(Cl)Cl)N(C(C)C)C(C)C		12.8783	7.26863	6.84132	4.41209	3.1355	1.10313	0.701045	0.478822	0.2566	0	0	1.58252	0	3.04986	0	0	0	0	0	0	0	0	-1.46735	12.8437	7.03632	6.14689	3.8725	2.69312	1.10713	0.616293	0.492123	0.253546	0	0	1.22461	0	2.47617	0	0	0	0	0	0	0	0	-1.25156
Phosalone	2310-17-0	O=C1OC2=CC(Cl)=CC=C2N1CSP(=S)(OCC)OCC		15.4578	9.98731	9.06833	7.04713	6.02697	4.14009	3.02872	1.99224	1.31978	0.751841	0.423721	1.88999	0.176777	3.6186	0	0	0.0785674	0.0680414	0	0	0.0160375	0	-1.72862	14.8586	10.9202	10.665	8.13221	6.14554	3.69558	2.51649	1.58754	1.0571	0.701746	0.345955	2.61967	0.33541	4.10391	0	0	0.0228218	0.0240563	0	0	0.00219603	0	-1.48423
Propargite	2312-35-8	O=S(OCC#C)OC1CCCCC1OC2=CC=C(C=C2)C(C)(C)C		17.5791	11.3972	10.6071	7.52967	5.78465	4.62202	2.99885	2.08543	1.42335	0.976672	0.623712	2.3365	0.288675	3.53876	0	0	0	0.166667	0	0	0	0	-1.20226	15.4347	9.32763	7.85665	4.80503	3.36865	2.34481	1.27895	0.80185	0.471342	0.275458	0.166658	1.67716	0.25	1.95384	0	0	0	0.111111	0	0	0	0	-0.276678
Oxamyl	23135-22-0	O=C(ON=C(SC)C(=O)N(C)C)NC		11.1378	6.52327	5.36223	4.04669	2.08585	1.21755	0.722776	0.380337	0.0785674	0	0	0.981125	0	2.22306	0	0	0	0	0	0	0	0	-1.24193	9.34392	4.9737	3.22383	1.83393	0.952464	0.484433	0.128279	0.056252	0.0102062	0	0	0.447848	0	0.740964	0	0	0	0	0	0	0	0	-0.293116
1,2,4-trimethylphenanthrene	23189-64-2	C=1C=CC2=C(C1)C=CC=3C2=C(C=C(C3C)C)C		11.9912	8.18154	7.57633	6.80099	5.85556	4.94007	3.30645	2.35073	1.58254	1.07277	0.557283	1.2138	0	3.33055	0	0	0	0.18425	0	0	0	0.021449	-2.11676	10.5415	6.06538	4.84462	3.75189	2.72649	1.94952	1.10856	0.658146	0.368298	0.210349	0.0937734	0.703846	0	1.67553	0	0	0	0.0666533	0	0	0	0.00381833	-0.971688
7-methylfluoranthene	23339-05-1	C=1C=C2C=CC=C3C2=C(C1)C=4C=CC=C(C43)C		11.4054	8.36017	7.67634	7.15056	6.83229	6.00368	4.42483	3.39778	2.56803	1.68141	1.02692	1.03284	0	3.05147	0	0	0.06415	0.204124	0	0	0.0392837	0.0138889	-2.01863	9.69615	5.98205	4.70673	3.737	3.02349	2.2313	1.39429	0.893802	0.566264	0.30885	0.157619	0.569177	0	1.4165	0	0	0.03125	0.0721688	0	0	0.0090211	0.00231481	-0.84732
Thiophanate, Methyl	23564-05-8	O=C(OC)NC(=S)NC=1C=CC=CC1NC(=S)NC(=O)OC		16.5352	10.4559	8.98461	6.48006	4.83827	3.43329	1.96771	1.48136	0.912834	0.561694	0.310068	1.48803	0	2.47691	0	0	0	0.0833333	0	0	0	0	-0.988873	13.3919	6.68509	4.50349	2.63369	1.68228	1.04613	0.451128	0.272849	0.128242	0.0555695	0.0257809	0.533857	0	0.74219	0	0	0	0.0277778	0	0	0	0	-0.208333
3,4-dimethyldibenzothiophene	23654-30-0	S1C=2C=CC=CC2C=3C=CC(=C(C13)C)C		10.4138	7.27086	6.68555	6.17093	5.10747	4.25976	3.01905	2.14742	1.45363	0.757003	0.409528	1.00307	0	2.91962	0	0	0.0785674	0.138889	0	0	0.0327364	0	-1.91655	9.68885	5.96278	5.03457	4.37211	3.27834	2.34892	1.56258	0.971874	0.571932	0.247854	0.115211	0.743545	0	2.05799	0	0	0.0765466	0.0486111	0	0	0.014884	0	-1.31444
1-methylpyrene	2381-21-7	C=1C=C2C=CC3=CC=C(C=4C=CC(C1)=C2C34)C		11.4054	8.34334	7.73903	7.2244	6.57472	6.05084	4.50686	3.43129	2.61735	1.98979	1.19717	1.09401	0	3.11026	0	0	0	0.234708	0	0	0	0.0504582	-2.01626	9.69615	5.97607	4.7385	3.74667	2.88114	2.24131	1.406	0.893891	0.574158	0.365251	0.183499	0.591506	0	1.41402	0	0	0	0.0865563	0	0	0	0.00921771	-0.822516
Mirex	2385-85-5	ClC1(Cl)C2(Cl)C3(Cl)C4(Cl)C(Cl)(Cl)C5(Cl)C3(Cl)C1(Cl)C5(Cl)C24Cl		17	9.5	12.25	15	13.75	11.8125	9.125	6.14062	3.52344	1.58594	0.53125	5	0.75	19.625	0	0.125	0.125	0.0625	0.0625	0.015625	0.0078125	0.00195312	-14.625	18.6067	10.3034	13.6069	17.2899	15.9015	13.7587	10.7298	7.26496	4.23795	1.93092	0.6605	5.75434	0.888375	23.7589	0	0.125	0.125	0.0625	0.0625	0.015625	0.0078125	0.00195312	-18.0046
Fluopicolide	239110-15-7	O=C(NCC1=NC=C(C=C1Cl)C(F)(F)F)C=2C(Cl)=CC=CC2Cl		17.1983	10.6974	10.6308	7.85463	6.17293	4.26195	2.74844	1.68002	0.994903	0.653138	0.403935	2.73095	0.288675	4.71832	0	0	0	0.136083	0	0	0	0	-1.98737	13.4849	7.27087	5.65121	3.80812	2.52071	1.3874	0.748282	0.347115	0.203468	0.094223	0.0581678	0.901052	0.0134987	1.66245	0	0	0	0.0426902	0	0	0	0	-0.761397
Pronamide	23950-58-5	O=C(NC(C#C)(C)C)C=1C=C(Cl)C=C(Cl)C1		12.3449	7.33734	7.3767	4.85138	3.65645	2.47249	1.29036	0.875813	0.289561	0.20932	0.0474196	2.18683	0.25	2.94117	0	0	0	0.0680414	0	0	0	0	-0.754346	10.4854	5.35874	4.75446	2.34805	1.60305	0.848601	0.444619	0.239966	0.0616926	0.0475707	0.00514577	1.26233	0.125	1.1601	0	0	0	0.0240563	0	0	0	0	0.102227
trans-1,2-dimethylcyclopropane	2402-06-4	CC1CC1C		3.86181	2.30453	2.19027	1.27614	0.235702	0	0	0	0	0	0	0.471405	0	0.471405	0.235702	0	0	0	0	0	0	0	0	3.86181	2.30453	2.19027	1.27614	0.235702	0	0	0	0	0	0	0.471405	0	0.471405	0.235702	0	0	0	0	0	0	0	0
Captafol	2425-06-1	O=C1N(SC(Cl)(Cl)C(Cl)Cl)C(=O)C2CC=CCC12		13.4996	8.34304	8.34166	6.90099	4.82265	4.03859	2.42504	1.55935	1.01051	0.498538	0.206627	2.1323	0.204124	5.0726	0	0	0.06415	0.0833333	0	0	0.0160375	0	-2.9403	12.825	7.62444	8.20241	6.16645	3.44831	2.69018	1.7059	1.16394	0.69822	0.321354	0.163068	2.80947	0.454569	5.94473	0	0	0.0372678	0.0555556	0	0	0.0062113	0	-3.13526
Pinoxaden	243973-20-8	O=C(OC1=C(C(=O)N2N1CCOCC2)C=3C(=CC(=CC3CC)C)CC)C(C)(C)C		21.3446	13.6841	13.0594	10.5479	8.57511	7.51063	5.73454	4.15285	2.81386	1.84002	1.13186	3.01508	0.288675	6.15288	0	0	0.06415	0.0555556	0.0589256	0	0	0.0113402	-3.1378	18.4248	10.4495	8.64876	5.34245	3.79662	2.81689	1.7847	1.08715	0.636789	0.36238	0.184439	2.02017	0.25	2.44631	0	0	0.025	0.0208333	0.0204124	0	0	0.00255155	-0.426147
Tridemorph	24602-86-6	O1C(C)CN(CCCCCCCCCCCCC)CC1C		15.3387	10.2195	8.10768	5.49207	4.44656	2.85623	1.97113	1.07081	0.712981	0.472904	0.312296	0.781474	0	1.04671	0	0	0	0.0680414	0	0	0	0	-0.265232	14.9097	9.59839	7.05243	4.57313	3.46659	2.15373	1.4393	0.81647	0.533137	0.345735	0.222374	0.491447	0	0.635899	0	0	0	0.030429	0	0	0	0	-0.144452
Bentazon	25057-89-0	O=C1C=2C=CC=CC2NS(=O)(=O)N1C(C)C		11.9223	7.43236	7.53001	5.61856	5.48129	3.37724	2.36493	1.37829	0.886141	0.412268	0.176072	1.97523	0.204124	3.58152	0	0	0	0.122617	0	0	0	0.00982093	-1.60628	9.78345	6.32808	5.39506	3.90777	3.11265	1.7482	1.06606	0.604033	0.316138	0.131982	0.0392512	1.02325	0.0456435	2.13579	0	0	0	0.0620104	0	0	0	0.00380363	-1.11254
1-methylfluorene	2523-37-7	C=1C=CC2=C(C1)C=3C=CC=CC3C2C		9.54361	6.87701	6.08345	5.65035	5.06275	4.2235	2.65344	1.89287	1.23451	0.636841	0.332694	0.736781	0	2.35734	0	0	0.06415	0.166667	0	0	0.032075	0	-1.62056	8.19615	5.0594	3.89619	3.14476	2.40729	1.67994	0.90395	0.53512	0.289576	0.124693	0.0529957	0.455342	0	1.24229	0	0	0.0360844	0.0555556	0	0	0.00801875	0	-0.786948
2-methylphenanthrene	2531-84-2	C=1C=CC2=C(C1)C=CC=3C=C(C=CC32)C		10.2507	7.34334	6.6279	5.72948	5.0043	4.35509	2.89323	2.07356	1.4514	0.979176	0.470023	0.894174	0	2.17566	0	0	0	0.20693	0	0	0	0.0252291	-1.28148	8.69615	5.22607	4.01129	2.90048	2.13251	1.55996	0.87826	0.524975	0.30616	0.171134	0.0687465	0.477671	0	0.950623	0	0	0	0.0726674	0	0	0	0.0043195	-0.472952
Isofenphos	25311-71-1	O=C(OC(C)C)C=1C=CC=CC1OP(=S)(OCC)NC(C)C		16.7507	10.2707	9.67798	6.05155	5.66687	3.4031	2.41505	1.39842	0.949273	0.425144	0.270991	2.28172	0.176777	3.07493	0	0	0	0.0833333	0	0	0	0	-0.793205	15.3706	9.92872	8.37661	5.10747	4.45814	1.91633	1.23023	0.597001	0.35265	0.13622	0.0764098	1.75362	0.136931	2.24464	0	0	0	0.0277778	0	0	0	0	-0.491017
1,3-Dimethylcyclopentane (cis)	2532-58-3	CC1CCC(C)C1		5.27602	3.28769	3.0234	1.957	1.49162	0.638071	0	0	0	0	0	0.57735	0	0.741582	0	0	0.117851	0	0	0	0	0	-0.164231	5.27602	3.28769	3.0234	1.957	1.49162	0.638071	0	0	0	0	0	0.57735	0	0.741582	0	0	0.117851	0	0	0	0	0	-0.164231
Chlorflurenol Methyl Ester	2536-31-4	O=C(OC)C1(O)C=2C=CC=CC2C3=CC=C(Cl)C=C31		13.621	9.08557	8.4187	7.80738	6.52195	5.64979	3.96458	2.80763	1.84072	1.01538	0.540668	1.59689	0.096225	4.6841	0	0	0.0555556	0.151375	0	0	0.0252291	0	-3.08721	10.9391	6.17243	4.87392	3.69433	2.76896	2.05567	1.22985	0.742888	0.41255	0.188866	0.0835101	0.749529	0.0279508	1.65994	0	0	0.03125	0.051834	0	0	0.00647925	0	-0.910406
1-methylfluoranthene	25889-60-5	C=1C=CC2=C(C1)C3=CC=CC4=CC=C(C2=C43)C		11.4054	8.36017	7.67634	7.16459	6.74013	6.14243	4.4568	3.40294	2.5409	1.63017	1.02521	1.03284	0	3.05795	0	0	0.06415	0.20693	0	0	0.0398237	0.0113402	-2.02511	9.69615	5.98205	4.70673	3.74049	2.99087	2.29938	1.41188	0.896021	0.561724	0.300595	0.158085	0.569177	0	1.41799	0	0	0.03125	0.0726674	0	0	0.00908342	0.00200469	-0.848816
Etridiazole	2593-15-9	ClC(Cl)(Cl)C1=NSC(=N1)OCC		9.19023	5.53702	5.5307	3.4629	2.53196	1.58122	1.09222	0.461294	0.125	0	0	1.71449	0.288675	2.24968	0	0	0.117851	0	0	0	0	0	-0.535192	9.13621	4.98166	4.81029	2.06539	1.55086	0.864046	0.483503	0.177246	0.0672316	0	0	1.85502	0.364466	1.30376	0	0	0.0612372	0	0	0	0	0	0.551257
Phenothrin, d- (Sumithrin)	26002-80-2	O=C(OCC=1C=CC=C(OC=2C=CC=CC2)C1)C3C(C=C(C)C)C3(C)C		18.7338	12.375	11.7762	8.62395	7.03526	5.55337	3.16625	2.0871	1.45981	1.07023	0.704835	2.38108	0.166667	3.77821	0.166667	0	0	0.185395	0	0	0	0	-1.39713	15.8601	9.01214	7.73907	4.76929	3.09533	2.11736	0.959483	0.458404	0.273707	0.166857	0.0967572	1.68096	0.166667	2.22246	0.166667	0	0	0.0598528	0	0	0	0	-0.541501
Ethofumesate	26225-79-6	O=S(=O)(OC1=CC=C2OC(OCC)C(C2=C1)(C)C)C		14.2591	8.73733	9.3531	6.23532	5.37542	4.25736	2.70338	2.2086	1.36557	0.758823	0.443411	3.10432	0.52022	4.16634	0	0	0.0680414	0.0680414	0	0	0.0138889	0	-1.06201	12.2825	7.87689	6.64715	3.52931	2.57861	1.71197	0.952597	0.695381	0.340317	0.185354	0.0941769	1.7703	0.227671	2.05728	0	0	0.0294628	0.0240563	0	0	0.00283506	0	-0.286972
Profluralin	26399-36-0	O=[N+]([O-])C=1C=C(C=C(C1N(CCC)CC2CC2)[N+](=O)[O-])C(F)(F)F		18.0685	11.1461	11.1553	7.28762	5.72665	5.14957	4.06252	2.37953	1.2492	0.538877	0.229594	2.9311	0.288675	4.66341	0.288675	0	0	0.0555556	0	0	0	0	-1.73231	12.8761	7.43707	5.76447	3.48699	2.42874	1.7588	1.10155	0.591061	0.223855	0.105084	0.0377054	0.792938	0.0134987	1.21439	0.288675	0	0	0.0208333	0	0	0	0	-0.421453
Triforine	26644-46-2	O=CNC(N1CCN(CC1)C(NC=O)C(Cl)(Cl)Cl)C(Cl)(Cl)Cl		16.9663	10.1077	10.1972	6.37867	5.32337	4.01866	1.89236	1.57543	1.16859	0.674792	0.222222	3.30109	0.57735	4.30563	0	0	0	0.0833333	0	0	0	0	-1.00454	15.6521	8.38644	9.26715	4.39126	3.40257	2.10581	0.93242	0.799508	0.529957	0.2932	0.0312622	4.07208	0.841698	3.42898	0	0	0	0.05	0	0	0	0	0.6431
Chloroneb	2675-77-6	ClC=1C=C(OC)C(Cl)=CC1OC		9.13783	5.68507	4.76263	4.0073	2.94267	2.05659	1.00983	0.482896	0.0785674	0	0	0.804738	0	2.03365	0	0	0	0.0555556	0	0	0	0	-1.22891	8.23898	4.01334	2.9357	2.01698	1.2848	0.825921	0.273515	0.110773	0.0192879	0	0	0.445178	0	0.864725	0	0	0	0.0208333	0	0	0	0	-0.419547
Toluenediamine, 2,3-	2687-25-4	NC1=CC=CC(=C1N)C		6.85337	4.21521	3.74459	3.11407	1.84843	1.0721	0.526099	0.136083	0	0	0	0.663855	0	1.73397	0	0	0	0.0680414	0	0	0	0	-1.07011	5.38675	2.82137	2.07781	1.35785	0.703347	0.341506	0.131446	0.0219076	0	0	0	0.29984	0	0.573896	0	0	0	0.0240563	0	0	0	0	-0.274056
Octahydro-1,3,5,7-tetranitro-1,3,5,7-tetrazocine (HMX)	2691-41-0	O=[N+]([O-])N1CN([N+](=O)[O-])CN([N+](=O)[O-])CN([N+](=O)[O-])C1		15.4472	9.21812	8.9592	6.19323	4.1177	3.78545	2.93812	1.54541	1.05677	0.466113	0.209513	2	0	3.98875	0	0	0	0	0	0.0277778	0	0	-1.98875	9.67212	4.79042	3.54282	2.22972	1.34575	0.889853	0.50099	0.281396	0.112254	0.0476871	0.00754247	0.533333	0	0.872931	0	0	0	0	0	0.01	0	0	-0.339598
1,4,5,8-Tetramethylnaphthalene	2717-39-7	C=1C=C(C=2C(=CC=C(C2C1C)C)C)C		10.2925	6.60906	6.21854	5.22741	4.46048	3.67051	1.77821	1.1494	0.61696	0.328826	0.143186	1.16503	0	2.77064	0	0	0	0.111111	0	0	0	0.00925926	-1.60561	9.3094	5.07137	4.14872	2.99402	2.24402	1.59323	0.624003	0.356642	0.161084	0.0710559	0.0277778	0.70235	0	1.43002	0	0	0	0.0416667	0	0	0	0.00173611	-0.727671
Flubendiamide	272451-65-7	O=C(NC1=CC=C(C=C1C)C(F)(C(F)(F)F)C(F)(F)F)C=2C=CC=C(I)C2C(=O)NC(C)(C)CS(=O)(=O)C		29.4828	16.9996	19.3951	12.5738	10.9801	6.32278	4.45371	3.03595	2.09453	1.24591	0.781367	7.25462	1.17572	10.8428	0	0	0	0.136083	0	0	0	0	-3.58817	23.2102	13.6752	12.5107	7.3589	5.82762	2.44105	1.61953	0.871389	0.598613	0.239165	0.159773	3.38773	0.371735	4.28229	0	0	0	0.0481125	0	0	0	0	-0.894569
Norflurazon	27314-13-2	O=C1C(Cl)=C(C=NN1C2=CC=CC(=C2)C(F)(F)F)NC		14.9138	9.34155	9.1174	7.18844	5.39546	4.07629	2.6773	2.0269	1.06967	0.695219	0.431929	2.36468	0.288675	4.44852	0	0	0	0.138889	0	0	0	0	-2.08384	10.9572	5.85347	4.26523	2.97157	1.8283	1.08599	0.567412	0.337852	0.15783	0.0804744	0.0385173	0.601558	0.0134987	1.20503	0	0	0	0.0422115	0	0	0	0	-0.603468
Diquat	2764-72-9	C=1C=C[N+]2=C(C1)C=3C=CC=C[N+]3CC2		9.38047	6.94949	5.99413	5.39393	4.74499	4.10802	2.57774	1.87205	1.31293	0.895762	0.39869	0.605499	0	1.82649	0	0	0	0.222222	0	0	0	0.0277778	-1.22099	7.92744	4.92342	3.55855	2.72553	2.02312	1.47445	0.798425	0.482543	0.281306	0.162441	0.0582751	0.311674	0	0.803834	0	0	0	0.0746904	0	0	0	0.00555556	-0.49216
1,3,6-trimethylpyrene	27979-20-0	C=1C=C2C(=CC(=C3C=CC4=C(C=CC1C4=C23)C)C)C		13.1459	9.1647	8.80595	8.10514	7.35437	6.578	5.17335	3.8831	2.85296	2.2668	1.32606	1.50424	0	4.07412	0	0	0	0.212028	0	0	0	0.0428981	-2.56988	11.5415	6.8094	5.63974	4.41334	3.4316	2.59531	1.75126	1.11273	0.686105	0.469787	0.229274	0.857852	0	1.95592	0	0	0	0.0805422	0	0	0	0.00821537	-1.09807
Thiobencarb	28249-77-6	O=C(SCC1=CC=C(Cl)C=C1)N(CC)CC		11.9663	7.66823	6.25711	5.01918	3.4455	2.21497	1.25669	0.727913	0.521868	0.288581	0.173407	0.895168	0	1.95911	0	0	0	0.0833333	0	0	0	0	-1.06394	11.1448	6.69467	4.71637	3.532	2.34815	1.39078	0.839963	0.48275	0.266635	0.14433	0.0933217	0.53044	0	1.14199	0	0	0	0.0277778	0	0	0	0	-0.61155
Valifenalate	283159-90-0	O=C(OC(C)C)NC(C(=O)NC(C1=CC=C(Cl)C=C1)CC(=O)OC)C(C)C		20.5601	12.6331	11.6204	7.93927	6.10134	4.37274	2.80511	1.90555	1.14504	0.662516	0.321386	2.31273	0	3.78221	0	0	0	0.0833333	0	0	0	0	-1.46948	17.001	9.11212	7.14951	4.00453	2.49482	1.54613	0.934827	0.537624	0.253672	0.129948	0.0604902	1.19916	0	1.63916	0	0	0	0.0277778	0	0	0	0	-0.440008
Spiromesifen	283594-90-1	O=C1OC2(C(OC(=O)CC(C)(C)C)=C1C=3C(=CC(=CC3C)C)C)CCCC2		19.9828	12.5223	13.1489	9.1601	9.0039	6.19618	4.58338	3.30926	2.1277	1.39663	0.729498	3.79498	0.455615	5.36027	0	0	0.193041	0.0555556	0	0	0	0	-1.56529	17.3232	9.79366	9.28027	5.36189	4.38748	2.32845	1.59587	0.982623	0.585918	0.3482	0.161661	2.66402	0.404584	2.64195	0	0	0.150516	0.0208333	0	0	0	0	0.0220743
Cyclopentane	287-92-3	C1CCCC1		3.53553	2.5	1.76777	1.25	0.883883	0	0	0	0	0	0	0	0	0	0	0	0.176777	0	0	0	0	0	0	3.53553	2.5	1.76777	1.25	0.883883	0	0	0	0	0	0	0	0	0	0	0	0.176777	0	0	0	0	0	0
1,3-Dimethyl-2-Ethylbenzene	2870-04-4	C=1C=C(C(=C(C1)C)CC)C		7.56048	4.75322	3.95757	3.25214	2.55553	1.23877	0.652908	0.19245	0.096225	0	0	0.607487	0	1.53953	0	0	0	0.0680414	0	0	0	0	-0.932043	6.93916	3.80468	2.72392	1.99802	1.40665	0.509788	0.2464	0.0680414	0.0340207	0	0	0.377063	0	0.882355	0	0	0	0.0240563	0	0	0	0	-0.505292
Triazole Acetic Acid	28711-29-7	O=C(O)CN1N=CN=C1		6.69023	4.28769	3.78003	2.27948	1.91273	0.842195	0.451184	0.235702	0	0	0	0.612372	0	0.642229	0	0	0.144338	0	0	0	0	0	-0.0298561	4.55891	2.33031	1.4868	0.763837	0.452959	0.15384	0.0568638	0.0180347	0	0	0	0.146199	0	0.153348	0	0	0.0298142	0	0	0	0	0	-0.00714825
Triazole, 1,2,4-	288-88-0	N=1C=NNC1		3.53553	2.5	1.76777	1.25	0.883883	0	0	0	0	0	0	0	0	0	0	0	0.176777	0	0	0	0	0	0	2.54913	1.28688	0.65184	0.331208	0.166667	0	0	0	0	0	0	0	0	0	0	0	0.0333333	0	0	0	0	0	0
Prodiamine	29091-21-2	O=[N+]([O-])C=1C=C(C(N)=C(C1N(CCC)CCC)[N+](=O)[O-])C(F)(F)F		18.6543	11.056	10.7114	7.30847	6.41429	4.95416	4.00522	2.03678	1.04951	0.427589	0.0907218	2.86796	0.288675	4.8774	0	0	0	0.0453609	0	0	0	0	-2.00943	13.0917	7.13076	5.05317	3.28122	2.40479	1.5936	0.937587	0.425869	0.166546	0.0751494	0.0131094	0.64117	0.0134987	1.29877	0	0	0	0.0180422	0	0	0	0	-0.657598
Chlorpyrifos	2921-88-2	S=P(OC1=NC(Cl)=C(Cl)C=C1Cl)(OCC)OCC		13.7591	8.41483	7.67812	5.65634	4.40708	3.02868	1.80925	1.00748	0.519124	0.272505	0.0867033	1.80055	0.176777	3.35824	0	0	0	0.0555556	0	0	0	0	-1.55769	13.6316	8.70743	7.02948	4.97243	3.59453	1.83715	1.00972	0.558323	0.23998	0.111142	0.0289313	1.41261	0.111803	2.22813	0	0	0	0.0161374	0	0	0	0	-0.81552
Pirimiphos, Methyl	29232-93-7	S=P(OC1=NC(=NC(=C1)C)N(CC)CC)(OC)OC		14.4663	8.97401	7.73685	6.28091	4.5452	2.89341	2.20523	1.25328	0.875435	0.334996	0.106345	1.75291	0.176777	3.41258	0	0	0	0.0680414	0	0	0	0	-1.65967	13.6243	8.54901	6.87244	4.94087	2.33267	1.20343	0.836145	0.445199	0.27084	0.0961701	0.0319505	1.2512	0.111803	2.28161	0	0	0	0.0144338	0	0	0	0	-1.03041
Methyl Parathion	298-00-0	O=[N+]([O-])C1=CC=C(OP(=S)(OC)OC)C=C1		12.1818	7.50415	6.74671	5.3228	3.29462	2.34263	1.48297	0.919576	0.684868	0.275783	0	1.6309	0.176777	3.17547	0	0	0	0.0833333	0	0	0	0	-1.54457	10.3642	6.71708	5.8036	4.15885	1.84314	1.06243	0.536447	0.3495	0.206521	0.0520617	0	1.09272	0.111803	1.95734	0	0	0	0.0277778	0	0	0	0	-0.86462
Phorate	298-02-2	S=P(OCC)(OCC)SCSCC		10.1569	6.18198	4.76777	3.09099	2.38388	1.10355	0.728553	0.25	0.125	0	0	0.926777	0.176777	1.43566	0	0	0	0	0	0	0	0	-0.508883	11.6608	9.67853	9.97225	8.1453	7.65719	4.7762	3.56829	1.16189	0.580947	0	0	2.19089	0.33541	3.29204	0	0	0	0	0	0	0	0	-1.10115
Disulfoton	298-04-4	S=P(OCC)(OCC)SCCSCC		10.864	6.68198	5.12132	3.34099	2.56066	1.24372	0.728553	0.426777	0.176777	0.0883884	0	0.926777	0.176777	1.43566	0	0	0	0	0	0	0	0	-0.508883	12.3679	10.1785	10.1363	7.97687	6.64284	4.66457	3.33097	2.44411	0.821584	0.410792	0	2.19089	0.33541	3.29204	0	0	0	0	0	0	0	0	-1.10115
Ronnel	299-84-3	S=P(OC1=CC(Cl)=C(Cl)C=C1Cl)(OC)OC		12.3449	7.41483	6.88523	5.65634	3.40952	2.68316	1.53991	0.797337	0.405022	0.142259	0.0277778	1.80055	0.176777	3.75469	0	0	0	0.0555556	0	0	0	0	-1.95414	12.3475	7.6625	6.97093	5.08246	2.40399	1.7229	0.954301	0.489314	0.213233	0.0633431	0.0105644	1.46279	0.111803	2.77382	0	0	0	0.0208333	0	0	0	0	-1.31103
Naled	300-76-5	O=P(OC)(OC)OC(Br)C(Cl)(Cl)Br		10.6987	5.74915	5.98896	3.98449	1.58406	1.17221	0.433013	0	0	0	0	2.49693	0.465452	3.93712	0	0	0	0	0	0	0	0	-1.4402	12.2477	6.78153	7.9924	5.406	2.10519	1.45567	0.546316	0	0	0	0	3.51602	0.766199	5.92626	0	0	0	0	0	0	0	0	-2.41025
Oxydemeton-Me	301-12-2	O=S(CC)CCSP(=O)(OC)OC		10.32	6.07583	4.92342	3.88128	1.68498	0.814968	0.637137	0.420631	0.102062	0	0	1.21545	0.176777	2.32491	0	0	0	0	0	0	0	0	-1.10945	10.5454	8.40801	8.35087	6.87962	4.45428	3.55583	2.90763	1.78778	0.580947	0	0	1.16287	0.111803	2.28574	0	0	0	0	0	0	0	0	-1.12287
Chloral Hydrate	302-17-0	ClC(Cl)(Cl)C(O)O		6.07735	2.94338	3.52073	1.73205	0	0	0	0	0	0	0	1.6547	0.288675	2.59808	0	0	0	0	0	0	0	0	-0.943376	5.37346	2.50591	3.28422	0.87831	0	0	0	0	0	0	0	1.90013	0.420849	1.19231	0	0	0	0	0	0	0	0	0.707822
1,2,6-trimethylphenanthrene	30436-55-6	C1=CC(=CC=2C1=CC=C3C2C=CC(=C3C)C)C		11.9912	8.1647	7.66097	6.80922	5.52967	4.84094	3.44055	2.42552	1.68848	1.16679	0.595211	1.29174	0	3.31204	0	0	0	0.179152	0	0	0	0.0205995	-2.02029	10.5415	6.0594	4.89273	3.71421	2.509	1.86733	1.13772	0.68494	0.40195	0.23549	0.102481	0.735844	0	1.61925	0	0	0	0.0657229	0	0	0	0.0037408	-0.883404
Acephate	30560-19-1	O=C(NP(=O)(OC)SC)C		8.19867	4.53782	4.11574	2.60815	1.52427	0.57735	0	0	0	0	0	1.33502	0.176777	1.94841	0	0	0	0	0	0	0	0	-0.61339	7.79113	5.99655	6.01704	4.48851	2.1827	0.771329	0	0	0	0	0	1.15855	0.136931	2.194	0	0	0	0	0	0	0	0	-1.03545
1,2,3-trimethylfluorene	30582-02-6	C=1C=CC2=C(C1)C=3C=C(C(=C(C3C2)C)C)C		11.2841	7.68154	7.20302	6.68888	5.44076	4.49115	3.27568	2.30044	1.54062	0.830229	0.437203	1.19552	0	3.4785	0	0	0.0785674	0.128694	0	0	0.0303335	0	-2.28298	10.0939	5.86181	4.8035	3.9674	2.73175	1.9214	1.2452	0.746884	0.420511	0.194144	0.0867497	0.729126	0	1.91671	0	0	0.0441942	0.04582	0	0	0.0080999	0	-1.18759
Perfluorohexanoic acid (PFHxA)	307-24-4	O=C(O)C(F)(F)C(F)(F)C(F)(F)C(F)(F)C(F)(F)F		16.0774	7.94338	10.0014	8.05422	3.24586	1.2323	0.422049	0.108253	0	0	0	4.61603	0.769338	12.8868	0	0	0	0	0	0	0	0	-8.27073	8.01307	3.75654	3.10048	1.80764	0.70665	0.25474	0.0780778	0.0151563	0	0	0	0.843463	0.0849273	1.43209	0	0	0	0	0	0	0	0	-0.588623
Perfluorododecanoic acid (PFDoDA)	307-55-1	O=C(O)C(F)(F)C(F)(F)C(F)(F)C(F)(F)C(F)(F)C(F)(F)C(F)(F)C(F)(F)C(F)(F)C(F)(F)C(F)(F)F		31.0774	15.4434	19.7514	17.4292	7.93336	3.57605	1.59271	0.698701	0.300522	0.125847	0.0507166	9.11603	1.51934	27.8868	0	0	0	0	0	0	0	0	-18.7707	15.5486	7.52432	6.54684	4.17368	1.88967	0.846249	0.373832	0.16227	0.0688119	0.0282444	0.0110414	1.83898	0.19207	3.39443	0	0	0	0	0	0	0	0	-1.55545
2,3-Dimethylheptane	3074-71-3	CCCCC(C)C(C)C		7.27602	4.18074	3.36353	2.15109	0.859433	0.557678	0.235702	0	0	0	0	0.569036	0	1.20711	0	0	0	0	0	0	0	0	-0.638071	7.27602	4.18074	3.36353	2.15109	0.859433	0.557678	0.235702	0	0	0	0	0.569036	0	1.20711	0	0	0	0	0	0	0	0	-0.638071
Aldrin	309-00-2	ClC1=C(Cl)C2(Cl)C3C4C=CC(C4)C3C1(Cl)C2(Cl)Cl		13.0854	8.27573	9.15251	9.63646	8.2146	6.56834	4.79025	3.16467	2.04264	1.11968	0.508218	2.68647	0.291667	9.02845	0	0	0.279752	0.0833333	0	0.00982093	0.0134917	0.00462963	-6.34198	13.4746	8.04553	8.90142	9.41586	7.61427	5.89081	4.16054	2.56172	1.54131	0.806775	0.346268	2.75688	0.324378	9.48432	0	0	0.230052	0.0578704	0	0.00982093	0.00954009	0.00231481	-6.72744
Propetamphos	31218-83-4	O=C(OC(C)C)C=C(OP(=S)(OC)NCC)C		13.4747	7.82552	7.19393	4.22688	3.53917	1.39963	0.98082	0.363563	0.276462	0.0991436	0.0340207	1.91238	0.176777	2.42611	0	0	0	0	0	0	0	0	-0.513732	12.5612	7.95847	6.82466	4.29997	2.80327	0.968682	0.465089	0.154139	0.116509	0.0349788	0.0131762	1.45815	0.136931	2.02174	0	0	0	0	0	0	0	0	-0.563585
2,4,6,8-tetramethyldibenzothiophene	31317-09-6	S1C=2C(=CC(=CC2C)C)C=3C=C(C=C(C13)C)C		12.1543	8.05855	7.99884	6.55334	6.04725	4.84138	3.69557	2.44587	1.69288	1.01522	0.463202	1.59309	0	3.37197	0	0	0.0785674	0.111111	0	0	0.0261891	0	-1.77889	11.5341	6.78415	6.03969	4.82426	3.88348	2.8819	2.05322	1.17912	0.776315	0.369117	0.163381	1.07253	0	2.4181	0	0	0.0765466	0.0416667	0	0	0.0127578	0	-1.34557
1,2-dimethyldibenzothiophene	31317-14-3	S1C=2C=CC=CC2C=3C1=CC=C(C3C)C		10.4138	7.27086	6.69527	6.10958	5.18003	4.36792	2.93823	2.08031	1.47131	0.753109	0.412928	1.00868	0	2.84481	0	0	0.0785674	0.138889	0	0	0.0327364	0	-1.83613	9.68885	5.96278	5.0626	4.20996	3.2562	2.44796	1.53116	0.937092	0.582569	0.254835	0.120703	0.75756	0	1.88774	0	0	0.0765466	0.0486111	0	0	0.014884	0	-1.13018
1,3-dimethyldibenzothiophene	31317-15-4	S1C=2C=CC=CC2C=3C1=CC(=CC3C)C		10.4138	7.25402	6.83538	5.74843	5.47612	4.23944	3.06747	2.06397	1.43622	0.77107	0.406313	1.1049	0	2.48997	0	0	0.0785674	0.138889	0	0	0.0327364	0	-1.38507	9.68885	5.9568	5.13695	3.93779	3.51632	2.34852	1.59113	0.943049	0.565601	0.266167	0.113238	0.799226	0	1.64007	0	0	0.0765466	0.0486111	0	0	0.014884	0	-0.840841
2,3-dimethyldibenzothiophene	31317-17-6	S1C=2C=CC=CC2C=3C=C(C(=CC13)C)C		10.4138	7.25402	6.794	6.0187	5.01561	4.33038	3.00037	2.17685	1.48569	0.756445	0.41976	1.0769	0	2.82086	0	0	0.0785674	0.138889	0	0	0.0327364	0	-1.74396	9.68885	5.9568	5.11462	4.12664	3.16726	2.39378	1.53832	0.993704	0.592504	0.24823	0.120243	0.786566	0	1.84117	0	0	0.0765466	0.0486111	0	0	0.014884	0	-1.0546
2,7-dimethyldibenzothiophene	31317-19-8	S1C2=CC=C(C=C2C=3C=CC(=CC13)C)C		10.4138	7.23718	6.92002	5.76915	5.05029	4.3689	3.08557	2.13055	1.55288	0.801109	0.419029	1.18285	0	2.48554	0	0	0.0785674	0.136083	0	0	0.032075	0	-1.30269	9.68885	5.95081	5.18507	3.91585	3.18289	2.41601	1.56816	0.98256	0.616557	0.27682	0.116554	0.831224	0	1.60061	0	0	0.0765466	0.0481125	0	0	0.0147314	0	-0.769384
Pentachlorobiphenyl, 2,3',4,4',5- (PCB 118)	31508-00-6	ClC=1C=CC(=CC1Cl)C2=CC(Cl)=C(Cl)C=C2Cl		12.577	7.98607	7.59481	6.33406	4.52257	3.7462	2.3595	1.38916	0.823932	0.47058	0.227675	1.48126	0	3.5547	0	0	0	0.123597	0	0	0	0	-2.07344	12.0562	6.47747	5.41105	4.01446	2.36149	1.70123	0.943861	0.490519	0.250907	0.125759	0.0520035	0.973819	0	2.14089	0	0	0	0.0448896	0	0	0	0	-1.16707
3,6-dimethyldibenzothiophene	31613-04-4	S1C2=CC(=CC=C2C=3C=CC=C(C13)C)C		10.4138	7.25402	6.81376	5.90604	5.17076	4.29649	3.07608	2.15296	1.50567	0.77434	0.421393	1.09929	0	2.64168	0	0	0.0785674	0.136083	0	0	0.032075	0	-1.54239	9.68885	5.9568	5.10547	4.15489	3.31617	2.3697	1.57768	1.00157	0.590668	0.26185	0.114313	0.785212	0	1.85539	0	0	0.0765466	0.0481125	0	0	0.0147314	0	-1.07018
Thiencarbazone-methyl	317815-83-1	O=C(OC)C1=CSC(=C1S(=O)(=O)NC(=O)N2N=C(OC)N(C2=O)C)C		18.9388	11.6343	11.0859	9.23341	7.53177	4.84913	3.12103	1.57353	0.937826	0.553369	0.325496	2.67754	0.204124	5.8255	0	0	0.174792	0	0	0	0	0	-3.14796	15.2262	8.93526	7.38004	5.67654	4.46968	2.62557	1.50505	0.83452	0.419108	0.239563	0.127958	1.31634	0.051031	2.92222	0	0	0.110749	0	0	0	0	0	-1.60588
Fluensulfone	318290-98-1	O=S(=O)(C1=NC=C(Cl)S1)CCC(F)=C(F)F		12.3449	7.3262	7.3637	5.18207	3.05402	2.20951	1.37802	0.438194	0.275026	0.186447	0.0670615	2.05253	0.204124	3.6783	0	0	0.117851	0	0	0	0	0	-1.62578	9.97255	6.71107	6.60928	4.81805	3.4351	2.5529	1.30237	0.535599	0.279401	0.130287	0.0267685	1.43878	0.0721688	2.50245	0	0	0.0790569	0	0	0	0	0	-1.06367
Hexachlorocyclohexane, Alpha-	319-84-6	ClC1C(Cl)C(Cl)C(Cl)C(Cl)C1Cl		9.4641	5.4641	5.1547	4.97607	2.87293	1.65869	0.829345	0.222222	0	0	0	1.1547	0	3.64273	0	0	0	0.037037	0	0	0	0	-2.48803	10.2675	5.92792	5.69027	5.85671	3.38137	1.95224	0.998824	0.285714	0	0	0	1.30931	0	4.48109	0	0	0	0.037037	0	0	0	0	-3.17178
2-Methyloctane	3221-61-2	CCCCCCC(C)C		7.11288	4.27006	3.24318	1.63503	0.979363	0.567514	0.306186	0.204124	0	0	0	0.408248	0	0.288675	0	0	0	0	0	0	0	0	0.119573	7.11288	4.27006	3.24318	1.63503	0.979363	0.567514	0.306186	0.204124	0	0	0	0.408248	0	0.288675	0	0	0	0	0	0	0	0	0.119573
Tetrachlorobiphenyl, 3,3',4,4'- (PCB 77)	32598-13-3	ClC=1C=CC(=CC1Cl)C2=CC=C(Cl)C(Cl)=C2		11.7067	7.57539	7.0554	5.94414	4.03468	3.39887	2.18594	1.32471	0.776916	0.495396	0.230077	1.27614	0	3.11453	0	0	0	0.136083	0	0	0	0	-1.83839	10.9997	5.99385	4.88658	3.65059	1.94757	1.4208	0.811925	0.435344	0.22506	0.128291	0.0495206	0.82132	0	1.84493	0	0	0	0.0481125	0	0	0	0	-1.02361
Pentachlorobiphenyl, 2,3,3',4,4'- (PCB 105)	32598-14-4	ClC=1C=CC(=CC1Cl)C2=CC=C(Cl)C(Cl)=C2Cl		12.577	8.00291	7.46442	6.60184	4.53231	3.48695	2.37743	1.44662	0.819832	0.474123	0.237722	1.39476	0	3.76027	0	0	0	0.123597	0	0	0	0	-2.36551	12.0562	6.48345	5.32933	4.29842	2.35515	1.51829	0.949783	0.515742	0.248397	0.126272	0.0538087	0.929966	0	2.37924	0	0	0	0.0448896	0	0	0	0	-1.44928
OCDD	3268-87-9	ClC=1C(Cl)=C(Cl)C=2OC=3C(Cl)=C(Cl)C(Cl)=C(Cl)C3OC2C1Cl		16.3424	10.2518	9.99976	9.866	7.22089	5.80801	4.47545	3.23295	2.18556	1.50658	0.830197	2.08393	0	6.50355	0	0	0	0.12963	0	0	0	0.0123457	-4.41962	15.8876	8.35207	7.05619	6.3091	3.54182	2.28266	1.45334	0.867985	0.485288	0.294114	0.145929	1.33802	0	3.91489	0	0	0	0.0416667	0	0	0	0.00130208	-2.57688
Hexachlorobiphenyl, 3,3',4,4',5,5'- (PCB 169)	32774-16-6	ClC=1C=C(C=C(Cl)C1Cl)C=2C=C(Cl)C(Cl)=C(Cl)C2		13.4472	8.39675	8.09034	6.95508	4.8527	3.68292	2.57095	1.61791	0.891335	0.583218	0.230316	1.66104	0	4.20191	0	0	0	0.111111	0	0	0	0	-2.54086	13.1128	6.96108	5.89248	4.69466	2.63672	1.65542	1.05875	0.608372	0.293769	0.172116	0.0582498	1.10479	0	2.72626	0	0	0	0.0416667	0	0	0	0	-1.62147
Diuron	330-54-1	O=C(NC1=CC=C(Cl)C(Cl)=C1)N(C)C		10.7152	6.50291	6.09065	4.54997	2.67108	2.12895	1.23253	0.735593	0.383034	0.109511	0	1.24456	0	2.66405	0	0	0	0.0680414	0	0	0	0	-1.41949	9.3553	4.69409	3.76787	2.31608	1.10726	0.75317	0.359503	0.181668	0.0784547	0.0213227	0	0.679911	0	1.1851	0	0	0	0.0240563	0	0	0	0	-0.505194
Linuron	330-55-2	O=C(NC1=CC=C(Cl)C(Cl)=C1)N(OC)C		11.4223	7.04091	6.23216	5.02725	3.03359	2.16881	1.33241	0.785817	0.43859	0.176007	0.038718	1.14693	0	2.66405	0	0	0	0.0680414	0	0	0	0	-1.51712	9.76355	4.83769	3.55348	2.46976	1.15709	0.737794	0.365279	0.174747	0.0758437	0.0268655	0.00435248	0.547591	0	1.1292	0	0	0	0.0240563	0	0	0	0	-0.581612
Tioxazafen	330459-31-9	N=1OC(=NC1C=2C=CC=CC2)C=3SC=CC3		10.7947	7.93265	6.77584	5.89674	4.94339	3.31215	2.25861	1.5693	1.04191	0.676346	0.382024	0.666667	0	1.84237	0	0	0.262189	0.102062	0	0	0	0	-1.1757	9.14622	5.74302	4.21416	3.04783	2.0729	1.0275	0.562823	0.318197	0.182048	0.104055	0.0521748	0.355754	0	0.754746	0	0	0.138264	0.032075	0	0	0	0	-0.398993
Amitraz	33089-61-1	N(=CN(C=NC1=CC=C(C=C1C)C)C)C2=CC=C(C=C2C)C		16.1125	10.4524	9.57105	7.27881	5.45542	4.05597	2.7284	1.20028	0.965717	0.556675	0.363479	1.67076	0	3.1291	0	0	0	0.136083	0	0	0	0	-1.45834	13.9604	7.40329	5.73449	3.4625	2.23683	1.29019	0.725324	0.209164	0.147533	0.0603633	0.0333229	0.900179	0	1.28526	0	0	0	0.0481125	0	0	0	0	-0.385081
Diazinon	333-41-5	S=P(OC=1N=C(N=C(C1)C)C(C)C)(OCC)OCC		14.4663	8.898	8.19718	5.50829	4.74684	3.09187	2.04244	1.26113	0.698554	0.360881	0.141059	1.91958	0.176777	3.01613	0	0	0	0.0680414	0	0	0	0	-1.09655	13.7545	8.89718	7.16955	4.55975	3.38413	1.54265	0.986797	0.517178	0.262688	0.12353	0.0347121	1.44109	0.111803	1.90712	0	0	0	0.0144338	0	0	0	0	-0.466035
Asulam	3337-71-1	O=C(OC)NS(=O)(=O)C1=CC=C(N)C=C1		11.4747	6.95353	6.66292	4.69251	3.25067	2.24578	1.4073	0.541233	0.28042	0.14021	0.0240563	1.77216	0.204124	2.86155	0	0	0	0.0833333	0	0	0	0	-1.08938	8.74449	5.40128	4.34852	2.92166	1.77227	1.13761	0.616951	0.231835	0.0859562	0.0379451	0.00694444	0.79614	0.051031	1.2908	0	0	0	0.0277778	0	0	0	0	-0.494657
Dithianon	3347-22-6	N#CC=1SC=2C(=O)C=3C=CC=CC3C(=O)C2SC1C#N		14.2757	9.66823	8.46617	7.99144	6.77164	5.76115	4.09579	2.90777	1.87634	1.34858	0.743701	1.26256	0	3.89332	0	0	0	0.175926	0	0	0	0.0154321	-2.63075	11.4698	7.1323	5.9893	5.29735	4.0117	3.18846	2.02652	1.26144	0.755944	0.46909	0.222403	0.858772	0	2.43331	0	0	0	0.137153	0	0	0	0.00759549	-1.57454
Perfluorooctanoic acid (PFOA)	335-67-1	O=C(O)C(F)(F)C(F)(F)C(F)(F)C(F)(F)C(F)(F)C(F)(F)C(F)(F)F		21.0774	10.4434	13.2514	11.1792	4.80836	2.01355	0.811465	0.308076	0.105512	0.0270633	0	6.11603	1.01934	17.8868	0	0	0	0	0	0	0	0	-11.7707	10.5249	5.01246	4.24927	2.59632	1.10099	0.45191	0.176663	0.0636851	0.0195194	0.00378907	0	1.1753	0.120642	2.0862	0	0	0	0	0	0	0	0	-0.910899
Tembotrione	335104-84-2	O=C(C1=CC=C(C(=C1Cl)COCC(F)(F)F)S(=O)(=O)C)C2C(=O)CCCC2=O		21.2757	12.8262	13.5115	9.17066	7.71144	5.29852	3.73018	2.70158	1.70111	1.07324	0.570969	4.28412	0.642229	5.84739	0	0	0	0.123597	0	0	0	0	-1.56327	16.2096	10.3517	8.7295	5.74292	4.18983	2.77465	1.60044	1.03036	0.536307	0.306995	0.160583	1.76154	0.121152	2.87481	0	0	0	0.0718644	0	0	0	0	-1.11327
4-methylpyrene	3353-12-6	C=1C=C2C=CC3=CC=CC=4C(=CC(C1)=C2C34)C		11.4054	8.34334	7.75094	7.14771	6.68342	6.09947	4.49361	3.45059	2.55543	1.92026	1.16249	1.09401	0	3.05805	0	0	0	0.236999	0	0	0	0.0487591	-1.96405	9.69615	5.97607	4.74195	3.7149	2.94387	2.26839	1.41034	0.902555	0.559536	0.351628	0.178665	0.591506	0	1.39641	0	0	0	0.086988	0	0	0	0.00898512	-0.804905
2-methylfluoranthene	33543-31-6	C1=CC=C2C(=C1)C3=CC=CC4=CC(=CC2=C43)C		11.4054	8.34334	7.78479	6.99988	6.73825	6.03466	4.49003	3.4491	2.58892	1.64936	1.01214	1.11078	0	2.9127	0	0	0.06415	0.20693	0	0	0.0398237	0.0113402	-1.80191	9.69615	5.97607	4.76175	3.62861	2.96755	2.242	1.42025	0.913104	0.574348	0.304753	0.156121	0.601175	0	1.31855	0	0	0.03125	0.0726674	0	0	0.00908342	0.00200469	-0.71737
Butralin	33629-47-9	O=[N+]([O-])C=1C=C(C=C(C1NC(C)CC)[N+](=O)[O-])C(C)(C)C		16.3699	9.5736	9.76307	6.52207	4.64147	4.10508	3.44849	1.56551	0.97417	0.247012	0.107934	2.87395	0.288675	4.61527	0	0	0	0.0555556	0	0	0	0	-1.74132	12.9666	6.81359	6.10735	3.35925	1.82915	1.37451	0.862034	0.395333	0.21704	0.0662742	0.0113013	1.80359	0.25	2.04906	0	0	0	0.0208333	0	0	0	0	-0.245467
Pyrifluquinazon	337458-27-2	O=C1N(C(=O)C)C2=CC=C(C=C2CN1NCC=3C=NC=CC3)C(F)(C(F)(F)F)C(F)(F)F		23.897	14.7699	15.3939	11.8646	9.65484	6.70892	4.60906	3.77396	3.03791	2.15324	1.186	4.44062	0.572169	9.33125	0	0	0	0.215464	0	0	0	0.00925926	-4.89063	16.2596	8.97449	6.91679	4.76179	3.2116	2.075	1.20714	0.802872	0.509367	0.286322	0.142032	1.10738	0.0506202	2.13406	0	0	0	0.0665791	0	0	0	0.00170103	-1.02667
Trichloro-2'-hydroxydiphenylether	3380-34-5	ClC1=CC=C(OC2=CC=C(Cl)C=C2O)C(Cl)=C1		12.4138	8.05855	7.54688	5.8238	4.54537	3.50717	2.18892	1.11659	0.889987	0.457705	0.329672	1.38209	0	2.6776	0	0	0	0.136083	0	0	0	0	-1.29551	10.7212	5.80876	4.56892	2.80039	1.86669	1.12408	0.578807	0.216789	0.14931	0.062132	0.0423362	0.724029	0	1.03441	0	0	0	0.0481125	0	0	0	0	-0.31038
Isopropalin	33820-53-0	O=[N+]([O-])C=1C=C(C=C(C1N(CCC)CCC)[N+](=O)[O-])C(C)C		16.8614	10.3278	9.20602	6.65729	5.37471	4.74502	3.51849	1.91048	0.911692	0.387387	0.111111	1.71661	0	3.73995	0	0	0	0.0555556	0	0	0	0	-2.02334	13.5351	7.54586	5.56373	3.45535	2.43626	1.7248	1.05247	0.505462	0.222279	0.111125	0.0151375	0.75624	0	1.45808	0	0	0	0.0208333	0	0	0	0	-0.701837
Temephos	3383-96-8	S=P(OC1=CC=C(SC2=CC=C(OP(=S)(OC)OC)C=C2)C=C1)(OC)OC		19.916	12.8487	11.453	9.57648	6.28522	4.97663	2.95663	2.30473	1.78023	1.08581	0.716016	2.67005	0.353553	5.08311	0	0	0	0.166667	0	0	0	0	-2.41306	19.4258	13.4814	12.297	9.12153	4.51852	2.93413	1.75425	1.42977	0.996895	0.591459	0.350551	2.37007	0.223607	4.21029	0	0	0	0.0555556	0	0	0	0	-1.84021
Diaminochlrotrizine (DACT)	3397-62-4	ClC=1N=C(N=C(N1)N)N		6.85337	4.18154	4.02262	2.41421	2.34934	0.985599	0.696923	0	0	0	0	0.866025	0	1	0	0	0	0.0680414	0	0	0	0	-0.133975	5.13023	2.48594	1.6589	0.811745	0.554594	0.181512	0.0922405	0	0	0	0	0.228859	0	0.228859	0	0	0	0.0111803	0	0	0	0	0
Tebuthiuron	34014-18-1	O=C(NC)N(C1=NN=C(S1)C(C)(C)C)C		11.6378	6.85839	6.88073	4.98302	3.11692	1.9079	1.49074	0.716743	0.30079	0.0589256	0	2.10518	0.288675	3.52831	0	0	0.117851	0	0	0	0	0	-1.42312	10.4746	5.47051	5.20993	3.28682	1.77096	1.01703	0.738744	0.211553	0.0830689	0.00838525	0	1.66685	0.25	2.49677	0	0	0.0612372	0	0	0	0	0	-0.829917
Acetochlor	34256-82-1	O=C(N(C=1C(=CC=CC1CC)C)COCC)CCl		13.5436	8.6506	6.84548	5.72041	4.39829	3.44877	2.08666	1.09569	0.450457	0.243271	0.120132	0.885265	0	2.42945	0	0	0	0.0680414	0	0	0	0	-1.54419	11.9581	6.71204	4.28076	3.04065	2.05149	1.33353	0.709822	0.343635	0.105375	0.0465285	0.0219419	0.445908	0	1.05579	0	0	0	0.0240563	0	0	0	0	-0.609885
2-methylpyrene	3442-78-2	C=1C=C2C=CC3=CC(=CC=4C=CC(C1)=C2C34)C		11.4054	8.3265	7.8572	6.99833	6.64864	6.03795	4.43998	3.51936	2.61973	2.00038	1.1791	1.17756	0	2.88783	0	0	0	0.234708	0	0	0	0.0504582	-1.71027	9.69615	5.97008	4.79651	3.60751	2.90915	2.22457	1.38256	0.920115	0.574878	0.366776	0.180754	0.625	0	1.28568	0	0	0	0.0865563	0	0	0	0.00921771	-0.660684
Amisulbrom	348635-87-0	O=S(=O)(C=1N=CN(N1)S(=O)(=O)N(C)C)N2C=3C=C(F)C=CC3C(Br)=C2C		19.4388	11.9741	12.4943	10.6339	7.9268	5.95311	4.72694	2.79362	1.67557	1.01194	0.632626	3.44068	0.333333	8.42184	0	0	0.182001	0.0680414	0	0	0.0130946	0	-4.98116	16.9699	10.6698	9.99368	7.82966	5.10566	3.71477	2.56296	1.50935	0.868743	0.556866	0.351119	2.30509	0.0864684	4.968	0	0	0.0537707	0.0240563	0	0	0.00268957	0	-2.66291
Heptachlorobiphenyl, 2,2',3,4,4',5,5'- (PCB 180)	35065-29-3	ClC=1C=C(Cl)C(=CC1Cl)C=2C=C(Cl)C(Cl)=C(Cl)C2Cl		14.3175	8.82427	8.5213	7.51532	5.29448	4.23677	2.72703	1.56079	0.907008	0.499737	0.238852	1.79232	0	4.76725	0	0	0	0.100916	0	0	0	0	-2.97493	14.1693	7.45068	6.35675	5.18904	3.05029	2.12829	1.21271	0.618359	0.307737	0.148855	0.062011	1.2242	0	3.12186	0	0	0	0.0388755	0	0	0	0	-1.89765
Heptachlorobiphenyl, 2,2',3,3',4,4',5- (PCB 170)	35065-30-6	ClC=1C=CC(=C(Cl)C1Cl)C2=CC(Cl)=C(Cl)C(Cl)=C2Cl		14.3175	8.84111	8.39091	7.7831	5.30349	3.98265	2.73694	1.61209	0.911837	0.505505	0.24534	1.70582	0	4.97282	0	0	0	0.100916	0	0	0	0	-3.267	14.1693	7.45666	6.27503	5.47299	3.04384	1.94686	1.21399	0.641159	0.307823	0.149778	0.0631765	1.18035	0	3.36021	0	0	0	0.0388755	0	0	0	0	-2.17987
Bicyclopyrone	352010-68-5	O=C(C=1C=CC(=NC1COCCOC)C(F)(F)F)C=2C(=O)C3CCC(C2O)C3		20.4743	13.2354	12.6372	10.192	8.28967	6.24357	4.7489	3.31016	1.99292	1.4018	0.859896	2.83491	0.288675	5.71254	0	0	0.117851	0.113402	0.032075	0	0	0	-2.87763	15.2134	8.89487	6.89441	5.09954	3.65245	2.38517	1.52575	0.847665	0.456509	0.265613	0.157044	0.875597	0.0134987	1.82511	0	0	0.117851	0.0480967	0.0208333	0	0	0	-0.949517
Diflubenzuron	35367-38-5	O=C(NC(=O)C=1C(F)=CC=CC1F)NC2=CC=C(Cl)C=C2		15.4054	9.96923	9.14258	6.93541	5.85111	3.80189	2.36154	1.27455	0.810758	0.478792	0.302268	1.59969	0	3.00306	0	0	0	0.151375	0	0	0	0	-1.40336	11.2478	6.16854	4.44824	2.77095	1.70191	1.05268	0.455209	0.202848	0.0979587	0.0515782	0.0275545	0.545987	0	0.83197	0	0	0	0.051834	0	0	0	0	-0.285983
Perfluorohexanesulfonic acid (PFHxS)	355-46-4	O=S(=O)(O)C(F)(F)C(F)(F)C(F)(F)C(F)(F)C(F)(F)C(F)(F)F		19.5	9.5	12.625	10	4.21875	1.71875	0.664062	0.234375	0.0703125	0	0	6.25	1.125	16.75	0	0	0	0	0	0	0	0	-10.5	10.402	5.86686	5.25004	3.13285	1.36926	0.586043	0.243729	0.0958364	0.0274211	0	0	1.56943	0.174312	2.66888	0	0	0	0	0	0	0	0	-1.09945
Imazalil	35554-44-0	ClC1=CC=C(C(Cl)=C1)C(OCC=C)CN2C=NC=C2		13.6649	9.20271	7.84786	6.14265	5.03637	3.39442	2.46581	1.52085	0.969376	0.588264	0.259906	1.03125	0	2.16528	0	0	0.144338	0.0680414	0	0	0	0	-1.13403	11.8106	6.59208	4.8796	3.22289	2.30405	1.34779	0.862176	0.408486	0.223608	0.109943	0.0399205	0.624722	0	1.11291	0	0	0.03849	0.0240563	0	0	0	0	-0.488184
Dinitrotoluene, 2-Amino-4,6-	35572-78-2	O=[N+]([O-])C1=CC(N)=C(C(=C1)[N+](=O)[O-])C		10.8783	6.43043	6.21977	4.62148	3.19826	2.52186	1.48944	0.65082	0.168907	0	0	1.39757	0	3.07432	0	0	0	0.0555556	0	0	0	0	-1.67675	7.25947	3.62089	2.69334	1.81273	1.0005	0.598227	0.256975	0.0799506	0.0124185	0	0	0.421954	0	0.839456	0	0	0	0.0208333	0	0	0	0	-0.417502
HpCDD, 1,2,3,4,6,7,8,-	35822-46-9	ClC=1C=C2OC=3C(Cl)=C(Cl)C(Cl)=C(Cl)C3OC2=C(Cl)C1Cl		15.4722	9.82427	9.59073	9.19021	6.84256	5.53908	4.26429	3.06143	2.1445	1.46939	0.803893	1.96532	0	5.83469	0	0	0	0.137954	0	0	0	0.013733	-3.86937	14.8311	7.86247	6.6069	5.69468	3.2243	2.04741	1.32501	0.78405	0.452076	0.272185	0.13439	1.2261	0	3.41277	0	0	0	0.0440839	0	0	0	0.0014028	-2.18666
Fluoxastrobin	361377-29-9	FC=1C(=NC=NC1OC=2C=CC=CC2C(=NOC)C3=NOCCO3)OC=4C=CC=CC4Cl		22.3383	15.669	13.3624	11.5322	9.52654	8.00155	5.0755	3.61235	2.61141	1.83497	1.1756	1.53365	0	4.30173	0	0	0	0.33677	0	0	0	0	-2.76808	17.4523	9.69282	6.53645	4.37587	2.85481	1.88162	0.906733	0.497363	0.279783	0.153236	0.0775003	0.593761	0	1.21258	0	0	0	0.0886232	0	0	0	0	-0.618819
Pyrasulfotole	365400-11-9	O=S(=O)(C1=CC(=CC=C1C(O)C2=C(O)N(N=C2C)C)C(F)(F)F)C		18.4472	10.8362	11.9982	8.42865	6.74392	4.90697	3.35485	2.21181	1.16418	0.775727	0.353802	4.09774	0.57735	6.48012	0	0	0.0785674	0.0680414	0	0	0	0	-2.38239	13.7734	8.54568	7.35552	4.6981	3.34457	2.23604	1.27451	0.716394	0.329443	0.1583	0.0666105	1.68229	0.115561	2.66031	0	0	0.025	0.0240563	0	0	0	0	-0.978022
Iprodione	36734-19-7	O=C(NC(C)C)N1C(=O)N(C(=O)C1)C=2C=C(Cl)C=C(Cl)C2		15.7317	9.7906	9.59767	6.91688	6.49101	4.12563	3.07229	1.65273	1.21672	0.625976	0.333594	2.06331	0	3.65137	0	0	0.0785674	0.0680414	0	0	0	0	-1.58805	12.9035	6.95951	5.70258	3.16422	2.42186	1.31185	0.838042	0.375051	0.236548	0.104405	0.0530805	1.02715	0	1.29003	0	0	0.0353553	0.0240563	0	0	0	0	-0.262876
2,5-methylphenanthrene	3674-66-6	C=1C=C2C=CC=3C=C(C=CC3C2=C(C1)C)C		11.121	7.75402	7.16513	6.14183	5.44883	4.6467	3.11756	2.28235	1.514	1.05799	0.519792	1.1049	0	2.60127	0	0	0	0.191638	0	0	0	0.0226805	-1.49636	9.6188	5.64273	4.46318	3.22388	2.42454	1.73788	0.990401	0.617811	0.337065	0.197869	0.0820327	0.61234	0	1.2016	0	0	0	0.0689459	0	0	0	0.00400938	-0.589263
2,3,5-trimethylphenanthrene	3674-73-5	C=1C=C2C=CC=3C=C(C(=CC3C2=C(C1)C)C)C		11.9912	8.1647	7.67287	6.7338	5.63007	4.9043	3.44363	2.40406	1.639	1.11436	0.593877	1.28763	0	3.28972	0	0	0	0.179152	0	0	0	0.0205995	-2.00209	10.5415	6.0594	4.89619	3.68267	2.56974	1.8994	1.14766	0.680939	0.385911	0.219722	0.101502	0.734348	0	1.61614	0	0	0	0.0657229	0	0	0	0.0037408	-0.881793
Tetraethyl Dithiopyrophosphate	3689-24-5	S=P(OCC)(OCC)OP(=S)(OCC)OCC		13.364	7.94975	6.7981	4.26777	4.0481	1.70711	1.28033	0.353553	0.176777	0	0	1.85355	0.353553	2.59099	0	0	0	0	0	0	0	0	-0.737437	14.0024	10.5558	8.8053	7.71147	7.29627	3.02779	2.20061	0.489898	0.244949	0	0	1.82574	0.223607	3.52204	0	0	0	0	0	0	0	0	-1.69629
5-Methyl Chrysene	3697-24-3	C=1C=CC2=C(C1)C=CC3=C4C=CC=CC4=CC(=C23)C		12.8196	9.34334	8.44832	7.67685	7.08877	6.28333	4.35291	3.35469	2.52405	1.84361	1.11656	1.0884	0	3.09872	0	0	0	0.267583	0	0	0	0.0327893	-2.01033	10.8509	6.64273	5.12386	3.94633	3.09441	2.31003	1.35736	0.872166	0.547403	0.33279	0.168186	0.590011	0	1.40683	0	0	0	0.0944311	0	0	0	0.00582302	-0.816818
Saflufenacil	372137-35-4	O=C1C=C(N(C(=O)N1C=2C=C(C(O)=NS(=O)(=O)N(C)C(C)C)C(Cl)=CC2F)C)C(F)(F)F		24.7566	14.4848	15.4375	11.522	9.07564	6.28715	4.21014	2.93145	1.88574	1.1277	0.80792	4.74534	0.492799	8.83051	0	0	0	0.100916	0	0	0	0	-4.08517	18.549	10.4312	8.89011	6.28773	3.70229	1.99895	1.22628	0.711986	0.419465	0.21647	0.135683	1.82186	0.0543236	3.92309	0	0	0	0.0352671	0	0	0	0	-2.10122
Mandipropamid	374726-62-2	O=C(NCCC1=CC=C(OCC#C)C(OC)=C1)C(OCC#C)C2=CC=C(Cl)C=C2		21.0623	14.0832	11.4839	9.26106	7.11373	5.70579	3.83801	2.46812	1.51127	0.99546	0.597666	1.36458	0	3.22495	0	0	0	0.151375	0	0	0	0	-1.86037	16.8688	9.27894	6.40219	4.24815	2.74719	1.88755	1.05526	0.581876	0.306268	0.170726	0.0889603	0.638761	0	1.16567	0	0	0	0.051834	0	0	0	0	-0.526907
Perfluorobutanoic acid (PFBA)	375-22-4	O=C(O)C(F)(F)C(F)(F)C(F)(F)F		11.0774	5.44338	6.75139	4.92922	1.68819	0.433013	0	0	0	0	0	3.11603	0.519338	7.88675	0	0	0	0	0	0	0	0	-4.77073	5.50121	2.50061	1.9517	1.01896	0.312311	0.0606252	0	0	0	0	0	0.511623	0.049213	0.777971	0	0	0	0	0	0	0	0	-0.266348
Perfluorobutanesulfonic acid (PFBS)	375-73-5	O=S(=O)(O)C(F)(F)C(F)(F)C(F)(F)C(F)(F)F		14.5	7	9.375	6.875	2.65625	0.9375	0.28125	0	0	0	0	4.75	0.875	11.75	0	0	0	0	0	0	0	0	-7	7.89014	4.61094	4.10125	2.34417	0.974917	0.383346	0.109685	0	0	0	0	1.23759	0.138597	2.01476	0	0	0	0	0	0	0	0	-0.777174
Perfluorononanoic acid (PFNA)	375-95-1	O=C(O)C(F)(F)C(F)(F)C(F)(F)C(F)(F)C(F)(F)C(F)(F)C(F)(F)C(F)(F)F		23.5774	11.6934	14.8764	12.7417	5.58961	2.40418	1.00678	0.405732	0.154038	0.0527561	0.0135316	6.86603	1.14434	20.3868	0	0	0	0	0	0	0	0	-13.5207	11.7809	5.64043	4.82366	2.99066	1.29816	0.550495	0.225955	0.0883313	0.0318425	0.00975972	0.00189454	1.34122	0.138499	2.41326	0	0	0	0	0	0	0	0	-1.07204
Perfluorotetradecanoic acid (PFTetDA)	376-06-7	O=C(O)C(F)(F)C(F)(F)C(F)(F)C(F)(F)C(F)(F)C(F)(F)C(F)(F)C(F)(F)C(F)(F)C(F)(F)C(F)(F)C(F)(F)C(F)(F)F		36.0774	17.9434	23.0014	20.5542	9.49586	4.3573	1.98334	0.894014	0.398179	0.174675	0.0751306	10.616	1.76934	32.8868	0	0	0	0	0	0	0	0	-22.2707	18.0605	8.78025	7.69563	4.96236	2.28401	1.04342	0.472417	0.211562	0.0934581	0.0405675	0.017203	2.17082	0.227784	4.04855	0	0	0	0	0	0	0	0	-1.87773
Dichlormid	37764-25-3	O=C(N(CC=C)CC=C)C(Cl)Cl		9.56048	5.62943	4.44056	3.11407	1.95603	1.19936	0.529238	0	0	0	0	0.69245	0	1.68144	0	0	0	0	0	0	0	0	-0.988993	8.18373	4.29116	3.21753	1.57068	0.980193	0.471695	0.206299	0	0	0	0	0.535662	0	0.750859	0	0	0	0	0	0	0	0	-0.215197
Hexamethylene diisocyanate isocyanurate	3779-63-3	O=C=NCCCCCCN1C(=O)N(C(=O)N(C1=O)CCCCCCN=C=O)CCCCCCN=C=O		26.4347	17.5781	13.2989	10.4751	7.97779	5.66915	4.1266	2.76446	1.94247	1.35771	0.980252	0.985599	0	3.05974	0	0	0	0.037037	0	0	0	0	-2.07414	20.8607	12.6346	8.4643	5.78399	3.83638	2.52698	1.62681	1.05607	0.682612	0.432823	0.274338	0.359645	0	0.869166	0	0	0	0.0111803	0	0	0	0	-0.509521
7,8-dimethylfluoranthene	38048-87-2	C=1C=C2C=CC=C3C2=C(C1)C=4C=CC(=C(C43)C)C		12.2757	8.77086	8.1819	7.7566	6.99775	6.23926	4.70568	3.6455	2.73092	1.79934	1.10663	1.22529	0	3.68742	0	0	0.06415	0.191638	0	0	0.0368808	0.0138889	-2.46213	10.6188	6.39872	5.13928	4.20005	3.16115	2.38484	1.53659	1.00543	0.631017	0.348461	0.180565	0.694177	0	1.806	0	0	0.03125	0.0689459	0	0	0.00861823	0.00231481	-1.11182
Hexachlorobiphenyl, 2,3,3',4,4',5- (PCB 156)	38380-08-4	ClC=1C=CC(=CC1Cl)C2=CC(Cl)=C(Cl)C(Cl)=C2Cl		13.4472	8.41359	7.98189	7.11979	4.84535	3.83093	2.51084	1.53838	0.880726	0.499454	0.230603	1.58721	0	4.31915	0	0	0	0.113402	0	0	0	0	-2.73194	13.1128	6.96706	5.83228	4.82367	2.65582	1.78895	1.04967	0.579458	0.283988	0.141345	0.0567058	1.0717	0	2.82417	0	0	0	0.0420985	0	0	0	0	-1.75247
Bromoxynil Butyrate	3861-41-4	N#CC1=CC(Br)=C(OC(=O)CCC)C(Br)=C1		12.1294	7.57892	6.49365	4.9054	3.93143	2.75017	1.54909	0.948284	0.391043	0.217968	0.0846446	1.10029	0	2.23146	0	0	0	0.0555556	0	0	0	0	-1.13118	11.7605	6.2653	4.81356	2.97548	2.43926	1.10983	0.707723	0.269332	0.0641404	0.0420482	0.0158985	0.760237	0	1.27502	0	0	0	0.0208333	0	0	0	0	-0.514783
Isopropylcyclopentane	3875-51-2	CC(C)C1CCCC1		5.98313	3.80453	3.28855	2.34264	1.62406	0.638071	0.333333	0	0	0	0	0.5	0	1.04044	0	0	0.144338	0	0	0	0	0	-0.54044	5.98313	3.80453	3.28855	2.34264	1.62406	0.638071	0.333333	0	0	0	0	0.5	0	1.04044	0	0	0.144338	0	0	0	0	0	-0.54044
2,6,10-Trimethyldodecane (1380)	3891-98-3	CCC(C)CCCC(C)CCCC(C)C		11.6818	7.05775	5.87425	3.56917	2.0378	1.18772	1.01917	0.444036	0.220186	0.118642	0.0991436	0.985599	0	1.18972	0	0	0	0	0	0	0	0	-0.204124	11.6818	7.05775	5.87425	3.56917	2.0378	1.18772	1.01917	0.444036	0.220186	0.118642	0.0991436	0.985599	0	1.18972	0	0	0	0	0	0	0	0	-0.204124
2,6,10-Trimethyltridecane (1470)	3891-99-4	CCCC(C)CCCC(C)CCCC(C)C		12.3889	7.55775	6.25467	3.65372	2.47081	1.28978	1.09682	0.461294	0.308574	0.139475	0.114995	0.985599	0	1.10517	0	0	0	0	0	0	0	0	-0.119573	12.3889	7.55775	6.25467	3.65372	2.47081	1.28978	1.09682	0.461294	0.308574	0.139475	0.114995	0.985599	0	1.10517	0	0	0	0	0	0	0	0	-0.119573
Norpristane (1650)	3892-00-0	CCCCCC(C)CCCC(C)CCCC(C)C		13.8031	8.55775	6.96178	4.17272	2.72081	1.63824	1.38549	0.567235	0.359605	0.210605	0.17392	0.985599	0	1.10517	0	0	0	0	0	0	0	0	-0.119573	13.8031	8.55775	6.96178	4.17272	2.72081	1.63824	1.38549	0.567235	0.359605	0.210605	0.17392	0.985599	0	1.10517	0	0	0	0	0	0	0	0	-0.119573
OCDF	39001-02-0	ClC=1C(Cl)=C(Cl)C2=C(OC=3C(Cl)=C(Cl)C(Cl)=C(Cl)C32)C1Cl		15.6353	9.76863	9.59105	9.51856	7.20678	5.834	4.5567	3.09765	2.07232	1.23863	0.606901	2.03399	0	6.37483	0	0	0.0785674	0.0740741	0	0	0.0174594	0	-4.34084	15.4794	8.19382	7.04588	6.4716	3.90016	2.68441	1.81558	1.07404	0.605684	0.322818	0.138513	1.36096	0	4.08255	0	0	0.0255155	0.03125	0	0	0.00318944	0	-2.72159
3,4,6,7-tetramethyldibenzothiophene	3919-67-3	S1C=2C(=CC=C(C2C)C)C=3C=CC(=C(C13)C)C		12.1543	8.09222	7.71862	7.25067	5.64474	4.67571	3.64231	2.57784	1.68752	0.986442	0.529657	1.40064	0	4.056	0	0	0.0785674	0.111111	0	0	0.0261891	0	-2.65536	11.5341	6.79611	5.89097	5.30819	3.77769	2.69987	2.00482	1.28733	0.727866	0.363571	0.173611	0.989199	0	2.85523	0	0	0.0765466	0.0416667	0	0	0.0127578	0	-1.86603
Thiofanox	39196-18-4	O=C(ON=C(CSC)C(C)(C)C)NC		11.1902	6.41323	5.94239	3.56673	2.04865	1.37198	0.794628	0.377961	0.0589256	0	0	1.79904	0.288675	2.35468	0	0	0	0	0	0	0	0	-0.555643	10.1956	5.75875	4.71576	2.15178	1.41786	0.909433	0.165162	0.0898986	0.0197642	0	0	1.37072	0.25	1.29231	0	0	0	0	0	0	0	0	0.0784125
Hexachlorodibenzo-p-dioxin, 1,2,3,4,7,8-	39227-28-6	ClC=1C=C2OC=3C(Cl)=C(Cl)C(Cl)=C(Cl)C3OC2=CC1Cl		14.6019	9.39675	9.18171	8.52564	6.3773	5.45698	3.98604	2.85957	2.08479	1.43065	0.751396	1.8467	0	5.18498	0	0	0	0.148148	0	0	0	0.0154321	-3.33828	13.7746	7.37288	6.15761	5.08326	2.86592	1.95551	1.17143	0.690639	0.415412	0.250049	0.119153	1.11419	0	2.91525	0	0	0	0.046875	0	0	0	0.0015191	-1.80106
Fenpropathrin	39515-41-8	N#CC(OC(=O)C1C(C)(C)C1(C)C)C=2C=CC=C(OC=3C=CC=CC3)C2		18.9494	12.2692	11.8348	9.63743	7.50839	5.05592	2.95549	2.3335	1.55169	0.989985	0.64749	2.71532	0.288675	5.98103	0.144338	0	0	0.185395	0	0	0	0	-3.26572	15.5228	8.70123	7.81002	5.6031	3.17415	1.51287	0.737824	0.480643	0.263267	0.141105	0.0787248	2.06622	0.288675	4.26773	0.144338	0	0	0.0598528	0	0	0	0	-2.20151
Heptachlorobiphenyl, 2,3,3',4,4',5,5'- (PCB 189)	39635-31-9	ClC=1C=C(C=C(Cl)C1Cl)C=2C=C(Cl)C(Cl)=C(Cl)C2Cl		14.3175	8.82427	8.49936	7.62526	5.25833	3.94363	2.76053	1.67579	0.9312	0.54351	0.238537	1.77966	0	4.86283	0	0	0	0.100916	0	0	0	0	-3.08318	14.1693	7.45068	6.33523	5.34571	3.00126	1.89472	1.21158	0.666285	0.320104	0.165176	0.0633388	1.21344	0	3.26484	0	0	0	0.0388755	0	0	0	0	-2.0514
Cyflumetofen	400882-07-7	N#CC(C(=O)OCCOC)(C(=O)C=1C=CC=CC1C(F)(F)F)C2=CC=C(C=C2)C(C)(C)C		24.1565	14.8902	14.4868	10.9043	8.88002	6.28444	4.2152	3.28933	2.00693	0.937714	0.600058	4.09523	0.645392	7.46191	0	0	0	0.166667	0	0	0	0	-3.36668	18.2471	9.78724	8.19034	4.99613	3.1791	1.95158	1.18528	0.784364	0.384275	0.175625	0.102126	2.03784	0.294749	2.78236	0	0	0	0.0555556	0	0	0	0	-0.744514
3,3-Dimethylheptane	4032-86-4	CCCCC(C)(C)CC		7.32843	4.12132	3.62132	2.16421	0.832107	0.603553	0.125	0	0	0	0	1.20711	0.25	1.45711	0	0	0	0	0	0	0	0	-0.25	7.32843	4.12132	3.62132	2.16421	0.832107	0.603553	0.125	0	0	0	0	1.20711	0.25	1.45711	0	0	0	0	0	0	0	0	-0.25
Pentachlorodibenzo-p-dioxin, 1,2,3,7,8-	40321-76-4	ClC=1C=C2OC3=CC(Cl)=C(Cl)C(Cl)=C3OC2=CC1Cl		13.7317	8.96923	8.77269	7.84985	6.00293	5.16189	3.80744	2.73275	2.01682	1.38056	0.740376	1.72809	0	4.51612	0	0	0	0.156472	0	0	0	0.0168194	-2.78803	12.718	6.88328	5.70832	4.46884	2.54902	1.71254	1.06439	0.627947	0.378422	0.228081	0.112466	1.00227	0	2.41312	0	0	0	0.0492922	0	0	0	0.00161981	-1.41085
Hexamethylene diisocyanate biuret	4035-89-6	O=C=NCCCCCCNC(=O)N(C(=O)NCCCCCCN=C=O)CCCCCCN=C=O		25.1168	16.6674	12.0555	8.62885	6.09557	4.03384	2.75316	1.87663	1.27738	0.865793	0.592834	0.607487	0	1.49967	0	0	0	0	0	0	0	0	-0.892186	20.058	12.1107	7.77716	5.03143	3.16691	1.94999	1.18356	0.720715	0.437741	0.259882	0.158084	0.170344	0	0.374251	0	0	0	0	0	0	0	0	-0.203907
Methiozolin	403640-27-7	FC1=CC=CC(F)=C1COCC2(ON=C(C=3SC=CC3C)C2)C		16.4494	10.9838	10.3271	8.50552	6.92229	4.47845	2.98728	2.1135	1.24299	0.853496	0.56974	2.07272	0.176777	4.25318	0	0	0.219913	0.0680414	0	0	0	0	-2.18046	13.7525	8.16534	6.79782	4.82275	3.39841	1.91692	1.11841	0.654902	0.346742	0.204731	0.106804	1.21472	0.102062	2.07228	0	0	0.134337	0.0240563	0	0	0	0	-0.85756
Pendimethalin	40487-42-1	O=[N+]([O-])C=1C=C(C(=C(C1NC(CC)CC)[N+](=O)[O-])C)C		15.4472	9.3278	8.38342	6.57928	5.08035	3.87252	2.73552	1.58848	0.583771	0.170746	0.0907218	1.68222	0	3.874	0	0	0	0.0453609	0	0	0	0	-2.19178	12.0963	6.52425	4.73317	3.50621	2.0925	1.24787	0.736135	0.382723	0.13655	0.0398545	0.0119672	0.671162	0	1.53676	0	0	0	0.0180422	0	0	0	0	-0.865593
trans-2-Hexene	4050-45-7	C(=CCCC)C		4.82843	2.91421	1.70711	0.957107	0.5	0.25	0	0	0	0	0	0	0	0	0	0	0	0	0	0	0	0	0	4.56891	2.52604	1.35771	0.691044	0.333333	0.166667	0	0	0	0	0	0	0	0	0	0	0	0	0	0	0	0	0
3,3-Dimethyloctane	4110-44-5	CCCCCC(C)(C)CC		8.03553	4.62132	3.97487	2.41421	1.03033	0.588388	0.426777	0.0883884	0	0	0	1.20711	0.25	1.45711	0	0	0	0	0	0	0	0	-0.25	8.03553	4.62132	3.97487	2.41421	1.03033	0.588388	0.426777	0.0883884	0	0	0	1.20711	0.25	1.45711	0	0	0	0	0	0	0	0	-0.25
Profenofos	41198-08-7	O=P(OC1=CC=C(Br)C=C1Cl)(OCC)SCCC		13.596	8.50415	7.52393	5.35157	4.20055	3.09595	1.68174	1.08432	0.521512	0.299999	0.129726	1.61782	0.176777	2.67375	0	0	0	0.0680414	0	0	0	0	-1.05593	14.2424	9.84633	8.805	6.57146	5.34652	3.48721	1.93566	1.2889	0.594803	0.308113	0.173543	1.46279	0.111803	2.162	0	0	0	0.0240563	0	0	0	0	-0.699211
1,2,3-trimethylpyrene	41637-88-1	C=1C=C2C=CC=3C4=C(C=CC(C1)=C24)C(=C(C3C)C)C		13.1459	9.18154	8.66552	8.42268	7.28595	6.46714	5.03012	3.86547	2.8695	2.12284	1.32717	1.40507	0	4.35726	0	0	0	0.21619	0	0	0	0.0442854	-2.95219	11.5415	6.81538	5.55548	4.70972	3.39281	2.53806	1.69969	1.10157	0.685853	0.426384	0.2278	0.811004	0	2.22664	0	0	0	0.0813479	0	0	0	0.00834965	-1.41563
n-Tetracontane (C40)	4181-95-7	CCCCCCCCCCCCCCCCCCCCCCCCCCCCCCCCCCCCCCCC		28.8701	19.9142	13.7279	9.45711	6.51041	4.47855	3.07843	2.11428	1.45083	0.994638	0.681218	0	0	0	0	0	0	0	0	0	0	0	0	28.8701	19.9142	13.7279	9.45711	6.51041	4.47855	3.07843	2.11428	1.45083	0.994638	0.681218	0	0	0	0	0	0	0	0	0	0	0	0
Tricyclazole	41814-78-2	N=1N=C2SC3=CC=CC(=C3N2C1)C		8.8365	6.36017	5.83616	5.25354	4.85184	3.5503	2.51581	1.70147	1.00956	0.557161	0.266317	0.816229	0	2.20885	0	0	0.196419	0.0680414	0	0.0277778	0.0160375	0	-1.39262	7.87579	4.85598	4.01633	3.16963	2.5929	1.6394	0.98939	0.542142	0.281533	0.122326	0.0424472	0.56404	0	1.27639	0	0	0.0942852	0.0240563	0	0.00790569	0.00658808	0	-0.712349
Hydrogen Cyanamide	420-04-2	N#CN		2.70711	1.41421	0.707107	0	0	0	0	0	0	0	0	0	0	0	0	0	0	0	0	0	0	0	0	1.52456	0.512282	0.129099	0	0	0	0	0	0	0	0	0	0	0	0	0	0	0	0	0	0	0	0
Difluoropropane, 2,2-	420-45-1	FC(F)(C)C		4.5	2	3	0	0	0	0	0	0	0	0	2	0.5	0	0	0	0	0	0	0	0	0	2	3.25593	1.37796	1.32736	0	0	0	0	0	0	0	0	0.520822	0.0714286	0	0	0	0	0	0	0	0	0	0.520822
Trifluoroethane, 1,1,1-	420-46-2	FC(F)(F)C		4.5	2	3	0	0	0	0	0	0	0	0	2	0.5	0	0	0	0	0	0	0	0	0	2	2.63389	1.06695	0.781232	0	0	0	0	0	0	0	0	0.241283	0.0269975	0	0	0	0	0	0	0	0	0	0.241283
Perfluoropropanoic acid (PFPrA)	422-64-0	O=C(O)C(F)(F)C(F)(F)F		8.57735	4.19338	5.12639	3.37639	0.866025	0	0	0	0	0	0	2.36603	0.394338	5.42543	0	0	0	0	0	0	0	0	-3.0594	4.24528	1.87264	1.3773	0.624622	0.12125	0	0	0	0	0	0	0.345704	0.0313559	0.450914	0	0	0	0	0	0	0	0	-0.10521
Pyroxsulam	422556-08-9	O=S(=O)(NC=1N=C2N=C(OC)C=C(OC)N2N1)C=3C(=NC=CC3C(F)(F)F)OC		21.397	13.601	13.4656	10.2118	9.00177	7.44794	4.68859	3.38061	2.11638	1.46176	0.922083	3.67491	0.492799	6.02215	0	0	0.096225	0.123597	0	0	0.0160375	0	-2.34724	15.868	9.07522	6.9075	4.92252	3.61154	2.31352	1.21467	0.733632	0.422668	0.261306	0.144299	1.1093	0.0645298	2.08873	0	0	0.0223607	0.0330677	0	0	0.00144338	0	-0.97943
Bifenox	42576-02-3	O=C(OC)C1=CC(OC2=CC=C(Cl)C=C2Cl)=CC=C1[N+](=O)[O-]		16.2757	10.4179	9.52763	7.54008	5.82501	4.66103	3.0026	1.82349	1.29594	0.924314	0.533218	1.73637	0	3.7143	0	0	0	0.136083	0	0	0	0	-1.97793	12.7203	6.67346	4.94809	3.22223	2.14332	1.29568	0.673091	0.304791	0.176229	0.0996399	0.0485882	0.695266	0	1.17356	0	0	0	0.0481125	0	0	0	0	-0.478291
Oxyfluorfen	42874-03-3	O=[N+]([O-])C1=CC=C(OC2=CC=C(C=C2Cl)C(F)(F)F)C=C1OCC		17.9054	11.2186	10.9848	7.87339	6.20285	4.93691	3.40747	2.16802	1.44779	0.99437	0.583947	2.75294	0.288675	4.60835	0	0	0	0.136083	0	0	0	0	-1.85541	13.0192	7.05687	4.97188	3.2102	2.08591	1.36859	0.679408	0.347135	0.183704	0.101187	0.0471823	0.668847	0.0134987	1.14802	0	0	0	0.0481125	0	0	0	0	-0.479169
Triadimefon	43121-43-3	O=C(C(OC1=CC=C(Cl)C=C1)N2N=CN=C2)C(C)(C)C		14.7507	9.37603	9.22469	6.75451	4.78231	3.61371	2.35476	1.45804	1.00264	0.573385	0.232332	2.32824	0.288675	3.8198	0	0	0.144338	0.0833333	0	0	0	0	-1.49156	12.3335	6.56193	5.85031	2.9537	1.70461	1.10109	0.571505	0.279668	0.155498	0.0872216	0.0231404	1.68532	0.25	1.55953	0	0	0.0298142	0.0277778	0	0	0	0	0.125793
1,2,3,4-tetramethylphenanthrene	4466-77-7	C=1C=CC2=C(C1)C=CC=3C2=C(C(=C(C3C)C)C)C		12.8614	8.60906	7.96341	7.59794	6.10928	5.10782	3.5281	2.47511	1.65516	1.11836	0.583264	1.31974	0	4.11508	0	0	0	0.175926	0	0	0	0.0200617	-2.79533	11.4641	6.48803	5.20926	4.39553	2.94005	2.07231	1.23121	0.724921	0.400948	0.22893	0.103535	0.790171	0	2.21835	0	0	0	0.0642361	0	0	0	0.0036169	-1.42818
Pyroxasulfone	447399-55-5	O=S(=O)(C1=NOC(C)(C)C1)CC2=C(OC(F)F)N(N=C2C(F)(F)F)C		19.2067	11.2278	12.9394	8.11487	6.58866	5.58785	3.54797	1.91701	1.09139	0.701097	0.449345	4.80191	0.742799	6.33939	0	0	0.180629	0	0	0	0	0	-1.53748	14.0808	8.437	7.89347	4.82762	3.7105	2.93762	1.59394	0.819588	0.475371	0.300837	0.13505	2.0977	0.230005	2.61741	0	0	0.0572749	0	0	0	0	0	-0.519705
Perfluorobutanoate	45048-62-2	O=C([O-])C(F)(F)C(F)(F)C(F)(F)F		11.0774	5.44338	6.75139	4.92922	1.68819	0.433013	0	0	0	0	0	3.11603	0.519338	7.88675	0	0	0	0	0	0	0	0	-4.77073	5.46225	2.48112	1.934	1.00673	0.306194	0.0578638	0	0	0	0	0	0.507646	0.049213	0.767903	0	0	0	0	0	0	0	0	-0.260257
Perfluorobutanesulfonate	45187-15-3	O=S(=O)([O-])C(F)(F)C(F)(F)C(F)(F)C(F)(F)F		14.5	7	9.375	6.875	2.65625	0.9375	0.28125	0	0	0	0	4.75	0.875	11.75	0	0	0	0	0	0	0	0	-7	7.85117	4.56321	4.03842	2.3142	0.959933	0.375854	0.106303	0	0	0	0	1.21015	0.134621	1.97786	0	0	0	0	0	0	0	0	-0.767714
Perfluorooctanoate	45285-51-6	O=C([O-])C(F)(F)C(F)(F)C(F)(F)C(F)(F)C(F)(F)C(F)(F)C(F)(F)F		21.0774	10.4434	13.2514	11.1792	4.80836	2.01355	0.811465	0.308076	0.105512	0.0270633	0	6.11603	1.01934	17.8868	0	0	0	0	0	0	0	0	-11.7707	10.486	4.99298	4.23157	2.58408	1.09487	0.448851	0.175133	0.0629205	0.0191371	0.00361648	0	1.17133	0.120642	2.07613	0	0	0	0	0	0	0	0	-0.904808
Perfluorooctanesulfonate	45298-90-6	O=S(=O)([O-])C(F)(F)C(F)(F)C(F)(F)C(F)(F)C(F)(F)C(F)(F)C(F)(F)C(F)(F)F		24.5	12	15.875	13.125	5.78125	2.5	1.05469	0.429688	0.166016	0.0585938	0.0175781	7.75	1.375	21.75	0	0	0	0	0	0	0	0	-14	12.8749	7.07507	6.336	3.89156	1.74861	0.775721	0.338568	0.144638	0.0599958	0.0234909	0.00664391	1.87383	0.206049	3.28609	0	0	0	0	0	0	0	0	-1.41227
9,9-dimethylfluorene	4569-45-3	C=1C=CC2=C(C1)C=3C=CC=CC3C2(C)C		10.4663	7.21034	6.93098	6.10008	5.46652	4.56069	2.86491	2.01792	1.25409	0.694643	0.343528	1.41855	0.166667	3.54536	0	0	0.0555556	0.166667	0	0	0.0277778	0	-2.12681	9.1188	5.4047	4.71617	3.49099	2.67106	1.86652	1.00163	0.58485	0.300204	0.140952	0.0560779	1.03868	0.125	2.07137	0	0	0.03125	0.0555556	0	0	0.00694444	0	-1.03269
Bromo-4-fluorobenzene, 1-	460-00-4	FC1=CC=C(Br)C=C1		5.98313	3.78769	3.36504	2.30453	1.42675	1.30474	0.333333	0	0	0	0	0.57735	0	0.816497	0	0	0	0.0833333	0	0	0	0	-0.239146	5.65133	2.99233	2.35211	1.33221	0.693882	0.515736	0.130107	0	0	0	0	0.390321	0	0.450704	0	0	0	0.0277778	0	0	0	0	-0.0603829
Cyanogen	460-19-5	N#CC#N		3.41421	1.91421	1	0.5	0	0	0	0	0	0	0	0	0	0	0	0	0	0	0	0	0	0	0	1.89443	0.697214	0.223607	0.05	0	0	0	0	0	0	0	0	0	0	0	0	0	0	0	0	0	0	0
Thiocyanic Acid	463-56-9	N#CS		2.70711	1.41421	0.707107	0	0	0	0	0	0	0	0	0	0	0	0	0	0	0	0	0	0	0	0	2.28885	0.894427	0.3	0	0	0	0	0	0	0	0	0	0	0	0	0	0	0	0	0	0	0	0
Carbonyl Sulfide	463-58-1	O=C=S		2.70711	1.41421	0.707107	0	0	0	0	0	0	0	0	0	0	0	0	0	0	0	0	0	0	0	0	2.13299	0.816497	0.25	0	0	0	0	0	0	0	0	0	0	0	0	0	0	0	0	0	0	0	0
2,2,3-Trimethylbutane	464-06-2	CC(C)C(C)(C)C		6.07735	2.94338	3.52073	1.73205	0	0	0	0	0	0	0	1.6547	0.288675	2.59808	0	0	0	0	0	0	0	0	-0.943376	6.07735	2.94338	3.52073	1.73205	0	0	0	0	0	0	0	1.6547	0.288675	2.59808	0	0	0	0	0	0	0	0	-0.943376
Chlorfenvinphos	470-90-6	O=P(OC(=CCl)C1=CC=C(Cl)C=C1Cl)(OCC)OCC		15.1734	9.45284	8.24248	6.08983	5.1568	3.31582	2.15992	1.08687	0.630458	0.276023	0.166805	1.7539	0.176777	3.14253	0	0	0	0.0680414	0	0	0	0	-1.38862	14.0999	8.45183	6.12683	4.39543	3.27401	1.86002	1.08158	0.53216	0.250202	0.0991976	0.0588307	0.848888	0.0372678	1.43163	0	0	0	0.0240563	0	0	0	0	-0.582745
Fenpyrazamine	473798-59-3	O=C(SCC=C)N1C(N)=C(C(=O)N1C(C)C)C=2C=CC=CC2C		17.1459	10.896	9.73941	7.98503	7.05733	5.41024	3.10866	2.1618	1.35988	0.704487	0.391211	1.65905	0	4.17997	0	0	0.06415	0.0833333	0	0	0	0	-2.52091	14.3913	8.35289	6.46727	4.34514	3.05563	2.05354	1.13101	0.685542	0.381241	0.171948	0.0860164	0.866937	0	1.714	0	0	0.025	0.0277778	0	0	0	0	-0.847061
Tetryl (Trinitrophenylmethylnitramine)	479-45-8	O=[N+]([O-])C=1C=C(C(=C(C1)[N+](=O)[O-])N([N+](=O)[O-])C)[N+](=O)[O-]		15.6104	9.16248	8.97173	6.45271	4.62899	4.24607	3.00575	1.38019	0.753895	0.159607	0.0855334	2.07573	0	4.46283	0	0	0	0.0555556	0	0	0	0	-2.3871	9.65675	4.65693	3.3654	2.22721	1.38672	0.889563	0.40826	0.176383	0.0494531	0.0128899	0.00248452	0.504673	0	0.978073	0	0	0	0.0208333	0	0	0	0	-0.473399
Retene	483-65-8	C1=CC2=C3C=CC(=CC3=CC=C2C(=C1)C)C(C)C		12.6983	8.6647	8.05433	6.9231	5.7872	4.8895	3.53037	2.65527	1.89662	1.35593	0.688346	1.31062	0	3.32899	0	0	0	0.191638	0	0	0	0.0226805	-2.01837	11.1962	6.58611	5.37087	3.78615	2.63335	1.88275	1.17855	0.759377	0.458537	0.286264	0.119795	0.829077	0	1.68102	0	0	0	0.0689459	0	0	0	0.00400938	-0.851941
1,7-dimethylphenanthrene	483-87-4	C1=CC2=C3C=CC(=CC3=CC=C2C(=C1)C)C		11.121	7.75402	7.15541	6.20192	5.3801	4.55249	3.18015	2.22702	1.65064	1.01479	0.564256	1.09929	0	2.68096	0	0	0	0.191638	0	0	0	0.0226805	-1.58167	9.6188	5.64273	4.46018	3.25093	2.37518	1.69539	1.01306	0.596235	0.377624	0.18889	0.0915153	0.610844	0	1.23113	0	0	0	0.0689459	0	0	0	0.00400938	-0.620281
1,2,3,4-tetramethylchrysene	488-23-3	C=1C=C(C(=C(C1C)C)C)C		7.72361	4.6259	4.25015	3.70183	2.08799	1.3456	0.636895	0.166667	0	0	0	0.856305	0	2.34109	0	0	0	0.0555556	0	0	0	0	-1.48479	7.1547	3.66068	2.94936	2.32885	1.09151	0.593002	0.25	0.0625	0	0	0	0.538675	0	1.36902	0	0	0	0.0208333	0	0	0	0	-0.830342
Penflufen	494793-67-8	O=C(NC=1C=CC=CC1C(C)CC(C)C)C2=C(F)N(N=C2C)C		17.1459	10.8074	10.1549	7.77889	6.766	4.28375	2.60198	1.66187	1.1162	0.663428	0.440838	1.95737	0	4.05341	0	0	0.0785674	0.0833333	0	0	0	0	-2.09604	14.3518	7.90211	6.4468	3.94414	2.94742	1.50014	0.779236	0.426706	0.241741	0.123294	0.0642132	1.13547	0	1.69305	0	0	0.025	0.0277778	0	0	0	0	-0.557585
Indane	496-11-7	C=1C=CC2=C(C1)CCC2		6.10445	4.46633	3.73552	3.21633	2.68677	1.77904	0.936856	0.560395	0.324091	0	0	0.333333	0	0.942809	0	0	0.117851	0.0833333	0	0	0.0294628	0	-0.609476	5.43072	3.53446	2.62226	2.01062	1.51457	0.814809	0.397591	0.21079	0.10803	0	0	0.204124	0	0.524377	0	0	0.0883884	0.0277778	0	0	0.00982093	0	-0.320253
Toluenediamine, 3,4-	496-72-0	NC1=CC=C(C=C1N)C		6.85337	4.19838	3.87279	2.86037	1.81676	1.3316	0.504473	0.0680414	0	0	0	0.76008	0	1.47828	0	0	0	0.0680414	0	0	0	0	-0.718198	5.38675	2.81538	2.13237	1.24229	0.694177	0.421118	0.127724	0.00801875	0	0	0	0.333333	0	0.461788	0	0	0	0.0240563	0	0	0	0	-0.128454
Formaldehyde	50-00-0	O=C		2	1	0	0	0	0	0	0	0	0	0	0	0	0	0	0	0	0	0	0	0	0	0	1.11536	0.288675	0	0	0	0	0	0	0	0	0	0	0	0	0	0	0	0	0	0	0	0	0
Dichlorodiphenyltrichloroethane, p,p'- (DDT)	50-29-3	ClC1=CC=C(C=C1)C(C2=CC=C(Cl)C=C2)C(Cl)(Cl)Cl		14.0436	8.87603	8.93171	6.13676	5.08907	4.08747	2.31774	1.95165	0.889317	0.330133	0.251097	2.37293	0.288675	3.20786	0	0	0	0.166667	0	0	0	0	-0.834924	13.3656	7.34349	7.31954	3.89261	2.88878	1.95021	1.02206	0.878574	0.27196	0.0762715	0.0576552	2.48498	0.420849	2.37673	0	0	0	0.0555556	0	0	0	0	0.108245
Benzo[a]pyrene	50-32-8	C=1C=CC2=C(C1)C=C3C=CC4=CC=CC=5C=CC2=C3C45		13.1041	9.91582	9.12849	8.62401	8.13903	7.58611	5.71068	4.73219	3.81375	3.05937	2.03462	1.16105	0	3.45333	0	0	0	0.307847	0	0	0	0.0584003	-2.29227	10.9282	6.97008	5.45374	4.3709	3.48949	2.74008	1.7387	1.20948	0.817902	0.549179	0.303544	0.602671	0	1.51497	0	0	0	0.111543	0	0	0	0.0107572	-0.912295
Chlorantraniliprole	500008-45-7	O=C(NC=1C(=CC(Cl)=CC1C)C(=O)NC)C2=CC(Br)=NN2C3=NC=CC=C3Cl		20.4219	13.3118	12.31	10.106	8.43797	6.83516	4.36151	2.70303	1.77627	1.20814	0.769934	2.20057	0	4.94068	0	0	0.096225	0.138889	0	0	0	0	-2.74011	17.854	9.56414	7.40755	4.76313	3.45879	2.25199	1.24748	0.605041	0.34723	0.187249	0.105532	1.15181	0	1.88137	0	0	0.0288675	0.0423499	0	0	0	0	-0.729559
Aminopyridine, 4-	504-24-5	N=1C=CC(N)=CC1		5.11288	3.39385	2.74318	1.89385	1.30671	0.901048	0.204124	0	0	0	0	0.288675	0	0.408248	0	0	0	0.102062	0	0	0	0	-0.119573	3.83396	2.04909	1.28055	0.706104	0.363445	0.198762	0.0286888	0	0	0	0	0.096225	0	0.111111	0	0	0	0.0248452	0	0	0	0	-0.0148861
Vinclozolin	50471-44-8	O=C1OC(C=C)(C(=O)N1C=2C=C(Cl)C=C(Cl)C2)C		13.4996	8.37003	8.23255	6.68898	5.67759	3.71452	2.5706	1.28521	0.921014	0.435069	0.191748	2.06008	0.144338	4.36549	0	0	0.0680414	0.0680414	0	0	0	0	-2.3054	10.9563	5.80018	4.82023	3.04112	2.11012	1.15124	0.687052	0.300581	0.16872	0.0701834	0.0263904	1.01449	0.0589256	1.50785	0	0	0.0228218	0.0240563	0	0	0	0	-0.493363
Dithiane, 1,4-	505-29-3	S1CCSCC1		4.24264	3	2.12132	1.5	1.06066	0.75	0	0	0	0	0	0	0	0	0	0	0	0.125	0	0	0	0	0	5.27792	4.4641	3.67423	3.23205	2.73369	2.25	0	0	0	0	0	0	0	0	0	0	0	0.375	0	0	0	0	0
Cyanogen Bromide	506-68-3	N#CBr		2.70711	1.41421	0.707107	0	0	0	0	0	0	0	0	0	0	0	0	0	0	0	0	0	0	0	0	2.91117	1.20559	0.439155	0	0	0	0	0	0	0	0	0	0	0	0	0	0	0	0	0	0	0	0
Cyanogen Chloride	506-77-4	N#CCl		2.70711	1.41421	0.707107	0	0	0	0	0	0	0	0	0	0	0	0	0	0	0	0	0	0	0	0	2.08111	0.790554	0.253546	0	0	0	0	0	0	0	0	0	0	0	0	0	0	0	0	0	0	0	0
Piperonyl butoxide	51-03-6	O1C=2C=C(C(=CC2OC1)CCC)COCCOCCOCCCC		17.0373	11.8469	9.20196	7.2821	5.86873	4.37867	3.17443	2.29109	1.55027	0.877765	0.556595	0.666667	0	1.79911	0	0	0.117851	0.0555556	0	0	0.0196419	0	-1.13245	14.9741	8.99367	5.85506	3.85796	2.53095	1.64	0.974668	0.574431	0.323945	0.155572	0.0795381	0.321975	0	0.736499	0	0	0.0294628	0.0208333	0	0	0.00245523	0	-0.414524
Dinitrophenol, 2,4-	51-28-5	O=[N+]([O-])C1=CC=C(O)C(=C1)[N+](=O)[O-]		10.0081	6.01974	5.7023	4.09773	2.92552	2.08058	1.45856	0.481853	0.206867	0	0	1.20512	0	2.49942	0	0	0	0.0680414	0	0	0	0	-1.2943	6.20668	3.13915	2.18724	1.36651	0.771623	0.457787	0.180733	0.0535559	0.00948393	0	0	0.278171	0	0.478861	0	0	0	0.0240563	0	0	0	0	-0.20069
Chlorobenzilate	510-15-6	O=C(OCC)C(O)(C1=CC=C(Cl)C=C1)C2=CC=C(Cl)C=C2		15.4578	9.97942	8.96934	7.57454	5.64626	4.34582	2.89584	1.83991	0.944929	0.498283	0.265569	1.66637	0.096225	4.37919	0	0	0	0.166667	0	0	0	0	-2.71282	12.8574	7.15426	5.31754	3.59879	2.27206	1.59427	0.945567	0.489225	0.228936	0.115238	0.0579496	0.816503	0.0279508	1.50471	0	0	0	0.0555556	0	0	0	0	-0.688203
Chlordane (alpha)	5103-71-9	ClC1=C(Cl)C2(Cl)C3C(Cl)C(Cl)CC3C1(Cl)C2(Cl)Cl		13.6712	8.11393	8.97211	9.32113	7.34281	5.83735	4.1072	2.28478	1.12565	0.522053	0.174469	2.80291	0.291667	9.36445	0	0	0.161901	0.0277778	0	0.00982093	0.00654729	0	-6.56154	14.5877	8.35483	9.29448	9.79196	7.46048	5.95082	4.23354	2.29388	1.09101	0.501735	0.165012	2.99182	0.324378	10.2446	0	0	0.151484	0.0208333	0	0.00982093	0.00491046	0	-7.25278
Chlordane (gamma)	5103-74-2	[H]C12CC(Cl)C(Cl)C1([H])C3(Cl)C(Cl)=C(Cl)C2(Cl)C3(Cl)Cl		13.6712	8.11393	8.97211	9.32113	7.34281	5.83735	4.1072	2.28478	1.12565	0.522053	0.174469	2.80291	0.291667	9.36445	0	0	0.161901	0.0277778	0	0.00982093	0.00654729	0	-6.56154	14.5877	8.35483	9.29448	9.79196	7.46048	5.95082	4.23354	2.29388	1.09101	0.501735	0.165012	2.99182	0.324378	10.2446	0	0	0.151484	0.0208333	0	0.00982093	0.00491046	0	-7.25278
Trimethyl Phosphate	512-56-1	O=P(OC)(OC)OC		6.62132	3.68198	2.87132	2.56066	0.75	0	0	0	0	0	0	0.926777	0.176777	2.03033	0	0	0	0	0	0	0	0	-1.10355	5.97463	3.41564	2.98481	2.01246	0.67082	0	0	0	0	0	0	0.365148	0.0372678	0.821584	0	0	0	0	0	0	0	0	-0.456435
TCDF, 2,3,7,8-	51207-31-9	ClC=1C=C2OC=3C=C(Cl)C(Cl)=CC3C2=CC1Cl		12.1543	8.05855	7.93552	6.94622	5.45706	4.84301	3.57443	2.58312	1.78171	1.01874	0.547619	1.54831	0	3.85848	0	0	0.0785674	0.111111	0	0	0.0261891	0	-2.31017	11.2532	6.23544	5.25582	3.99937	2.40011	1.82689	1.15429	0.712211	0.41587	0.218437	0.0990139	0.916842	0	2.06235	0	0	0.0255155	0.0416667	0	0	0.00425259	0	-1.1455
Metolachlor	51218-45-2	O=C(N(C=1C(=CC=CC1CC)C)C(C)COC)CCl		14.4138	9.06128	7.38271	6.1067	4.96096	3.70715	2.11238	1.076	0.449764	0.258306	0.124173	1.096	0	2.84527	0	0	0	0.0680414	0	0	0	0	-1.74927	12.8283	7.05207	4.90519	3.40341	2.44952	1.62707	0.774863	0.34638	0.110622	0.0559229	0.0257497	0.613975	0	1.3445	0	0	0	0.0240563	0	0	0	0	-0.730529
Hexazinone	51235-04-2	O=C1N=C(N(C(=O)N1C2CCCCC2)C)N(C)C		13.2841	8.51974	7.81453	6.4633	5.352	4.05395	2.16876	1.5695	0.861795	0.41432	0.229512	1.3678	0	3.42855	0	0	0	0.147423	0	0	0	0	-2.06075	11.2182	6.38983	5.09223	3.53458	2.59499	1.74677	0.751166	0.497653	0.267256	0.126687	0.060714	0.65543	0	1.25754	0	0	0	0.113242	0	0	0	0	-0.602114
Diclofop-methyl	51338-27-3	O=C(OC)C(OC1=CC=C(OC2=CC=C(Cl)C=C2Cl)C=C1)C		16.1125	10.4904	9.37656	7.53203	5.36975	4.17048	2.579	1.70056	1.27355	0.81413	0.547913	1.5707	0	3.32838	0	0	0	0.151375	0	0	0	0	-1.75768	13.5196	7.22389	5.27509	3.32191	2.13647	1.23821	0.627231	0.304018	0.179919	0.094009	0.052989	0.713618	0	1.11251	0	0	0	0.051834	0	0	0	0	-0.398897
Fenvalerate	51630-58-1	N#CC(OC(=O)C(C1=CC=C(Cl)C=C1)C(C)C)C=2C=CC=C(OC=3C=CC=CC3)C2		21.5099	14.4736	12.7551	10.1121	8.53295	6.44185	3.89177	3.02065	1.77929	1.11939	0.77172	1.87707	0	3.93352	0	0	0	0.268729	0	0	0	0	-2.05645	17.5435	10.0389	7.64331	4.89271	3.31338	2.07508	1.06729	0.698326	0.292817	0.147467	0.0847645	1.04122	0	1.71171	0	0	0	0.0876306	0	0	0	0	-0.670489
Thidiazuron	51707-55-2	O=C(NC=1SN=NC1)NC=2C=CC=CC2		10.5102	7.34334	6.23109	4.67089	3.9032	2.43086	1.33398	0.893951	0.527159	0.306186	0.19245	0.696923	0	1.14639	0	0	0.144338	0.102062	0	0	0	0	-0.449462	8.49152	5.02178	3.51261	2.20979	1.43282	0.671466	0.290871	0.163294	0.0818207	0.0439326	0.0230497	0.311141	0	0.435425	0	0	0.0707107	0.032075	0	0	0	0	-0.124284
Fenpicoxamid (XDE-777)	517875-34-2	O=C(OCOC1=C(OC)C=CN=C1C(=O)NC2C(=O)OC(C)C(OC(=O)C(C)C)C(C(=O)OC2)CC=3C=CC=CC3)C(C)C		32.3882	20.9208	18.8216	15.1977	11.1646	9.08837	6.1947	4.56269	3.37537	2.25514	1.44801	3.16267	0	7.54197	0	0	0	0.170103	0	0	0.0130946	0	-4.3793	25.5648	14.1724	10.7217	6.64746	4.18271	2.77899	1.64796	0.974175	0.615119	0.348461	0.183471	1.5391	0	2.49852	0	0	0	0.0507089	0	0	0.00327364	0	-0.959415
Trichlorfon	52-68-6	O=P(OC)(OC)C(O)C(Cl)(Cl)Cl		9.99156	5.27602	5.44885	3.95978	1.90776	0.612372	0	0	0	0	0	2.31295	0.433013	4.10631	0	0	0	0	0	0	0	0	-1.79337	9.49263	5.48198	6.48831	4.18211	2.43624	1.07571	0	0	0	0	0	2.49418	0.473553	3.85897	0	0	0	0	0	0	0	0	-1.36478
Tetrachlorotoluene, p- alpha, alpha, alpha-	5216-25-1	ClC1=CC=C(C=C1)C(Cl)(Cl)Cl		8.48313	4.99902	5.32282	3.2406	2.12611	1.52022	1.10355	0.25	0	0	0	1.79904	0.288675	2.27013	0	0	0	0.0833333	0	0	0	0	-0.471092	8.34497	4.33915	4.72232	2.07818	1.14282	0.701853	0.575864	0.0944911	0	0	0	1.96553	0.364466	1.71138	0	0	0	0.0277778	0	0	0	0	0.254155
Carboxin	5234-68-4	O=C(NC=1C=CC=CC1)C=2SCCOC2C		11.3805	7.77086	6.64262	5.33859	4.31372	3.08332	1.59448	0.992761	0.658003	0.361675	0.225934	0.811611	0	1.87562	0	0	0	0.185395	0	0	0	0	-1.064	9.84221	6.086	4.50756	3.33827	2.25555	1.50734	0.603465	0.312811	0.177238	0.0943655	0.0510076	0.38952	0	0.962515	0	0	0	0.094575	0	0	0	0	-0.572996
Trimethylbenzene, 1,2,3-	526-73-8	C=1C=C(C(=C(C1)C)C)C		6.85337	4.21521	3.74459	3.11407	1.84843	1.0721	0.526099	0.136083	0	0	0	0.663855	0	1.73397	0	0	0	0.0680414	0	0	0	0	-1.07011	6.23205	3.24402	2.51681	1.87546	0.897792	0.420121	0.19245	0.0481125	0	0	0	0.413675	0	0.994017	0	0	0	0.0240563	0	0	0	0	-0.580342
Permethrin	52645-53-1	O=C(OCC=1C=CC=C(OC=2C=CC=CC2)C1)C3C(C=C(Cl)Cl)C3(C)C		18.7338	12.375	11.7762	8.62395	7.03526	5.55337	3.16625	2.0871	1.45981	1.07023	0.704835	2.38108	0.166667	3.77821	0.166667	0	0	0.185395	0	0	0	0	-1.39713	16.1278	9.14604	7.95923	4.81392	3.14341	2.20065	1.00221	0.467384	0.277426	0.169934	0.0989876	1.76344	0.166667	2.27008	0.166667	0	0	0.0598528	0	0	0	0	-0.506641
Hexachlorobiphenyl, 2,3',4,4',5,5'- (PCB 167)	52663-72-6	ClC=1C=C(Cl)C(=CC1Cl)C=2C=C(Cl)C(Cl)=C(Cl)C2		13.4472	8.39675	8.11228	6.83953	4.93555	3.8566	2.62693	1.48635	0.901016	0.495341	0.242633	1.67371	0	4.09839	0	0	0	0.111111	0	0	0	0	-2.42468	13.1128	6.96108	5.914	4.53649	2.70693	1.80656	1.11167	0.556268	0.294641	0.140741	0.0604319	1.11556	0	2.58156	0	0	0	0.0416667	0	0	0	0	-1.466
1,2,3,5-Tetramethylbenzene	527-53-7	C=1C(=CC(=C(C1C)C)C)C		7.72361	4.60906	4.39026	3.34344	2.35572	1.30467	0.697804	0.111111	0	0	0	0.95253	0	2.00613	0	0	0	0.0555556	0	0	0	0	-1.0536	7.1547	3.6547	3.02372	2.07137	1.25219	0.580342	0.280502	0.0416667	0	0	0	0.580342	0	1.13835	0	0	0	0.0208333	0	0	0	0	-0.558013
1-Methyl-2-Isopropylbenzene	527-84-4	C=1C=CC(=C(C1)C)C(C)C		7.56048	4.71521	4.16961	3.03413	2.33535	1.34172	0.565641	0.240563	0.096225	0	0	0.705118	0	1.49827	0	0	0	0.0833333	0	0	0	0	-0.793148	6.88675	3.77073	3.01129	1.81047	1.23458	0.537524	0.207336	0.0801875	0.032075	0	0	0.516346	0	0.907229	0	0	0	0.0277778	0	0	0	0	-0.390883
Dinitrobenzene, 1,2-	528-29-0	O=[N+]([O-])C=1C=CC=CC1[N+](=O)[O-]		9.13783	5.6259	5.1002	3.58747	2.84367	2.1035	0.797949	0.412678	0.111111	0.111111	0	0.938832	0	1.94267	0	0	0	0.0833333	0	0	0	0	-1.00384	5.83682	3.00486	2.00293	1.27512	0.772938	0.423854	0.125399	0.0461276	0.00907218	0.0037037	0	0.203635	0	0.392516	0	0	0	0.0277778	0	0	0	0	-0.188881
Dibenz[a,h]anthracene	53-70-3	C=1C=CC2=C(C1)C=CC=3C=C4C(C=CC=5C=CC=CC54)=CC32		14.5183	10.899	9.89076	9.21295	8.31941	7.57893	5.48903	4.40065	3.56673	2.8678	1.88949	1.211	0	3.57442	0	0	0	0.333333	0	0	0	0.0462963	-2.36342	12.0829	7.63077	5.86788	4.60851	3.50983	2.68678	1.63824	1.10564	0.753602	0.506395	0.278806	0.622008	0	1.53096	0	0	0	0.118056	0	0	0	0.00810185	-0.908956
Pyrimethanil	53112-28-0	N=1C(=NC(=CC1C)C)NC=2C=CC=CC2		10.6734	7.23718	6.52321	4.66755	4.20033	2.84643	1.83422	0.95985	0.71463	0.421986	0.250277	0.985599	0	1.42675	0	0	0	0.170103	0	0	0	0	-0.441148	8.85853	4.88246	3.46534	2.01221	1.43243	0.756807	0.387552	0.163172	0.0984317	0.0485478	0.0238882	0.391532	0	0.471091	0	0	0	0.0465088	0	0	0	0	-0.0795584
Chloroacetophenone, 2-	532-27-4	O=C(C=1C=CC=CC1)CCl		7.39734	4.84254	3.78362	3.09852	2.03654	1.41711	0.569036	0.319036	0.0833333	0	0	0.402369	0	1.08926	0	0	0	0.102062	0	0	0	0	-0.686887	6.136	3.52014	2.19009	1.45987	0.8555	0.488961	0.171191	0.0803186	0.0257172	0	0	0.155502	0	0.354336	0	0	0	0.032075	0	0	0	0	-0.198834
Dinitro-o-cresol, 4,6-	534-52-1	O=[N+]([O-])C=1C=C(C(O)=C(C1)C)[N+](=O)[O-]		10.8783	6.43043	6.21977	4.62148	3.19826	2.52186	1.48944	0.65082	0.168907	0	0	1.39757	0	3.07432	0	0	0	0.0555556	0	0	0	0	-1.67675	7.12933	3.55582	2.64462	1.67265	0.986881	0.590907	0.237115	0.0840884	0.00821332	0	0	0.41386	0	0.719038	0	0	0	0.0208333	0	0	0	0	-0.305178
1-Methyl-3-Isopropylbenzene	535-77-3	C=1C=C(C=C(C1)C(C)C)C		7.56048	4.69838	4.27587	2.91977	2.08653	1.5721	0.603099	0.328533	0	0	0	0.788675	0	1.3896	0	0	0	0.0833333	0	0	0	0	-0.60093	6.88675	3.76474	3.06884	1.7088	1.02924	0.69245	0.226519	0.119706	0	0	0	0.551567	0	0.80901	0	0	0	0.0277778	0	0	0	0	-0.257443
Mefluidide	53780-34-0	O=C(NC=1C=C(NS(=O)(=O)C(F)(F)F)C(=CC1C)C)C		15.7152	8.93736	9.91369	6.53553	4.00503	3.41096	2.04468	1.35135	0.795229	0.335947	0.103174	3.42009	0.426777	6.36482	0	0	0	0.0555556	0	0	0	0	-2.94472	11.7381	6.90052	5.88838	3.52916	2.11432	1.50024	0.821512	0.464935	0.223248	0.0775546	0.0206067	1.27864	0.084096	1.85143	0	0	0	0.0208333	0	0	0	0	-0.572784
N-Pentylbenzene	538-68-1	C=1C=CC(=CC1)CCCCC		7.94131	5.43185	3.99982	2.94067	2.15883	1.57321	0.781474	0.450524	0.2464	0.1232	0.051031	0.204124	0	0.433013	0	0	0	0.102062	0	0	0	0	-0.228889	7.21518	4.47134	2.94271	1.91183	1.2238	0.754431	0.396629	0.202805	0.0985708	0.0438153	0.0160375	0.117851	0	0.219416	0	0	0	0.032075	0	0	0	0	-0.101565
Isobutylbenzene	538-93-2	C=1C=CC(=CC1)CC(C)C		7.39734	4.78769	4.13358	2.52948	2.08951	1.45457	0.595522	0.319036	0.166667	0	0	0.612372	0	0.642229	0	0	0	0.102062	0	0	0	0	-0.0298561	6.67121	3.82719	3.08357	1.48678	1.0855	0.62175	0.247857	0.116911	0.0523783	0	0	0.526099	0	0.408248	0	0	0	0.032075	0	0	0	0	0.117851
Isooctane	540-84-1	CC(C)CC(C)(C)C		6.78446	3.4165	4.15863	1.02062	1.22474	0	0	0	0	0	0	1.96891	0.353553	0.816497	0	0	0	0	0	0	0	0	1.15241	6.78446	3.4165	4.15863	1.02062	1.22474	0	0	0	0	0	0	1.96891	0.353553	0.816497	0	0	0	0	0	0	0	0	1.15241
Lewisite	541-25-3	ClC=C[As](Cl)Cl		4.99156	2.77006	2.18252	0.866025	0.57735	0	0	0	0	0	0	0.408248	0	0.288675	0	0	0	0	0	0	0	0	0.119573	6.88017	7.59949	7.18285	2.63493	1.99182	0	0	0	0	0	0	1.72497	0	0.99591	0	0	0	0	0	0	0	0	0.729057
Dichloropropene, 1,3-	542-75-6	ClC=CCCl		4.12132	2.41421	1.35355	0.707107	0.353553	0	0	0	0	0	0	0	0	0	0	0	0	0	0	0	0	0	0	4.12959	2.19802	1.07658	0.534522	0.303046	0	0	0	0	0	0	0	0	0	0	0	0	0	0	0	0	0	0
Tetrabromodiphenyl ether, 2,2',4,4'- (BDE-47)	5436-43-1	BrC1=CC=C(OC2=CC=C(Br)C=C2Br)C(Br)=C1		12.4138	8.05855	7.54688	5.8238	4.54537	3.50717	2.18892	1.11659	0.889987	0.457705	0.329672	1.38209	0	2.6776	0	0	0	0.136083	0	0	0	0	-1.29551	14.7282	7.81224	6.79157	4.23369	3.49043	1.70753	1.23099	0.333855	0.309094	0.10246	0.100801	1.33945	0	1.97401	0	0	0	0.0481125	0	0	0	0	-0.634558
n-Hexadecane (C16)	544-76-3	CCCCCCCCCCCCCCCC		11.8995	7.91421	5.24264	3.45711	2.26777	1.47855	0.957107	0.614277	0.390165	0.244638	0.150888	0	0	0	0	0	0	0	0	0	0	0	0	11.8995	7.91421	5.24264	3.45711	2.26777	1.47855	0.957107	0.614277	0.390165	0.244638	0.150888	0	0	0	0	0	0	0	0	0	0	0	0
n-Dotriacontane (C32)	544-85-4	CCCCCCCCCCCCCCCCCCCCCCCCCCCCCCCC		23.2132	15.9142	10.8995	7.45711	5.09619	3.47855	2.37132	1.61428	1.09727	0.744638	0.504442	0	0	0	0	0	0	0	0	0	0	0	0	23.2132	15.9142	10.8995	7.45711	5.09619	3.47855	2.37132	1.61428	1.09727	0.744638	0.504442	0	0	0	0	0	0	0	0	0	0	0	0
Chlorethoxyfos	54593-83-8	S=P(OCC)(OCC)OC(Cl)C(Cl)(Cl)Cl		12.1129	6.74915	6.78186	3.98449	2.58162	1.49951	0.737372	0.306186	0	0	0	2.49693	0.465452	3.54068	0	0	0	0	0	0	0	0	-1.04375	12.8183	8.15777	7.97445	5.03227	3.46804	1.80238	0.72064	0.31053	0	0	0	2.88889	0.532652	3.6236	0	0	0	0	0	0	0	0	-0.734702
Fenthion	55-38-9	S=P(OC1=CC=C(SC)C(=C1)C)(OC)OC		12.1818	7.54215	6.54658	5.46852	3.59787	2.32144	1.56484	0.918376	0.632388	0.223192	0	1.53327	0.176777	3.14699	0	0	0	0.0680414	0	0	0	0	-1.61372	12.2479	8.38211	7.03209	5.37551	2.69901	1.41644	0.955672	0.682068	0.465209	0.125322	0	1.30203	0.111803	2.65207	0	0	0	0.0240563	0	0	0	0	-1.35005
Nitroglycerin	55-63-0	O=[N+]([O-])OCC(O[N+](=O)[O-])CO[N+](=O)[O-]		11.8449	6.91359	6.43797	3.10927	2.18478	1.71696	0.925777	0.736781	0.19245	0	0	1.42887	0	1.21958	0	0	0	0	0	0	0	0	0.20929	7.00744	3.27272	1.98977	0.966812	0.51867	0.255697	0.0892034	0.0338579	0.006415	0	0	0.209138	0	0.209531	0	0	0	0	0	0	0	0	-0.00039281
Bitertanol	55179-31-2	OC(C(OC=1C=CC(=CC1)C=2C=CC=CC2)N3N=CN=C3)C(C)(C)C		17.8636	11.9485	11.2777	8.82699	6.7184	5.13234	3.39341	2.3804	1.61548	1.09576	0.749189	2.3729	0.288675	4.35436	0	0	0.144338	0.185395	0	0	0	0	-1.98146	14.7027	8.29308	7.08517	4.07301	2.53562	1.64413	0.87274	0.498892	0.272635	0.152327	0.0885757	1.80279	0.288675	1.96186	0	0	0.0298142	0.0598528	0	0	0	0	-0.159063
Triadimenol	55219-65-3	ClC1=CC=C(OC(N2N=CN=C2)C(O)C(C)(C)C)C=C1		14.7507	9.37603	9.22469	6.75451	4.78231	3.61371	2.35476	1.45804	1.00264	0.573385	0.232332	2.32824	0.288675	3.8198	0	0	0.144338	0.0833333	0	0	0	0	-1.49156	12.4498	6.69934	6.08513	3.17719	1.81822	1.18181	0.622088	0.308746	0.171298	0.0962358	0.0246598	1.82511	0.288675	1.79517	0	0	0.0298142	0.0277778	0	0	0	0	0.0299344
Ethalfluralin	55283-68-6	O=[N+]([O-])C=1C=C(C=C(C1N(CC(=C)C)CC)[N+](=O)[O-])C(F)(F)F		17.9472	10.4843	10.7253	6.88236	5.42603	4.89763	3.6165	1.94221	1.01623	0.390894	0.11286	3.13522	0.288675	4.83008	0	0	0	0.0555556	0	0	0	0	-1.69486	12.3845	6.41943	4.84637	2.94913	2.04499	1.43786	0.703617	0.347575	0.139638	0.0517957	0.0122465	0.838814	0.0134987	1.25901	0	0	0	0.0208333	0	0	0	0	-0.420192
Carbosulfan	55285-14-8	O=C(OC1=CC=CC2=C1OC(C)(C)C2)N(SN(CCCC)CCCC)C		19.1565	12.3585	11.2638	8.2468	6.59945	5.44811	3.42978	2.35744	1.57845	0.762735	0.475583	2.35205	0.25	3.76538	0	0	0.0833333	0.0680414	0	0	0.0170104	0	-1.41333	17.5257	10.2847	8.59356	5.25955	3.76684	2.75988	1.45631	0.880886	0.426442	0.172988	0.0986849	1.64336	0.144338	1.98593	0	0	0.0360844	0.0240563	0	0	0.00347222	0	-0.342567
Dimethipin	55290-64-7	O=S1(=O)C(=C(C)S(=O)(=O)CC1)C		9.56891	5.27249	6.05451	4.62899	2.45323	1.91871	0.788675	0.208333	0	0	0	2.43429	0.408248	4.6783	0	0	0	0.0416667	0	0	0	0	-2.24402	8.4967	6.7068	7.25035	6.39878	4.96902	3.97657	1.97474	0.493686	0	0	0	1.81228	0.144338	4.36636	0	0	0	0.1875	0	0	0	0	-2.55408
Triclopyr	55335-06-3	O=C(O)COC1=NC(Cl)=C(Cl)C=C1Cl		10.7152	6.50291	6.13453	4.30905	2.90313	2.36032	1.38073	0.611922	0.340585	0.125548	0.032075	1.28202	0	2.33359	0	0	0	0.0555556	0	0	0	0	-1.05157	8.89706	4.49949	3.40281	2.13064	1.20428	0.772703	0.340673	0.111641	0.0422179	0.0116784	0.00225937	0.564293	0	1.00232	0	0	0	0.0161374	0	0	0	0	-0.43803
2-Methylthiophene	554-14-3	S1C=CC=C1C		4.40578	2.89385	2.38963	1.64385	1.12994	0.288675	0	0	0	0	0	0.288675	0	0.408248	0	0	0.144338	0	0	0	0	0	-0.119573	4.4568	2.77482	2.37552	1.46452	0.889605	0.235702	0	0	0	0	0	0.353553	0	0.408248	0	0	0.117851	0	0	0	0	0	-0.0546949
Pyridate	55512-33-9	O=C(OC=1C=C(Cl)N=NC1C2=CC=CC=C2)SCCCCCCCC		17.9076	12.2027	9.99112	7.56434	6.06066	4.7593	3.21979	2.07538	1.42429	0.863224	0.586598	1.04677	0	2.07901	0	0	0	0.170103	0	0	0	0	-1.03225	15.9834	10.0001	7.13174	4.68398	3.18413	2.1427	1.32538	0.808564	0.520904	0.288873	0.173065	0.446608	0	0.696404	0	0	0	0.0465088	0	0	0	0	-0.249797
Nitroguanidine	556-88-7	O=[N+]([O-])NC(=N)N		5.86181	3.1259	3.0234	0.942809	0.942809	0	0	0	0	0	0	0.816497	0	0.471405	0	0	0	0	0	0	0	0	0.345092	3.34106	1.37743	0.782588	0.211739	0.0983482	0	0	0	0	0	0	0.109437	0	0.0509088	0	0	0	0	0	0	0	0	0.0585278
HpCDF, 1,2,3,4,7,8,9-	55673-89-7	ClC1=CC=2OC3=C(Cl)C(Cl)=C(Cl)C(Cl)=C3C2C(Cl)=C1Cl		14.7651	9.34111	9.18202	8.83715	6.86135	5.53338	4.28755	2.95774	2.00464	1.19699	0.606376	1.91537	0	5.69876	0	0	0.0785674	0.082398	0	0	0.0194214	0	-3.78338	14.4229	7.70423	6.59659	5.85895	3.57625	2.42069	1.63467	0.973225	0.553701	0.294152	0.130684	1.24904	0	3.58203	0	0	0.0255155	0.0336672	0	0	0.00343614	0	-2.33299
Chlorpyrifos Methyl	5598-13-0	S=P(OC1=NC(Cl)=C(Cl)C=C1Cl)(OC)OC		12.3449	7.41483	6.88523	5.65634	3.40952	2.68316	1.53991	0.797337	0.405022	0.142259	0.0277778	1.80055	0.176777	3.75469	0	0	0	0.0555556	0	0	0	0	-1.95414	12.2174	7.53236	6.77298	4.85277	2.19069	1.51746	0.818833	0.421063	0.187367	0.0531898	0.00818317	1.41261	0.111803	2.60246	0	0	0	0.0161374	0	0	0	0	-1.18984
Carbon Tetrachloride	56-23-5	ClC(Cl)(Cl)Cl		4.5	2	3	0	0	0	0	0	0	0	0	2	0.5	0	0	0	0	0	0	0	0	0	2	5.03557	2.26779	3.85714	0	0	0	0	0	0	0	0	2.91573	0.826531	0	0	0	0	0	0	0	0	0	2.91573
Dibutyltin Compounds (Tributyltin Oxide)	56-35-9	O([Sn](CCCC)(CCCC)CCCC)[Sn](CCCC)(CCCC)CCCC		20.435	13.0711	9.7981	7.11396	5.38649	4.81066	3.0039	2.108	1.13637	0.397748	0.198874	1.41421	0.25	2.78033	0	0	0	0	0	0	0	0	-1.36612	25.8444	27.2115	35.6482	47.0602	59.5593	59.0533	50.3748	40.3129	22.2966	10.3338	5.16689	6.47963	0.968246	24.619	0	0	0	0	0	0	0	0	-18.1394
Parathion	56-38-2	O=[N+]([O-])C1=CC=C(OP(=S)(OCC)OCC)C=C1		13.596	8.50415	7.53961	5.3228	4.29218	2.67718	1.8121	1.07488	0.740018	0.346383	0.195008	1.6309	0.176777	2.77902	0	0	0	0.0833333	0	0	0	0	-1.14812	11.7785	7.89215	6.0601	4.27852	3.24698	1.36853	0.787163	0.433078	0.236858	0.0908125	0.0368132	1.09272	0.111803	1.58301	0	0	0	0.0277778	0	0	0	0	-0.490297
Benz(a)anthracene	56-55-3	C=1C=CC=2C=C3C(C=CC=4C=CC=CC43)=CC2C1		11.9494	8.91582	7.9857	7.27847	6.45363	5.81341	4.03751	3.14875	2.45253	1.84984	1.07586	0.938832	0	2.68677	0	0	0	0.277778	0	0	0	0.037037	-1.74793	9.9282	6.22008	4.70719	3.61127	2.69623	2.03706	1.18855	0.775298	0.503558	0.315579	0.152022	0.477671	0	1.13749	0	0	0	0.0972222	0	0	0	0.00636574	-0.65982
Coumaphos	56-72-4	O=C1OC=2C=C(OP(=S)(OCC)OCC)C=CC2C(=C1Cl)C		16.3281	10.398	9.54902	7.7152	6.36672	4.37341	3.25917	2.07238	1.58965	0.996763	0.630544	2.05425	0.176777	4.31266	0	0	0	0.113402	0	0	0	0.00925926	-2.25841	14.8878	9.64938	7.67352	5.73695	4.12018	1.95055	1.23035	0.727717	0.507827	0.290754	0.151534	1.42041	0.111803	2.4874	0	0	0	0.036814	0	0	0	0.00122762	-1.06699
2,3,3-Trimethylpentane	560-21-4	CCC(C)(C)C(C)C		6.78446	3.50404	3.49684	2.47418	0.408248	0	0	0	0	0	0	1.33915	0.204124	2.93712	0	0	0	0	0	0	0	0	-1.59797	6.78446	3.50404	3.49684	2.47418	0.408248	0	0	0	0	0	0	1.33915	0.204124	2.93712	0	0	0	0	0	0	0	0	-1.59797
3,3-Dimethylpentane	562-49-2	CCC(C)(C)CC		5.91421	3.12132	2.87132	1.91421	0.25	0	0	0	0	0	0	1.20711	0.25	1.70711	0	0	0	0	0	0	0	0	-0.5	5.91421	3.12132	2.87132	1.91421	0.25	0	0	0	0	0	0	1.20711	0.25	1.70711	0	0	0	0	0	0	0	0	-0.5
Ethion	563-12-2	S=P(OCC)(OCC)SCSP(=S)(OCC)OCC		14.7782	8.94975	7.47487	4.97487	4.10616	1.78033	1.2955	0.603553	0.515165	0.176777	0.0883884	1.85355	0.353553	2.87132	0	0	0	0	0	0	0	0	-1.01777	16.7508	14.4787	15.927	13.5658	13.7111	11.2263	12.0263	6.70454	5.1364	1.27279	0.636396	4.38178	0.67082	6.58407	0	0	0	0	0	0	0	0	-2.20229
3-Methyl-1-butene	563-45-1	C=CC(C)C		4.28446	2.27006	1.8021	0.816497	0	0	0	0	0	0	0	0.408248	0	0.408248	0	0	0	0	0	0	0	0	0	3.86181	1.89628	1.47972	0.471405	0	0	0	0	0	0	0	0.333333	0	0.235702	0	0	0	0	0	0	0	0	0.0976311
2-Methyl-1-Butene	563-46-2	C=C(C)CC		4.28446	2.27006	1.8021	0.816497	0	0	0	0	0	0	0	0.408248	0	0.408248	0	0	0	0	0	0	0	0	0	3.91421	1.91421	1.31066	0.603553	0	0	0	0	0	0	0	0.25	0	0.25	0	0	0	0	0	0	0	0	0
2,2,3-Trimethylpentane	564-02-3	CCC(C)C(C)(C)C		6.78446	3.48138	3.67532	2.09077	0.612372	0	0	0	0	0	0	1.57015	0.288675	2.29489	0	0	0	0	0	0	0	0	-0.724745	6.78446	3.48138	3.67532	2.09077	0.612372	0	0	0	0	0	0	1.57015	0.288675	2.29489	0	0	0	0	0	0	0	0	-0.724745
Flurprimidol	56425-91-3	FC(F)(F)OC1=CC=C(C=C1)C(O)(C=2C=NC=NC2)C(C)C		16.3805	10.232	10.3381	7.3563	5.85535	4.32632	2.5155	1.97535	1.32674	0.633858	0.262201	2.93836	0.449778	4.72947	0	0	0	0.185395	0	0	0	0	-1.79111	12.0026	6.57369	5.12042	3.36423	2.23995	1.30102	0.637438	0.396878	0.197913	0.0691862	0.0203398	0.895032	0.0432965	1.84633	0	0	0	0.0470228	0	0	0	0	-0.9513
2,3-Dimethylpentane	565-59-3	CCC(C)C(C)C		5.86181	3.18074	2.62955	1.78202	0.471405	0	0	0	0	0	0	0.569036	0	1.27614	0	0	0	0	0	0	0	0	-0.707107	5.86181	3.18074	2.62955	1.78202	0.471405	0	0	0	0	0	0	0.569036	0	1.27614	0	0	0	0	0	0	0	0	-0.707107
2,3,4-Trimethylpentane	565-75-3	CC(C)C(C)C(C)C		6.73205	3.55342	3.34715	2.10313	0.7698	0	0	0	0	0	0	0.859117	0	1.82137	0	0	0	0	0	0	0	0	-0.96225	6.73205	3.55342	3.34715	2.10313	0.7698	0	0	0	0	0	0	0.859117	0	1.82137	0	0	0	0	0	0	0	0	-0.96225
Bromoxynil heptanoate	56634-95-8	N#CC1=CC(Br)=C(OC(=O)CCCCCC)C(Br)=C1		14.2507	9.07892	7.55431	5.6744	4.35821	3.24089	1.84445	1.16418	0.580704	0.352979	0.207555	1.10029	0	2.23146	0	0	0	0.0555556	0	0	0	0	-1.13118	13.8819	7.7653	5.87422	3.75581	2.93125	1.46211	0.878849	0.347074	0.160753	0.108658	0.0726828	0.760237	0	1.27502	0	0	0	0.0208333	0	0	0	0	-0.514783
Cyanide (CN-)	57-12-5	[C-]#N		2	1	0	0	0	0	0	0	0	0	0	0	0	0	0	0	0	0	0	0	0	0	0	0.947214	0.223607	0	0	0	0	0	0	0	0	0	0	0	0	0	0	0	0	0	0	0	0	0
Dimethylhydrazine, 1,1-	57-14-7	NN(C)C		3.57735	1.73205	1.73205	0	0	0	0	0	0	0	0	0.57735	0	0	0	0	0	0	0	0	0	0	0.57735	3.02456	1.15263	0.963611	0	0	0	0	0	0	0	0	0.258199	0	0	0	0	0	0	0	0	0	0	0.258199
Strychnine	57-24-9	[H]C12OCC=C3CN4CCC56C=7C=CC=CC7N(C(=O)C1)C6([H])C2([H])C3([H])CC45[H]		16.3361	12.2877	12.0522	11.9189	11.8853	11.373	9.98347	8.66506	7.35245	5.82076	4.66907	2.0118	0.0680414	6.17122	0	0	0.138889	0.223534	0.0392837	0.0130946	0.0655785	0.00534584	-4.15942	14.2271	9.75027	8.77686	8.21703	7.50822	6.60082	5.30787	4.24275	3.24114	2.26652	1.616	1.40909	0.0589256	4.12578	0	0	0.0968246	0.134758	0.0160375	0.0087841	0.0374901	0.0035861	-2.71669
Propylene Glycol	57-55-6	OCC(O)C		4.28446	2.27006	1.8021	0.816497	0	0	0	0	0	0	0	0.408248	0	0.408248	0	0	0	0	0	0	0	0	0	3.17888	1.56003	1.0316	0.264224	0	0	0	0	0	0	0	0.182574	0	0.0816497	0	0	0	0	0	0	0	0	0.100925
Streptomycin	57-92-1	[H]C1(OC(CO)C(O)C(O)C1NC)OC2C(OC3([H])C(O)C(O)C(NC(=N)N)C(O)C3NC(=N)N)OC(C)C2(O)C=O		30.1016	18.7079	17.6166	15.1144	11.9943	9.4552	6.58904	4.87027	3.43871	2.2444	1.45474	3.83782	0.117851	9.5828	0	0	0.0680414	0.082398	0	0	0	0	-5.74498	21.6938	12.4138	9.96975	7.456	5.17651	3.44007	2.09005	1.25717	0.743456	0.420829	0.237804	1.65497	0.0430331	3.54228	0	0	0.0392837	0.0632262	0	0	0	0	-1.88731
1,4-dimethylnaphthalene	571-58-4	C=1C=CC=2C(C1)=C(C=CC2C)C		8.55204	5.78769	5.14408	4.41401	3.55518	2.93318	1.53502	0.889408	0.480625	0.321124	0.0833333	0.74357	0	1.94548	0	0	0	0.138889	0	0	0	0.0138889	-1.20191	7.4641	4.23803	3.24494	2.36008	1.60041	1.13168	0.486265	0.231725	0.103668	0.060019	0.0138889	0.433013	0	0.944177	0	0	0	0.0486111	0	0	0	0.00231481	-0.511165
PeCDF, 2,3,4,7,8-	57117-31-4	ClC=1C=C2OC=3C(Cl)=C(Cl)C(Cl)=CC3C2=CC1Cl		13.0246	8.48607	8.34454	7.6164	5.8822	5.00887	3.81682	2.74558	1.88812	1.08635	0.554954	1.66692	0	4.51612	0	0	0.0785674	0.100916	0	0	0.0237862	0	-2.8492	12.3098	6.72503	5.70511	4.60902	2.76353	1.96508	1.304	0.809837	0.472991	0.24756	0.107011	1.02876	0	2.55811	0	0	0.0255155	0.0388755	0	0	0.00396772	0	-1.52935
PeCDF, 1,2,3,7,8-	57117-41-6	ClC1=CC=2OC3=CC(Cl)=C(Cl)C(Cl)=C3C2C=C1Cl		13.0246	8.48607	8.35426	7.54818	6.01021	4.97627	3.83848	2.71855	1.83831	1.08288	0.577768	1.67253	0	4.43734	0	0	0.0785674	0.100916	0	0	0.0237862	0	-2.76481	12.3098	6.72503	5.70156	4.62209	2.83674	1.95184	1.32384	0.802973	0.452217	0.240345	0.11085	1.02698	0	2.57118	0	0	0.0255155	0.0388755	0	0	0.00396772	0	-1.5442
HxCDF, 1,2,3,6,7,8-	57117-44-9	ClC=1C=C2OC=3C(Cl)=C(Cl)C(Cl)=CC3C2=C(Cl)C1Cl		13.8948	8.91359	8.76328	8.21836	6.43859	5.11933	4.11893	2.89107	1.93479	1.15072	0.585114	1.79115	0	5.09498	0	0	0.0785674	0.0907218	0	0	0.0213833	0	-3.30383	13.3663	7.21463	6.15085	5.23174	3.20091	2.08012	1.5057	0.904771	0.511515	0.270158	0.120081	1.1389	0	3.06695	0	0	0.0255155	0.0360844	0	0	0.00368285	0	-1.92805
1,2-dimethylnaphthalene	573-98-8	C=1C=CC2=C(C1)C=CC(=C2C)C		8.55204	5.78769	5.12214	4.53359	3.4488	2.76411	1.59697	0.950937	0.52412	0.302175	0.0694444	0.730902	0	2.06728	0	0	0	0.138889	0	0	0	0.0138889	-1.33638	7.4641	4.23803	3.2286	2.46919	1.53605	1.02966	0.508007	0.253799	0.113381	0.054315	0.0115741	0.42484	0	1.05093	0	0	0	0.0486111	0	0	0	0.00231481	-0.626095
Pentachlorobiphenyl, 3,3',4,4',5- (PCB 126)	57465-28-8	ClC=1C=CC(=CC1Cl)C2=CC(Cl)=C(Cl)C(Cl)=C2		12.577	7.98607	7.57287	6.44961	4.44369	3.53949	2.38931	1.44678	0.849546	0.529764	0.232565	1.46859	0	3.65822	0	0	0	0.123597	0	0	0	0	-2.18963	12.0562	6.47747	5.38953	4.17263	2.29214	1.53786	0.93874	0.509698	0.263676	0.145629	0.0545556	0.963057	0	2.28559	0	0	0	0.0448896	0	0	0	0	-1.32254
1,7-dimethylnaphthalene	575-37-1	C1=CC2=CC=C(C=C2C(=C1)C)C		8.55204	5.77086	5.25035	4.27557	3.45902	2.91243	1.62605	0.950115	0.503988	0.350731	0.0694444	0.827127	0	1.79331	0	0	0	0.136083	0	0	0	0.0138889	-0.966184	7.4641	4.23205	3.2995	2.25564	1.54286	1.10893	0.51648	0.253754	0.109992	0.0674175	0.0115741	0.466506	0	0.837651	0	0	0	0.0481125	0	0	0	0.00231481	-0.371145
1,6-dimethylnaphthalene	575-43-9	C1=CC2=CC(=CC=C2C(=C1)C)C		8.55204	5.77086	5.25035	4.2687	3.51929	2.7404	1.80282	0.872933	0.564587	0.288932	0.0890863	0.827127	0	1.78934	0	0	0	0.136083	0	0	0	0.0138889	-0.962215	7.4641	4.23205	3.2995	2.25392	1.56505	1.02552	0.594519	0.228624	0.12603	0.0524543	0.0155835	0.466506	0	0.836788	0	0	0	0.0481125	0	0	0	0.00231481	-0.370281
Dimethylphenol, 2,6-	576-26-1	OC=1C(=CC=CC1C)C		6.85337	4.21521	3.74459	3.11407	1.84843	1.0721	0.526099	0.136083	0	0	0	0.663855	0	1.73397	0	0	0	0.0680414	0	0	0	0	-1.07011	5.67926	2.96762	2.24042	1.43949	0.805661	0.366929	0.165854	0.0215166	0	0	0	0.344577	0	0.616457	0	0	0	0.0240563	0	0	0	0	-0.27188
HxCDD, 1,2,3,6,7,8-	57653-85-7	ClC=1C=C2OC3=C(Cl)C(Cl)=C(Cl)C=C3OC2=C(Cl)C1Cl		14.6019	9.39675	9.18171	8.51442	6.46422	5.27472	4.01765	2.96849	2.06412	1.44505	0.762662	1.8467	0	5.16582	0	0	0	0.146277	0	0	0	0.0151203	-3.31912	13.7746	7.37288	6.15761	5.08026	2.90679	1.81278	1.18834	0.729747	0.410463	0.254783	0.120305	1.11419	0	2.91064	0	0	0	0.0465011	0	0	0	0.00150352	-1.79645
Metalaxyl	57837-19-1	O=C(OC)C(N(C(=O)COC)C=1C(=CC=CC1C)C)C		15.2841	9.43396	8.05078	6.62723	5.11328	3.59599	2.13681	1.07108	0.496628	0.287733	0.108587	1.35748	0	3.47564	0	0	0	0.0680414	0	0	0	0	-2.11815	12.5967	6.38655	4.6363	3.1465	2.18897	1.27129	0.61151	0.249588	0.0973181	0.0500932	0.0138186	0.650888	0	1.3582	0	0	0	0.0240563	0	0	0	0	-0.70731
Acequinocyl	57960-19-7	O=C(OC=1C(=O)C=2C=CC=CC2C(=O)C1CCCCCCCCCCCC)C		20.3552	13.5577	11.2583	8.76077	7.1869	5.89137	3.90417	2.66749	1.81499	1.21116	0.715159	1.33748	0	3.14949	0	0	0	0.12037	0	0	0	0.00925926	-1.81201	17.2206	10.6586	7.53713	5.19684	3.6721	2.56256	1.60287	1.0314	0.658729	0.416157	0.252416	0.469152	0	0.986023	0	0	0	0.0434028	0	0	0	0.00173611	-0.516871
Styrene-Acrylonitrile (SAN) Trimer (THNA isomer)	57964-39-3	N#CC1C=2C=CC=CC2C(CC1)C(C#N)C		11.5436	7.77439	6.40723	5.80032	4.65591	3.76586	2.50074	1.75004	0.942471	0.485954	0.228004	0.810617	0	2.44965	0	0	0	0.138889	0	0	0	0.0138889	-1.63903	9.35009	5.65644	4.41222	3.50027	2.56654	1.84136	1.07429	0.611136	0.277361	0.137427	0.0511876	0.553247	0	1.38687	0	0	0	0.0694444	0	0	0	0.00462963	-0.833625
Styrene-Acrylonitrile (SAN) Trimer (THNP isomer)	57964-40-6	N#CCCC1C=2C=CC=CC2C(C#N)CC1		11.3805	7.8637	6.26015	5.44695	4.54671	3.78288	2.50659	1.69121	1.04304	0.629483	0.255683	0.605499	0	1.87531	0	0	0	0.138889	0	0	0	0.0138889	-1.26981	9.18696	5.71889	4.28167	3.3755	2.55159	1.88268	1.08958	0.624413	0.32309	0.164559	0.0569621	0.413066	0	1.09451	0	0	0	0.0694444	0	0	0	0.00462963	-0.681447
Cymoxanil	57966-95-7	N#CC(=NOC)C(=O)NC(=O)NCC		10.9747	6.6506	5.06384	3.54421	2.69958	1.28518	0.630579	0.294512	0.116154	0.0340207	0	0.691044	0	1.40924	0	0	0	0	0	0	0	0	-0.718198	7.82628	3.75694	2.04785	1.06795	0.570994	0.225357	0.0955379	0.04027	0.0130098	0.00403436	0	0.157964	0	0.234047	0	0	0	0	0	0	0	0	-0.0760833
Hexachlorocyclohexane, Gamma- (Lindane)	58-89-9	ClC1C(Cl)C(Cl)C(Cl)C(Cl)C1Cl		9.4641	5.4641	5.1547	4.97607	2.87293	1.65869	0.829345	0.222222	0	0	0	1.1547	0	3.64273	0	0	0	0.037037	0	0	0	0	-2.48803	10.2675	5.92792	5.69027	5.85671	3.38137	1.95224	0.998824	0.285714	0	0	0	1.30931	0	4.48109	0	0	0	0.037037	0	0	0	0	-3.17178
Tetrachlorophenol, 2,3,4,6-	58-90-2	ClC=1C=C(Cl)C(O)=C(Cl)C1Cl		8.59386	5.03658	4.76762	4.1974	2.53098	1.52339	0.753462	0.181444	0	0	0	1.04875	0	2.88705	0	0	0	0.0453609	0	0	0	0	-1.83829	8.06014	4.06874	3.38711	2.6302	1.46405	0.698327	0.331066	0.0646923	0	0	0	0.666702	0	1.61306	0	0	0	0.0180422	0	0	0	0	-0.946359
2,6-Dimethylnaphthalene	581-42-0	C=1C=C(C=C2C=CC(=CC12)C)C		8.55204	5.75402	5.35661	4.13742	3.35855	2.91239	1.66152	1.06575	0.527352	0.312296	0.0555556	0.910684	0	1.64114	0	0	0	0.136083	0	0	0	0.0138889	-0.730455	7.4641	4.22607	3.35406	2.15125	1.48458	1.09074	0.532805	0.29819	0.116316	0.0587785	0.00925926	0.5	0	0.731125	0	0	0	0.0481125	0	0	0	0.00231481	-0.231125
Tridiphane	58138-08-2	ClC=1C=C(Cl)C=C(C1)C2(OC2)CC(Cl)(Cl)Cl		11.9747	7.30708	8.21418	4.56916	4.23252	3.02531	1.53141	0.905484	0.324405	0.174231	0	2.89214	0.455615	2.71907	0.25	0	0	0.0680414	0	0	0	0	0.173065	11.724	6.37024	7.12198	3.06045	2.68509	1.65386	0.71344	0.465789	0.116487	0.085753	0	2.92533	0.566463	1.8577	0.144338	0	0	0.0240563	0	0	0	0	1.06763
Bixafen	581809-46-3	FC1=CC=C(N=C(O)C2=CN(N=C2C(F)F)C)C(=C1)C=3C=CC(Cl)=C(Cl)C3		19.7148	12.7569	12.2311	9.71528	7.78386	6.62767	4.01731	2.645	1.86654	1.21325	0.82599	2.35937	0	5.00956	0	0	0.096225	0.136083	0	0	0	0	-2.65019	15.3093	8.36257	6.44255	4.45955	2.81217	1.8904	0.978335	0.544735	0.301942	0.164882	0.086398	0.953801	0	1.8677	0	0	0.0288675	0.0481125	0	0	0	0	-0.913899
Allethrin, d- (Pynamin Forte)	584-79-2	O=C(OC1C(=C(C(=O)C1)CC=C)C)C2C(C=C(C)C)C2(C)C		16.6543	10.1956	10.0809	7.43177	6.13484	4.42717	2.44904	1.50672	0.987032	0.616451	0.369653	2.49961	0.166667	4.51125	0.166667	0	0.0785674	0	0	0	0	0	-2.01164	14.2328	7.88997	7.27603	4.78407	3.14935	2.01946	0.970782	0.482652	0.282058	0.165695	0.092356	1.81526	0.166667	2.7826	0.166667	0	0.051031	0	0	0	0	0	-0.96734
Toluene-2,4-diisocyanate	584-84-9	O=C=NC1=CC=C(C(N=C=O)=C1)C		9.6818	6.27439	4.99379	3.82747	2.9562	2.27312	1.27492	0.724726	0.321127	0.0821332	0.0240563	0.606493	0	1.40512	0	0	0	0.0680414	0	0	0	0	-0.798627	6.94297	3.54071	2.37697	1.53356	0.889658	0.559549	0.221371	0.076499	0.0208515	0.00389706	0.00034722	0.283423	0	0.515152	0	0	0	0.0240563	0	0	0	0	-0.231729
2,3-Dimethylhexane	584-94-1	CCCC(C)C(C)C		6.56891	3.68074	3.00998	1.88209	0.788675	0.333333	0	0	0	0	0	0.569036	0	1.20711	0	0	0	0	0	0	0	0	-0.638071	6.56891	3.68074	3.00998	1.88209	0.788675	0.333333	0	0	0	0	0	0.569036	0	1.20711	0	0	0	0	0	0	0	0	-0.638071
3-Methylhexane	589-34-4	CCCC(C)CC		5.69867	3.30806	2.3021	1.4784	0.696923	0.204124	0	0	0	0	0	0.288675	0	0.492799	0	0	0	0	0	0	0	0	-0.204124	5.69867	3.30806	2.3021	1.4784	0.696923	0.204124	0	0	0	0	0	0.288675	0	0.492799	0	0	0	0	0	0	0	0	-0.204124
2,4-Dimethylhexane	589-43-5	CCC(C)CC(C)C		6.56891	3.6639	3.14297	1.5707	0.971405	0.333333	0	0	0	0	0	0.696923	0	0.691044	0	0	0	0	0	0	0	0	0.00587936	6.56891	3.6639	3.14297	1.5707	0.971405	0.333333	0	0	0	0	0	0.696923	0	0.691044	0	0	0	0	0	0	0	0	0.00587936
4-Methylheptane	589-53-7	CCCC(C)CCC		6.40578	3.80806	2.68252	1.56295	1.12994	0.288675	0.144338	0	0	0	0	0.288675	0	0.408248	0	0	0	0	0	0	0	0	-0.119573	6.40578	3.80806	2.68252	1.56295	1.12994	0.288675	0.144338	0	0	0	0	0.288675	0	0.408248	0	0	0	0	0	0	0	0	-0.119573
3-Methylheptane	589-81-1	CCCCC(C)CC		6.40578	3.80806	2.65565	1.7474	0.75671	0.492799	0.144338	0	0	0	0	0.288675	0	0.492799	0	0	0	0	0	0	0	0	-0.204124	6.40578	3.80806	2.65565	1.7474	0.75671	0.492799	0.144338	0	0	0	0	0.288675	0	0.492799	0	0	0	0	0	0	0	0	-0.204124
Cresol, p-chloro-m-	59-50-7	ClC1=CC=C(O)C=C1C		6.85337	4.19838	3.87279	2.86037	1.81676	1.3316	0.504473	0.0680414	0	0	0	0.76008	0	1.47828	0	0	0	0.0680414	0	0	0	0	-0.718198	5.81316	3.02859	2.34069	1.56561	0.746419	0.452039	0.142817	0.0272772	0	0	0	0.382537	0	0.752112	0	0	0	0.0240563	0	0	0	0	-0.369576
2,2-Dimethylpentane	590-35-2	CCCC(C)(C)C		5.91421	3.06066	3.31066	1	0.75	0	0	0	0	0	0	1.56066	0.353553	0.75	0	0	0	0	0	0	0	0	0.81066	5.91421	3.06066	3.31066	1	0.75	0	0	0	0	0	0	1.56066	0.353553	0.75	0	0	0	0	0	0	0	0	0.81066
2,2-Dimethylhexane	590-73-8	CCCCC(C)(C)C		6.62132	3.56066	3.66421	1.28033	0.707107	0.53033	0	0	0	0	0	1.56066	0.353553	0.75	0	0	0	0	0	0	0	0	0.81066	6.62132	3.56066	3.66421	1.28033	0.707107	0.53033	0	0	0	0	0	1.56066	0.353553	0.75	0	0	0	0	0	0	0	0	0.81066
Terbacil	5902-51-2	O=C1NC(=C(Cl)C(=O)N1C(C)(C)C)C		11.0939	6.24791	6.80031	4.64999	3.95339	1.98069	1.27531	0.390017	0.136083	0	0	2.31856	0.288675	3.6456	0	0	0	0.0453609	0	0	0	0	-1.32704	9.3976	4.64602	4.55848	2.33358	1.36299	0.748005	0.391876	0.117488	0.0171163	0	0	1.58475	0.223607	1.72935	0	0	0	0.0139754	0	0	0	0	-0.144602
Aminophenol, m-	591-27-5	OC1=CC=CC(N)=C1		5.98313	3.78769	3.37695	2.19858	1.73736	0.971405	0.451184	0	0	0	0	0.57735	0	0.741582	0	0	0	0.0833333	0	0	0	0	-0.164231	4.33396	2.33365	1.59499	0.870211	0.524798	0.265255	0.0693428	0	0	0	0	0.170761	0	0.183969	0	0	0	0.0277778	0	0	0	0	-0.0132084
2-Methylhexane	591-76-4	CCCCC(C)C		5.69867	3.27006	2.53608	1.13503	0.612372	0.408248	0	0	0	0	0	0.408248	0	0.288675	0	0	0	0	0	0	0	0	0.119573	5.69867	3.27006	2.53608	1.13503	0.612372	0.408248	0	0	0	0	0	0.408248	0	0.288675	0	0	0	0	0	0	0	0	0.119573
Hexanone, 2-	591-78-6	O=C(C)CCCC		5.69867	3.27006	2.53608	1.13503	0.612372	0.408248	0	0	0	0	0	0.408248	0	0.288675	0	0	0	0	0	0	0	0	0.119573	5.02957	2.76478	1.80557	0.882392	0.425722	0.248945	0	0	0	0	0	0.144338	0	0.102062	0	0	0	0	0	0	0	0	0.0422755
3-Methylnonane	5911-04-6	CCCCCCC(C)CC		7.81999	4.80806	3.36276	2.2474	1.1237	0.669576	0.378355	0.2464	0.0721688	0	0	0.288675	0	0.492799	0	0	0	0	0	0	0	0	-0.204124	7.81999	4.80806	3.36276	2.2474	1.1237	0.669576	0.378355	0.2464	0.0721688	0	0	0.288675	0	0.492799	0	0	0	0	0	0	0	0	-0.204124
2,5-Dimethylhexane	592-13-2	CC(C)CCC(C)C		6.56891	3.6259	3.36504	1.32137	0.666667	0.666667	0	0	0	0	0	0.816497	0	0.57735	0	0	0	0	0	0	0	0	0.239146	6.56891	3.6259	3.36504	1.32137	0.666667	0.666667	0	0	0	0	0	0.816497	0	0.57735	0	0	0	0	0	0	0	0	0.239146
2-Methylheptane	592-27-8	CCCCCC(C)C		6.40578	3.77006	2.88963	1.38503	0.802586	0.433013	0.288675	0	0	0	0	0.408248	0	0.288675	0	0	0	0	0	0	0	0	0.119573	6.40578	3.77006	2.88963	1.38503	0.802586	0.433013	0.288675	0	0	0	0	0.408248	0	0.288675	0	0	0	0	0	0	0	0	0.119573
1-Hexene	592-41-6	C=CCCCC		4.82843	2.91421	1.70711	0.957107	0.5	0.25	0	0	0	0	0	0	0	0	0	0	0	0	0	0	0	0	0	4.40578	2.5236	1.4309	0.761802	0.348462	0.144338	0	0	0	0	0	0	0	0	0	0	0	0	0	0	0	0	0
1-Heptene	592-76-7	C=CCCCCC		5.53553	3.41421	2.06066	1.20711	0.676777	0.353553	0.176777	0	0	0	0	0	0	0	0	0	0	0	0	0	0	0	0	5.11288	3.0236	1.78446	1.0118	0.538675	0.2464	0.102062	0	0	0	0	0	0	0	0	0	0	0	0	0	0	0	0
n-Octadecane (C18)	593-45-3	CCCCCCCCCCCCCCCCCC		13.3137	8.91421	5.94975	3.95711	2.62132	1.72855	1.13388	0.739277	0.478553	0.307138	0.195083	0	0	0	0	0	0	0	0	0	0	0	0	13.3137	8.91421	5.94975	3.95711	2.62132	1.72855	1.13388	0.739277	0.478553	0.307138	0.195083	0	0	0	0	0	0	0	0	0	0	0	0
n-Heptacosane (C27)	593-49-7	CCCCCCCCCCCCCCCCCCCCCCCCCCC		19.6777	13.4142	9.13173	6.20711	4.21231	2.85355	1.92938	1.30178	0.876301	0.588388	0.393956	0	0	0	0	0	0	0	0	0	0	0	0	19.6777	13.4142	9.13173	6.20711	4.21231	2.85355	1.92938	1.30178	0.876301	0.588388	0.393956	0	0	0	0	0	0	0	0	0	0	0	0
Vinyl Bromide	593-60-2	BrC=C		2.70711	1.41421	0.707107	0	0	0	0	0	0	0	0	0	0	0	0	0	0	0	0	0	0	0	0	3.24842	1.54214	0.801784	0	0	0	0	0	0	0	0	0	0	0	0	0	0	0	0	0	0	0	0
Fluridone	59756-60-4	O=C1C(=CN(C=C1C=2C=CC=C(C2)C(F)(F)F)C)C=3C=CC=CC3		17.3196	11.3592	11.1511	8.5001	6.98111	6.015	3.62171	2.75216	1.80961	1.16836	0.755183	2.59699	0.288675	4.52014	0	0	0	0.240951	0	0	0	0	-1.92315	12.8402	7.29408	5.52473	3.74042	2.59891	1.84204	0.939471	0.576569	0.317648	0.175231	0.0896923	0.72858	0.0134987	1.29489	0	0	0	0.0784867	0	0	0	0	-0.566309
Trichloropropane, 1,1,2-	598-77-6	ClC(Cl)C(Cl)C		5.1547	2.64273	2.48803	1.33333	0	0	0	0	0	0	0	0.666667	0	1.33333	0	0	0	0	0	0	0	0	-0.666667	5.55638	2.87464	2.86419	1.61307	0	0	0	0	0	0	0	0.806536	0	1.77167	0	0	0	0	0	0	0	0	-0.965133
Ethyl Ether	60-29-7	O(CC)CC		4.12132	2.41421	1.35355	0.707107	0.353553	0	0	0	0	0	0	0	0	0	0	0	0	0	0	0	0	0	0	3.82246	1.99156	0.781474	0.408248	0.204124	0	0	0	0	0	0	0	0	0	0	0	0	0	0	0	0	0	0
Methyl Hydrazine	60-34-4	NNC		2.70711	1.41421	0.707107	0	0	0	0	0	0	0	0	0	0	0	0	0	0	0	0	0	0	0	0	2.07735	0.788675	0.288675	0	0	0	0	0	0	0	0	0	0	0	0	0	0	0	0	0	0	0	0
Dimethoate	60-51-5	O=C(NC)CSP(=S)(OC)OC		9.61288	5.57583	4.56986	3.64472	1.40254	0.901048	0.594861	0.144338	0	0	0	1.21545	0.176777	2.32491	0	0	0	0	0	0	0	0	-1.10945	9.72298	7.37198	8.28288	6.75527	3.1023	1.84187	1.02375	0.237171	0	0	0	2.26306	0.33541	4.25471	0	0	0	0	0	0	0	0	-1.99166
Dieldrin	60-57-1	ClC1=C(Cl)C2(Cl)C3C4CC(C5OC54)C3C1(Cl)C2(Cl)Cl		13.533	8.77573	9.94612	10.3292	8.91876	7.42002	5.76198	4.07086	2.79649	1.77953	0.915169	2.89746	0.291667	9.52287	0.235702	0	0.240468	0.12037	0.0261891	0.00982093	0.0111769	0.00636006	-6.6254	13.8828	8.51693	9.58183	10.0797	8.3437	6.72481	5.05575	3.38408	2.21184	1.31781	0.632776	2.91402	0.324378	9.88799	0.136083	0	0.230052	0.0899454	0.0151203	0.00982093	0.00954009	0.00420485	-6.97397
Fenarimol	60168-88-9	ClC1=CC=C(C=C1)C(O)(C=2C=NC=NC2)C=3C=CC=CC3Cl		15.5791	10.62	9.52599	8.29076	6.78584	5.4685	3.35092	2.24915	1.48706	0.850819	0.44127	1.52713	0.096225	4.19487	0	0	0	0.268729	0	0	0	0	-2.66774	12.9603	7.36636	5.66794	4.08556	2.80778	1.93494	1.02914	0.573522	0.331298	0.150928	0.0616239	0.821686	0.0279508	1.76093	0	0	0	0.0748006	0	0	0	0	-0.93924
Propiconazole	60207-90-1	ClC1=CC=C(C(Cl)=C1)C2(OCC(O2)CCC)CN3N=CN=C3		15.5791	10.627	9.61648	7.83062	6.96334	4.74748	3.71879	2.51126	1.63699	1.02441	0.512923	1.66027	0.102062	3.53015	0	0	0.2464	0.0680414	0	0	0	0	-1.86989	13.7185	7.98073	6.15331	4.19611	3.21687	1.89991	1.32377	0.728834	0.418797	0.217948	0.0948232	0.869245	0.0294628	1.56493	0	0	0.0638349	0.0240563	0	0	0	0	-0.695681
Pentabromodiphenyl ether, 2,2',4,4',5- (BDE-99)	60348-60-9	BrC1=CC=C(OC2=CC(Br)=C(Br)C=C2Br)C(Br)=C1		13.2841	8.46923	8.05463	6.40889	4.749	3.82883	2.31724	1.26162	0.895172	0.53857	0.325228	1.56482	0	3.36209	0	0	0	0.123597	0	0	0	0	-1.79727	16.6148	8.71089	7.70657	5.66556	3.78423	2.39985	1.33791	0.505051	0.324537	0.163498	0.102258	1.57907	0	3.34107	0	0	0	0.0448896	0	0	0	0	-1.762
9,10-dimethylphenanthrene	604-83-1	C=1C=CC2=C(C1)C=3C=CC=CC3C(=C2C)C		11.121	7.78769	6.94257	6.4797	5.52506	4.73197	3.09404	2.16016	1.37321	0.896395	0.467204	0.929231	0	2.96447	0	0	0	0.203704	0	0	0	0.0185185	-2.03523	9.6188	5.6547	4.34117	3.51481	2.49398	1.7951	1.00461	0.583094	0.304357	0.165968	0.072791	0.538675	0	1.49402	0	0	0	0.0711806	0	0	0	0.00347222	-0.955342
Dinitrotoluene, 2,6-	606-20-2	O=[N+]([O-])C1=CC=CC(=C1C)[N+](=O)[O-]		10.0081	6.03658	5.60576	4.13822	3.31346	1.93342	1.08349	0.549972	0.31427	0	0	1.13128	0	2.51677	0	0	0	0.0680414	0	0	0	0	-1.38549	6.75947	3.42153	2.43548	1.67	1.0072	0.484666	0.183	0.0723665	0.0239832	0	0	0.328635	0	0.710036	0	0	0	0.0240563	0	0	0	0	-0.381401
Pentachlorobenzene	608-93-5	ClC=1C=C(Cl)C(Cl)=C(Cl)C1Cl		8.59386	5.03658	4.76762	4.1974	2.53098	1.52339	0.753462	0.181444	0	0	0	1.04875	0	2.88705	0	0	0	0.0453609	0	0	0	0	-1.83829	8.74682	4.41208	3.73045	3.20446	1.65386	0.85274	0.383941	0.0927884	0	0	0	0.752537	0	2.1099	0	0	0	0.0180422	0	0	0	0	-1.35737
1,2-dimethylfluoranthene	60826-74-6	C=1C=CC2=C(C1)C3=CC=CC=4C=C(C(=C2C43)C)C		12.2757	8.77086	8.19381	7.69395	7.01955	6.39562	4.77328	3.6413	2.68927	1.70652	1.0767	1.22529	0	3.64169	0	0	0.06415	0.196736	0	0	0.0378618	0.00925926	-2.41641	10.6188	6.39872	5.14273	4.17178	3.19274	2.46986	1.57653	1.00938	0.624125	0.332939	0.176829	0.694177	0	1.78989	0	0	0.03125	0.0698762	0	0	0.00873453	0.00173611	-1.09571
1,2,3,4-tetramethylpyrene	60826-75-7	C=1C=C2C=CC=3C=4C2=C(C1)C=C(C4C(=C(C3C)C)C)C		14.0161	9.59222	9.21466	8.76532	7.79423	6.82536	5.43436	4.01317	2.9969	2.12756	1.375	1.6158	0	4.72972	0	0	0	0.205995	0	0	0	0.0393726	-3.11392	12.4641	7.23205	6.01083	4.99817	3.75651	2.78146	1.91705	1.19081	0.750502	0.448033	0.250093	0.945673	0	2.45494	0	0	0	0.0785568	0	0	0	0.00767404	-1.50927
1,2,3-trimethylchrysene	60826-77-9	C=1C=CC2=C(C1)C=CC3=C2C=CC4=C3C=C(C(=C4C)C)C		14.5601	10.1647	9.44973	8.91798	7.52722	6.48582	4.81335	3.70642	2.83322	2.14002	1.35195	1.46768	0	4.4094	0	0	0	0.239805	0	0	0	0.0307083	-2.94172	12.6962	7.47607	5.98597	4.88656	3.41658	2.47096	1.58057	1.02767	0.659451	0.420405	0.226447	0.838515	0	2.19786	0	0	0	0.0874866	0	0	0	0.00555444	-1.35935
HxCDF, 2,3,4,6,7,8-	60851-34-5	ClC=1C=C2C(OC=3C(Cl)=C(Cl)C(Cl)=CC32)=C(Cl)C1Cl		13.8948	8.91359	8.75356	8.28658	6.31131	5.14588	4.11145	2.91755	1.95959	1.16407	0.574768	1.78554	0	5.17376	0	0	0.0785674	0.0907218	0	0	0.0213833	0	-3.38822	13.3663	7.21463	6.1544	5.21867	3.12756	2.09531	1.47808	0.919439	0.520326	0.283691	0.117822	1.14067	0	3.05388	0	0	0.0255155	0.0360844	0	0	0.00368285	0	-1.91321
1,3-dimethylanthracene	610-46-8	C=1C=CC=2C=C3C(=CC2C1)C=C(C=C3C)C		11.121	7.73718	7.25382	6.06258	5.40122	4.46211	3.17489	2.17267	1.58183	1.07502	0.532276	1.16046	0	2.58157	0	0	0	0.194444	0	0	0	0.0231481	-1.42111	9.6188	5.63675	4.50231	3.17005	2.42504	1.6614	1.02004	0.576579	0.351594	0.200158	0.0849641	0.633173	0	1.17271	0	0	0	0.0694444	0	0	0	0.00405093	-0.539539
1-methylanthracene	610-48-0	C=1C=CC=2C=C3C(C=CC=C3C)=CC2C1		10.2507	7.34334	6.60814	5.81769	4.9557	4.2569	2.88441	2.03076	1.44923	1.00742	0.470087	0.871785	0	2.30045	0	0	0	0.20693	0	0	0	0.0252291	-1.42867	8.69615	5.22607	3.99541	2.96471	2.1232	1.5271	0.876527	0.512099	0.302474	0.175783	0.0686709	0.466506	0	1.02366	0	0	0	0.0726674	0	0	0	0.0043195	-0.557149
1-Methyl-2-Ethylbenzene	611-14-3	C=1C=CC(=C(C1)C)CC		6.69023	4.34254	3.43007	2.8135	1.99955	1.20977	0.469913	0.176777	0.0589256	0	0	0.402369	0	1.06904	0	0	0	0.0833333	0	0	0	0	-0.666667	6.01651	3.38801	2.28004	1.64216	1.00678	0.470606	0.168144	0.0589256	0.0196419	0	0	0.2464	0	0.590704	0	0	0	0.0277778	0	0	0	0	-0.344304
2,3-dimethylanthracene	613-06-9	C=1C=CC2=CC3=CC(=C(C=C3C=C2C1)C)C		11.121	7.73718	7.22215	6.26463	5.06475	4.55305	3.06533	2.23285	1.64504	1.09339	0.523086	1.13807	0	2.83276	0	0	0	0.194444	0	0	0	0.0231481	-1.69469	9.6188	5.63675	4.48298	3.31738	2.21969	1.68789	0.968311	0.597991	0.368603	0.203982	0.0825118	0.622008	0	1.3308	0	0	0	0.0694444	0	0	0	0.00405093	-0.708796
2-methylanthracene	613-12-7	C=1C=CC=2C=C3C=C(C=CC3=CC2C1)C		10.2507	7.3265	6.7144	5.67954	4.8432	4.32458	2.85787	2.0352	1.51778	1.01987	0.470365	0.955342	0	2.14828	0	0	0	0.20693	0	0	0	0.0252291	-1.19294	8.69615	5.22008	4.04996	2.86031	2.05947	1.547	0.86282	0.513318	0.320813	0.178877	0.0688499	0.5	0	0.917129	0	0	0	0.0726674	0	0	0	0.0043195	-0.417129
2,6-dimethylanthracene	613-26-3	C=1C=C(C=C2C=C3C=CC(=CC3=CC12)C)C		11.121	7.72035	7.34817	6.01508	5.09854	4.59669	3.14286	2.20625	1.63636	1.19451	0.510633	1.24402	0	2.49744	0	0	0	0.191638	0	0	0	0.0226805	-1.25343	9.6188	5.63077	4.55342	3.10659	2.23631	1.7058	0.990794	0.585138	0.368376	0.230689	0.0810922	0.666667	0	1.09024	0	0	0	0.0689459	0	0	0	0.00400938	-0.423575
Tribromobenzene, 1,2,4-	615-54-3	BrC1=CC=C(Br)C(Br)=C1		6.85337	4.19838	3.87279	2.86037	1.81676	1.3316	0.504473	0.0680414	0	0	0	0.76008	0	1.47828	0	0	0	0.0680414	0	0	0	0	-0.718198	9.12393	4.68398	4.18278	3.25456	1.7642	1.26044	0.444188	0.0927884	0	0	0	0.894274	0	2.09883	0	0	0	0.0240563	0	0	0	0	-1.20456
Dichloropropanol, 2,3-	616-23-9	ClCC(Cl)CO		4.99156	2.80806	1.92167	1.39385	0.288675	0	0	0	0	0	0	0.288675	0	0.57735	0	0	0	0	0	0	0	0	-0.288675	4.70656	2.58916	1.85998	1.18834	0.146385	0	0	0	0	0	0	0.327327	0	0.517539	0	0	0	0	0	0	0	0	-0.190212
3-Methylthiophene	616-44-4	S1C=CC(=C1)C		4.40578	2.89385	2.38963	1.64385	1.12994	0.288675	0	0	0	0	0	0.288675	0	0.408248	0	0	0.144338	0	0	0	0	0	-0.119573	4.4568	2.8249	2.08073	1.46452	0.997504	0.235702	0	0	0	0	0	0.166667	0	0.300349	0	0	0.117851	0	0	0	0	0	-0.133683
3-Ethylpentane	617-78-7	CCC(CC)CC		5.69867	3.34607	2.09077	1.73205	0.866025	0	0	0	0	0	0	0.204124	0	0.612372	0	0	0	0	0	0	0	0	-0.408248	5.69867	3.34607	2.09077	1.73205	0.866025	0	0	0	0	0	0	0.204124	0	0.612372	0	0	0	0	0	0	0	0	-0.408248
Diethylformamide	617-84-5	O=CN(CC)CC		5.69867	3.34607	2.09077	1.73205	0.866025	0	0	0	0	0	0	0.204124	0	0.612372	0	0	0	0	0	0	0	0	-0.408248	4.84703	2.54057	1.32662	0.961433	0.372678	0	0	0	0	0	0	0.129099	0	0.310904	0	0	0	0	0	0	0	0	-0.181804
Dinitroaniline, 3,5-	618-87-1	O=[N+]([O-])C1=CC(N)=CC(=C1)[N+](=O)[O-]		10.0081	6.00291	5.82047	3.90135	2.79986	2.45132	1.19512	0.664792	0.1283	0	0	1.28868	0	2.32771	0	0	0	0.0680414	0	0	0	0	-1.03903	6.33682	3.19824	2.29696	1.3465	0.828855	0.4967	0.180764	0.0663129	0.00555556	0	0	0.319832	0	0.453079	0	0	0	0.0240563	0	0	0	0	-0.133247
3-Ethylhexane	619-99-8	CCCC(CC)CC		6.40578	3.84607	2.4712	1.85162	1.10517	0.408248	0	0	0	0	0	0.204124	0	0.552586	0	0	0	0	0	0	0	0	-0.348462	6.40578	3.84607	2.4712	1.85162	1.10517	0.408248	0	0	0	0	0	0.204124	0	0.552586	0	0	0	0	0	0	0	0	-0.348462
Phenylmercuric Acetate	62-38-4	O=C(O[Hg]C=1C=CC=CC1)C		8.10445	5.28769	4.47523	2.87701	2.04485	1.65869	0.73986	0.421098	0.225592	0.117851	0	0.612372	0	0.721688	0	0	0	0.102062	0	0	0	0	-0.109315	11.9081	8.45446	7.68441	6.5548	4.00348	2.82134	1.51779	0.646487	0.27943	0.11442	0	1.11747	0	2.13338	0	0	0	0.032075	0	0	0	0	-1.0159
Aniline	62-53-3	NC=1C=CC=CC1		5.11288	3.39385	2.74318	1.89385	1.30671	0.901048	0.204124	0	0	0	0	0.288675	0	0.408248	0	0	0	0.102062	0	0	0	0	-0.119573	3.9641	2.19936	1.41068	0.799572	0.453039	0.2566	0.037037	0	0	0	0	0.096225	0	0.111111	0	0	0	0.032075	0	0	0	0	-0.0148861
Dichlorvos	62-73-7	O=P(OC=C(Cl)Cl)(OC)OC		8.90578	5.03782	4.45029	3.03235	1.24069	0.901048	0.408248	0	0	0	0	1.33502	0.176777	2.12078	0	0	0	0	0	0	0	0	-0.785757	8.31977	4.66566	4.16868	2.15431	1.03402	0.568254	0.29277	0	0	0	0	0.736302	0.0372678	0.857359	0	0	0	0	0	0	0	0	-0.121057
Nitrosodimethylamine, N-	62-75-9	O=NN(C)C		4.28446	2.27006	1.8021	0.816497	0	0	0	0	0	0	0	0.408248	0	0.408248	0	0	0	0	0	0	0	0	0	3.30268	1.277	0.928863	0.163299	0	0	0	0	0	0	0	0.2	0	0.0816497	0	0	0	0	0	0	0	0	0.11835
1-Methyl-3-Ethylbenzene	620-14-4	C=1C=C(C=C(C1)CC)C		6.69023	4.3257	3.54605	2.62235	1.93052	1.33122	0.534518	0.201184	0	0	0	0.492799	0	0.837104	0	0	0	0.0833333	0	0	0	0	-0.344304	6.01651	3.38203	2.34261	1.49073	0.932062	0.559962	0.196901	0.0733044	0	0	0	0.284518	0	0.424376	0	0	0	0.0277778	0	0	0	0	-0.139859
1-Methyl-4-Ethylbenzene	622-96-8	C=1C=C(C=CC1C)CC		6.69023	4.3257	3.53415	2.71278	1.73736	1.37377	0.686887	0.117851	0	0	0	0.492799	0	0.901048	0	0	0	0.0833333	0	0	0	0	-0.408248	6.01651	3.38203	2.33915	1.52885	0.823781	0.566635	0.280732	0.0392837	0	0	0	0.284518	0	0.446384	0	0	0	0.0277778	0	0	0	0	-0.161866
Methyl Isocyanate	624-83-9	O=C=NC		3.41421	1.91421	1	0.5	0	0	0	0	0	0	0	0	0	0	0	0	0	0	0	0	0	0	0	2.35546	0.874945	0.314894	0.0912871	0	0	0	0	0	0	0	0	0	0	0	0	0	0	0	0	0	0	0
2-Methyl-2-pentene	625-27-4	C(=C(C)C)CC		4.99156	2.77006	2.18252	0.866025	0.57735	0	0	0	0	0	0	0.408248	0	0.288675	0	0	0	0	0	0	0	0	0.119573	4.78446	2.40403	1.68972	0.612372	0.408248	0	0	0	0	0	0	0.288675	0	0.204124	0	0	0	0	0	0	0	0	0.084551
cis-2-Pentene	627-20-3	C(=CCC)C		4.12132	2.41421	1.35355	0.707107	0.353553	0	0	0	0	0	0	0	0	0	0	0	0	0	0	0	0	0	0	3.86181	2.02604	0.977284	0.471405	0.235702	0	0	0	0	0	0	0	0	0	0	0	0	0	0	0	0	0	0
n-Tridecane (C13)	629-50-5	CCCCCCCCCCCCC		9.77817	6.41421	4.18198	2.70711	1.73744	1.10355	0.691942	0.426777	0.257583	0.150888	0.0845971	0	0	0	0	0	0	0	0	0	0	0	0	9.77817	6.41421	4.18198	2.70711	1.73744	1.10355	0.691942	0.426777	0.257583	0.150888	0.0845971	0	0	0	0	0	0	0	0	0	0	0	0
n-Tetradecane (C14)	629-59-4	CCCCCCCCCCCCCC		10.4853	6.91421	4.53553	2.95711	1.91421	1.22855	0.78033	0.489277	0.301777	0.182138	0.106694	0	0	0	0	0	0	0	0	0	0	0	0	10.4853	6.91421	4.53553	2.95711	1.91421	1.22855	0.78033	0.489277	0.301777	0.182138	0.106694	0	0	0	0	0	0	0	0	0	0	0	0
n-Pentadecane (C15)	629-62-9	CCCCCCCCCCCCCCC		11.1924	7.41421	4.88909	3.20711	2.09099	1.35355	0.868718	0.551777	0.345971	0.213388	0.128791	0	0	0	0	0	0	0	0	0	0	0	0	11.1924	7.41421	4.88909	3.20711	2.09099	1.35355	0.868718	0.551777	0.345971	0.213388	0.128791	0	0	0	0	0	0	0	0	0	0	0	0
n-Heptadecane (C17)	629-78-7	CCCCCCCCCCCCCCCCC		12.6066	8.41421	5.59619	3.70711	2.44454	1.60355	1.0455	0.676777	0.434359	0.275888	0.172985	0	0	0	0	0	0	0	0	0	0	0	0	12.6066	8.41421	5.59619	3.70711	2.44454	1.60355	1.0455	0.676777	0.434359	0.275888	0.172985	0	0	0	0	0	0	0	0	0	0	0	0
n-Nonadecane (C19)	629-92-5	CCCCCCCCCCCCCCCCCCC		14.0208	9.41421	6.3033	4.20711	2.7981	1.85355	1.22227	0.801777	0.522748	0.338388	0.21718	0	0	0	0	0	0	0	0	0	0	0	0	14.0208	9.41421	6.3033	4.20711	2.7981	1.85355	1.22227	0.801777	0.522748	0.338388	0.21718	0	0	0	0	0	0	0	0	0	0	0	0
n-Heneicosane (C21)	629-94-7	CCCCCCCCCCCCCCCCCCCCC		15.435	10.4142	7.01041	4.70711	3.15165	2.10355	1.39905	0.926777	0.611136	0.400888	0.261374	0	0	0	0	0	0	0	0	0	0	0	0	15.435	10.4142	7.01041	4.70711	3.15165	2.10355	1.39905	0.926777	0.611136	0.400888	0.261374	0	0	0	0	0	0	0	0	0	0	0	0
n-Docosane (C22)	629-97-0	CCCCCCCCCCCCCCCCCCCCCC		16.1421	10.9142	7.36396	4.95711	3.32843	2.22855	1.48744	0.989277	0.65533	0.432138	0.283471	0	0	0	0	0	0	0	0	0	0	0	0	16.1421	10.9142	7.36396	4.95711	3.32843	2.22855	1.48744	0.989277	0.65533	0.432138	0.283471	0	0	0	0	0	0	0	0	0	0	0	0
n-Pentacosane (C25)	629-99-2	CCCCCCCCCCCCCCCCCCCCCCCCC		18.2635	12.4142	8.42462	5.70711	3.85876	2.60355	1.7526	1.17678	0.787913	0.525888	0.349762	0	0	0	0	0	0	0	0	0	0	0	0	18.2635	12.4142	8.42462	5.70711	3.85876	2.60355	1.7526	1.17678	0.787913	0.525888	0.349762	0	0	0	0	0	0	0	0	0	0	0	0
Carbaryl	63-25-2	O=C(OC1=CC=CC=2C=CC=CC12)NC		10.6734	7.30886	6.1485	5.12524	4.0478	3.36411	2.09265	1.38632	0.900981	0.552463	0.20289	0.758091	0	1.8144	0	0	0	0.151375	0	0	0	0.0170104	-1.05631	8.35795	4.68374	3.1168	2.15641	1.43559	0.976851	0.469792	0.254392	0.131791	0.0669351	0.0168342	0.256094	0	0.571601	0	0	0	0.051834	0	0	0	0.00267292	-0.315506
n-Hexacosane (C26)	630-01-3	CCCCCCCCCCCCCCCCCCCCCCCCCC		18.9706	12.9142	8.77817	5.95711	4.03553	2.72855	1.84099	1.23928	0.832107	0.557138	0.371859	0	0	0	0	0	0	0	0	0	0	0	0	18.9706	12.9142	8.77817	5.95711	4.03553	2.72855	1.84099	1.23928	0.832107	0.557138	0.371859	0	0	0	0	0	0	0	0	0	0	0	0
n-Octacosane (C28)	630-02-4	CCCCCCCCCCCCCCCCCCCCCCCCCCCC		20.3848	13.9142	9.48528	6.45711	4.38909	2.97855	2.01777	1.36428	0.920495	0.619638	0.416053	0	0	0	0	0	0	0	0	0	0	0	0	20.3848	13.9142	9.48528	6.45711	4.38909	2.97855	2.01777	1.36428	0.920495	0.619638	0.416053	0	0	0	0	0	0	0	0	0	0	0	0
n-Nonacosane (C29)	630-03-5	CCCCCCCCCCCCCCCCCCCCCCCCCCCCC		21.0919	14.4142	9.83883	6.70711	4.56586	3.10355	2.10616	1.42678	0.964689	0.650888	0.43815	0	0	0	0	0	0	0	0	0	0	0	0	21.0919	14.4142	9.83883	6.70711	4.56586	3.10355	2.10616	1.42678	0.964689	0.650888	0.43815	0	0	0	0	0	0	0	0	0	0	0	0
n-Hentriacontane (C31)	630-04-6	CCCCCCCCCCCCCCCCCCCCCCCCCCCCCCC		22.5061	15.4142	10.5459	7.20711	4.91942	3.35355	2.28293	1.55178	1.05308	0.713388	0.482345	0	0	0	0	0	0	0	0	0	0	0	0	22.5061	15.4142	10.5459	7.20711	4.91942	3.35355	2.28293	1.55178	1.05308	0.713388	0.482345	0	0	0	0	0	0	0	0	0	0	0	0
n-Tritriacontane (C33)	630-05-7	CCCCCCCCCCCCCCCCCCCCCCCCCCCCCCCCC		23.9203	16.4142	11.253	7.70711	5.27297	3.60355	2.45971	1.67678	1.14147	0.775888	0.526539	0	0	0	0	0	0	0	0	0	0	0	0	23.9203	16.4142	11.253	7.70711	5.27297	3.60355	2.45971	1.67678	1.14147	0.775888	0.526539	0	0	0	0	0	0	0	0	0	0	0	0
n-Hexatriacontane (C36)	630-06-8	CCCCCCCCCCCCCCCCCCCCCCCCCCCCCCCCCCCC		26.0416	17.9142	12.3137	8.45711	5.8033	3.97855	2.72487	1.86428	1.27405	0.869638	0.59283	0	0	0	0	0	0	0	0	0	0	0	0	26.0416	17.9142	12.3137	8.45711	5.8033	3.97855	2.72487	1.86428	1.27405	0.869638	0.59283	0	0	0	0	0	0	0	0	0	0	0	0
n-Pentatriacontane (C35)	630-07-9	CCCCCCCCCCCCCCCCCCCCCCCCCCCCCCCCCCC		25.3345	17.4142	11.9602	8.20711	5.62652	3.85355	2.63649	1.80178	1.22985	0.838388	0.570733	0	0	0	0	0	0	0	0	0	0	0	0	25.3345	17.4142	11.9602	8.20711	5.62652	3.85355	2.63649	1.80178	1.22985	0.838388	0.570733	0	0	0	0	0	0	0	0	0	0	0	0
Tetrachloroethane, 1,1,1,2-	630-20-6	ClCC(Cl)(Cl)Cl		5.20711	2.56066	2.91421	1.06066	0	0	0	0	0	0	0	1.56066	0.353553	1.06066	0	0	0	0	0	0	0	0	0.5	5.74268	2.85618	3.53214	1.36371	0	0	0	0	0	0	0	2.09264	0.515432	1.5463	0	0	0	0	0	0	0	0	0.54634
Dibromoacetic acid	631-64-1	O=C(O)C(Br)Br		5.1547	2.64273	2.48803	1.33333	0	0	0	0	0	0	0	0.666667	0	1.33333	0	0	0	0	0	0	0	0	-0.666667	5.86073	2.98419	3.69905	0.970003	0	0	0	0	0	0	0	1.16617	0	1.15954	0	0	0	0	0	0	0	0	0.00662255
Trichloroaniline, 2,4,6-	634-93-5	ClC=1C=C(Cl)C(N)=C(Cl)C1		7.72361	4.60906	4.39026	3.34344	2.35572	1.30467	0.697804	0.111111	0	0	0	0.95253	0	2.00613	0	0	0	0.0555556	0	0	0	0	-1.0536	7.13373	3.64422	3.03395	1.88746	1.37035	0.525758	0.312153	0.0272772	0	0	0	0.588478	0	0.952288	0	0	0	0.0208333	0	0	0	0	-0.36381
Ethyl Tertiary Butyl Ether (ETBE)	637-92-3	O(CC)C(C)(C)C		5.91421	3.06066	3.31066	1	0.75	0	0	0	0	0	0	1.56066	0.353553	0.75	0	0	0	0	0	0	0	0	0.81066	5.61536	2.69991	2.54539	0.57735	0.433013	0	0	0	0	0	0	1.11237	0.204124	0.433013	0	0	0	0	0	0	0	0	0.67936
Phytane	638-36-8	CCC(C)CCCC(C)CCCC(C)CCCC(C)C		15.3805	9.4516	7.91032	4.96301	2.99691	1.79421	1.55263	0.728553	0.415964	0.242442	0.208036	1.27427	0	1.59797	0	0	0	0	0	0	0	0	-0.323697	15.3805	9.4516	7.91032	4.96301	2.99691	1.79421	1.55263	0.728553	0.415964	0.242442	0.208036	1.27427	0	1.59797	0	0	0	0	0	0	0	0	-0.323697
n-Tricosane (C23)	638-67-5	CCCCCCCCCCCCCCCCCCCCCCC		16.8492	11.4142	7.71751	5.20711	3.5052	2.35355	1.57583	1.05178	0.699524	0.463388	0.305568	0	0	0	0	0	0	0	0	0	0	0	0	16.8492	11.4142	7.71751	5.20711	3.5052	2.35355	1.57583	1.05178	0.699524	0.463388	0.305568	0	0	0	0	0	0	0	0	0	0	0	0
n-Triacontane (C30)	638-68-6	CCCCCCCCCCCCCCCCCCCCCCCCCCCCCC		21.799	14.9142	10.1924	6.95711	4.74264	3.22855	2.19454	1.48928	1.00888	0.682138	0.460248	0	0	0	0	0	0	0	0	0	0	0	0	21.799	14.9142	10.1924	6.95711	4.74264	3.22855	2.19454	1.48928	1.00888	0.682138	0.460248	0	0	0	0	0	0	0	0	0	0	0	0
Formic Acid	64-18-6	O=CO		2.70711	1.41421	0.707107	0	0	0	0	0	0	0	0	0	0	0	0	0	0	0	0	0	0	0	0	1.43281	0.493901	0.105409	0	0	0	0	0	0	0	0	0	0	0	0	0	0	0	0	0	0	0	0
Propylene Glycol Dinitrate	6423-43-4	O=[N+]([O-])OCC(O[N+](=O)[O-])C		8.85337	5.01974	4.70592	2.11059	1.54044	0.872779	0.272166	0.272166	0	0	0	1.10517	0	0.895168	0	0	0	0	0	0	0	0	0.210004	5.62837	2.60542	1.65901	0.680664	0.343176	0.124157	0.0222222	0.00907218	0	0	0	0.227525	0	0.181662	0	0	0	0	0	0	0	0	0.045863
Kathon 930	64359-81-5	O=C1C(Cl)=C(Cl)SN1CCCCCCCC		11.9663	7.6639	6.24774	5.07349	3.42195	2.21452	1.26065	0.717802	0.460009	0.30839	0.191429	0.787269	0	2.19266	0	0	0.0785674	0	0	0	0	0	-1.40539	11.7977	7.24505	5.86563	4.38059	2.89666	1.86361	1.06494	0.605873	0.377495	0.258947	0.147242	0.728212	0	1.75047	0	0	0.0684653	0	0	0	0	0	-1.02226
1,3-dimethylpyrene	64401-21-4	C=1C=C2C=CC3=C(C=C(C=4C=CC(C1)=C2C34)C)C		12.2757	8.75402	8.27844	7.61867	7.06425	6.27285	4.86298	3.58995	2.75558	2.05395	1.28965	1.29913	0	3.56161	0	0	0	0.224513	0	0	0	0.04706	-2.26248	10.6188	6.39273	5.19085	4.0594	3.22004	2.40363	1.59137	0.976269	0.633739	0.396557	0.211372	0.724679	0	1.67381	0	0	0	0.0837651	0	0	0	0.00875252	-0.949127
cis-2-Heptene	6443-92-1	C(=CCCCC)C		5.53553	3.41421	2.06066	1.20711	0.676777	0.353553	0.176777	0	0	0	0	0	0	0	0	0	0	0	0	0	0	0	0	5.27602	3.02604	1.71126	0.960046	0.488642	0.235702	0.117851	0	0	0	0	0	0	0	0	0	0	0	0	0	0	0	0
trans-2-Pentene	646-04-8	C(=CCC)C		4.12132	2.41421	1.35355	0.707107	0.353553	0	0	0	0	0	0	0	0	0	0	0	0	0	0	0	0	0	0	3.86181	2.02604	0.977284	0.471405	0.235702	0	0	0	0	0	0	0	0	0	0	0	0	0	0	0	0	0	0
n-Tetracosane (C24)	646-31-1	CCCCCCCCCCCCCCCCCCCCCCCC		17.5563	11.9142	8.07107	5.45711	3.68198	2.47855	1.66421	1.11428	0.743718	0.494638	0.327665	0	0	0	0	0	0	0	0	0	0	0	0	17.5563	11.9142	8.07107	5.45711	3.68198	2.47855	1.66421	1.11428	0.743718	0.494638	0.327665	0	0	0	0	0	0	0	0	0	0	0	0
Chlorsulfuron	64902-72-3	O=C(NC1=NC(=NC(=N1)C)OC)NS(=O)(=O)C=2C=CC=CC2Cl		17.0352	10.8137	10.3544	7.44094	6.60301	4.18326	2.72118	1.47569	0.983239	0.502108	0.350128	2.38963	0.204124	3.82745	0	0	0	0.151375	0	0	0	0	-1.43782	13.6427	8.02718	6.241	4.31863	2.99919	1.58868	0.857345	0.437241	0.251663	0.117311	0.0707389	1.03642	0.051031	1.92671	0	0	0	0.0389581	0	0	0	0	-0.890294
Benzoic Acid	65-85-0	O=C(O)C=1C=CC=CC1		6.69023	4.30453	3.64211	2.59264	1.80083	1.25044	0.451184	0.235702	0	0	0	0.5	0	1.04044	0	0	0	0.102062	0	0	0	0	-0.54044	4.74221	2.58841	1.67118	1.02074	0.58073	0.330323	0.0796007	0.027439	0	0	0	0.128977	0	0.220218	0	0	0	0.032075	0	0	0	0	-0.0912413
Avermectin B1	65195-55-3	[H]C1(OC2C(=CCC3([H])OC4(OC([H])(C(C=C4)C)C(C)CC)CC(OC(=O)C5([H])C=C(C)C(O)C6([H])OCC(=CC=CC2C)C65O)C3)C)OC(C)C(OC7([H])OC(C)C(O)C(OC)C7)C(OC)C1		44.6723	29.4974	27.871	24.492	20.3356	16.5161	11.8595	9.16152	6.63505	4.95884	3.52928	5.51197	0.221225	13.5404	0	0	0.0833333	0.268246	0	0	0.0113402	0	-8.02847	38.2159	22.8597	18.9558	14.504	10.5597	7.45289	4.56508	3.11994	1.98939	1.34028	0.813564	3.03834	0.0712885	6.34797	0	0	0.0416667	0.148629	0	0	0.00400938	0	-3.30963
Pentachlorobiphenyl, 2',3,4,4',5- (PCB 123)	65510-44-3	ClC=1C=CC(=C(Cl)C1)C2=CC(Cl)=C(Cl)C(Cl)=C2		12.577	7.98607	7.60453	6.24756	4.78016	3.43933	2.55222	1.2974	0.86405	0.436347	0.24765	1.49098	0	3.40993	0	0	0	0.123597	0	0	0	0	-1.91895	12.0562	6.47747	5.41404	3.97061	2.54839	1.50287	1.04975	0.451872	0.265238	0.112527	0.0570753	0.977211	0	2.06694	0	0	0	0.0448896	0	0	0	0	-1.08973
Fluopyram	658066-35-4	O=C(NCCC1=NC=C(C=C1Cl)C(F)(F)F)C=2C=CC=CC2C(F)(F)F		19.5352	11.998	12.4424	8.46877	6.50626	5.1243	2.97295	2.0443	0.966698	0.760978	0.558324	3.76839	0.57735	5.49564	0	0	0	0.151375	0	0	0	0	-1.72724	13.6355	7.53725	5.60671	3.69642	2.38402	1.48339	0.73453	0.412646	0.193546	0.117962	0.0695375	0.789703	0.0269975	1.39743	0	0	0	0.0464117	0	0	0	0	-0.607731
2,6,9-trimethylphenanthrene	66271-32-7	C1=CC=2C(C=C1C)=CC(=C3C=CC(=CC23)C)C		11.9912	8.14787	7.80108	6.47607	5.65626	4.92044	3.75025	2.22403	1.75245	1.00267	0.593125	1.38797	0	2.98189	0	0	0	0.181444	0	0	0	0.0185185	-1.59392	10.5415	6.05342	4.96709	3.46916	2.58265	1.92033	1.27796	0.622958	0.429439	0.198811	0.103203	0.777511	0	1.38749	0	0	0	0.0661547	0	0	0	0.00347222	-0.60998
1,3,4-trimethylphenanthrene	66271-45-2	C=1C=CC2=C(C1)C=CC3=C(C=C(C(=C23)C)C)C		11.9912	8.18154	7.57633	6.8066	5.8169	5.00428	3.33183	2.28942	1.57919	1.08492	0.548024	1.2138	0	3.33941	0	0	0	0.18425	0	0	0	0.021449	-2.12561	10.5415	6.06538	4.84462	3.75338	2.7121	1.98201	1.11538	0.637902	0.367576	0.213135	0.0920373	0.703846	0	1.67778	0	0	0	0.0666533	0	0	0	0.00381833	-0.973931
3,10-methylphenanthrene	66291-33-6	C=1C=CC2=C(C1)C=C(C=3C=CC(=CC23)C)C		11.121	7.75402	7.16731	6.14053	5.39209	4.71038	3.34977	2.10465	1.49711	0.970225	0.496431	1.09929	0	2.63272	0	0	0	0.196736	0	0	0	0.0205995	-1.53343	9.6188	5.64273	4.46364	3.22288	2.40395	1.78122	1.09804	0.56019	0.337137	0.181247	0.0786639	0.610844	0	1.21438	0	0	0	0.0698762	0	0	0	0.0037408	-0.603534
Cyromazine	66215-27-8	N=1C(=NC(=NC1N)NC2CC2)N		8.55204	5.73718	5.46255	3.35106	3.01319	1.86326	1.33633	0.573767	0.268246	0.134123	0	0.985599	0	1.13807	0.288675	0	0	0.0680414	0	0	0	0	-0.152473	6.48791	3.77416	2.79403	1.2919	0.800831	0.436339	0.23228	0.101336	0.0353476	0.0147883	0	0.309808	0	0.266506	0.288675	0	0	0.0111803	0	0	0	0	0.0433013
Flutolanil	66332-96-5	O=C(NC=1C=CC=C(OC(C)C)C1)C=2C=CC=CC2C(F)(F)F		17.0352	10.7699	10.662	7.06395	6.11359	4.64497	2.73689	1.78992	1.18713	0.73363	0.455912	2.67216	0.288675	3.62805	0	0	0	0.166667	0	0	0	0	-0.955889	12.6465	7.01432	5.1919	2.94078	2.04607	1.24054	0.594721	0.318529	0.177494	0.0858547	0.0472256	0.716586	0.0134987	0.944024	0	0	0	0.0555556	0	0	0	0	-0.227438
Fenoxaprop-Et	66441-23-4	O=C(OCC)C(OC1=CC=C(OC2=NC=3C=CC(Cl)=CC3O2)C=C1)C		17.8112	12.046	10.8772	8.72774	6.97762	5.49824	3.54464	2.67822	1.94417	1.23055	0.878075	1.70579	0	3.52281	0	0	0.096225	0.151375	0	0	0.0196419	0	-1.81703	14.4483	8.09994	5.61385	3.52624	2.28198	1.4586	0.694022	0.39619	0.22417	0.110941	0.0627434	0.651772	0	0.999328	0	0	0.0228218	0.051834	0	0	0.00219603	0	-0.347556
2,3,9,10-tetramethylanthracene	66552-77-0	C=1C=CC=2C(C1)=C(C=3C=C(C(=CC3C2C)C)C)C		12.8614	8.59222	8.08408	7.38549	6.01078	5.33731	3.61878	2.38834	1.55629	1.08733	0.554246	1.40064	0	3.97303	0	0	0	0.175926	0	0	0	0.0154321	-2.5724	11.4641	6.48205	5.27763	4.17696	2.864	2.21423	1.29299	0.71338	0.389115	0.232752	0.0987435	0.82735	0	2.03787	0	0	0	0.0642361	0	0	0	0.00303819	-1.21052
Tralomethrin	66841-25-6	N#CC(OC(=O)C1C(C(Br)C(Br)(Br)Br)C1(C)C)C=2C=CC=C(OC=3C=CC=CC3)C2		22.1041	14.0519	13.9414	10.4275	8.20736	6.45545	3.70051	2.5038	1.731	1.16699	0.748135	3.61311	0.455342	6.02672	0.166667	0	0	0.185395	0	0	0	0	-2.41361	22.5334	12.4864	15.6333	9.69617	5.17225	4.03643	1.77734	0.699115	0.411026	0.253472	0.139661	8.88494	2.35346	13.1485	0.166667	0	0	0.0598528	0	0	0	0	-4.26361
Nitrofurantoin	67-20-9	O=C1NC(=O)CN1N=CC=2OC(=CC2)[N+](=O)[O-]		12.4138	8.05855	7.57446	5.75431	4.50595	2.8918	1.75652	1.01843	0.771503	0.566227	0.342412	1.39517	0	2.72668	0	0	0.214076	0	0	0	0	0	-1.33152	8.32204	4.4562	3.08866	1.89106	1.16073	0.534358	0.243618	0.118278	0.0698003	0.0363401	0.0162449	0.346537	0	0.52455	0	0	0.0735492	0	0	0	0	0	-0.178014
Methanol	67-56-1	OC		2	1	0	0	0	0	0	0	0	0	0	0	0	0	0	0	0	0	0	0	0	0	0	1.44721	0.447214	0	0	0	0	0	0	0	0	0	0	0	0	0	0	0	0	0	0	0	0	0
Isopropanol	67-63-0	OC(C)C		3.57735	1.73205	1.73205	0	0	0	0	0	0	0	0	0.57735	0	0	0	0	0	0	0	0	0	0	0.57735	3.02456	1.4129	1.09375	0	0	0	0	0	0	0	0	0.258199	0	0	0	0	0	0	0	0	0	0	0.258199
Acetone	67-64-1	O=C(C)C		3.57735	1.73205	1.73205	0	0	0	0	0	0	0	0	0.57735	0	0	0	0	0	0	0	0	0	0	0.57735	2.90825	1.20412	0.908248	0	0	0	0	0	0	0	0	0.204124	0	0	0	0	0	0	0	0	0	0	0.204124
Chloroform	67-66-3	ClC(Cl)Cl		3.57735	1.73205	1.73205	0	0	0	0	0	0	0	0	0.57735	0	0	0	0	0	0	0	0	0	0	0.57735	3.97903	1.96396	2.22692	0	0	0	0	0	0	0	0	0.841698	0	0	0	0	0	0	0	0	0	0	0.841698
Hexachloroethane	67-72-1	ClC(Cl)(Cl)C(Cl)(Cl)Cl		7	3.25	4.5	2.25	0	0	0	0	0	0	0	2.5	0.5	4.5	0	0	0	0	0	0	0	0	-2	7.80336	3.65168	5.55798	2.89286	0	0	0	0	0	0	0	3.38643	0.728931	6.56038	0	0	0	0	0	0	0	0	-3.17395
Fenpropidin	67306-00-7	C=1C=C(C=CC1CC(C)CN2CCCCC2)C(C)(C)C		14.5876	9.44851	9.16429	6.26765	4.92131	3.59852	2.23647	1.48287	0.993066	0.431609	0.359705	2.20729	0.288675	3.00827	0	0	0	0.185395	0	0	0	0	-0.800981	13.7837	8.26745	7.61749	4.42268	3.19049	2.13115	1.2141	0.756155	0.504765	0.184265	0.142051	1.89797	0.25	2.00471	0	0	0	0.106835	0	0	0	0	-0.106732
Hydramethylnon	67485-29-4	FC(F)(F)C1=CC=C(C=CC(=NN=C2NCC(C)(C)CN2)C=CC3=CC=C(C=C3)C(F)(F)F)C=C1		25.692	16.3164	16.873	11.5512	8.22926	6.67626	4.83476	2.995	1.92727	1.62863	1.06045	5.04433	0.82735	6.66292	0	0	0	0.238835	0	0	0	0	-1.61859	19.0046	10.6594	8.75099	5.10335	3.0013	2.07424	1.10072	0.511382	0.29344	0.189096	0.0998351	1.96494	0.276997	2.03921	0	0	0	0.0868056	0	0	0	0	-0.07427
Heptachlorodibenzofuran, 1,2,3,4,6,7,8-	67562-39-4	ClC=1C=C2C(OC=3C(Cl)=C(Cl)C(Cl)=C(Cl)C32)=C(Cl)C1Cl		14.7651	9.34111	9.1723	8.89976	6.78078	5.44275	4.35025	3.0195	2.01305	1.19655	0.587379	1.90976	0	5.77105	0	0	0.0785674	0.082398	0	0	0.0194214	0	-3.86129	14.4229	7.70423	6.60014	5.84439	3.52407	2.35375	1.65449	1.00105	0.562154	0.299676	0.127191	1.25081	0	3.56747	0	0	0.0255155	0.0336672	0	0	0.00343614	0	-2.31665
Fenpropimorph	67564-91-4	O1C(C)CN(CC1C)CC(C)CC2=CC=C(C=C2)C(C)(C)C		16.3281	10.2362	10.4437	6.81905	5.80456	3.79928	2.91221	1.5077	1.13953	0.485551	0.398837	2.78464	0.288675	3.62196	0	0	0	0.151375	0	0	0	0	-0.837325	15.2253	8.71005	8.23208	4.46923	3.48198	2.0009	1.47243	0.670631	0.502216	0.17483	0.132223	2.23131	0.25	2.30519	0	0	0	0.0582068	0	0	0	0	-0.0738874
Prochloraz	67747-09-5	O=C(N1C=NC=C1)N(CCOC=2C(Cl)=CC(Cl)=CC2Cl)CCC		16.8196	11.0241	9.57831	7.66892	6.36977	3.77246	2.54931	1.39522	0.972604	0.643089	0.36872	1.42195	0	3.31336	0	0	0.144338	0.0555556	0	0	0	0	-1.89141	14.775	8.20537	6.03743	3.83971	2.95941	1.38783	0.842613	0.361954	0.211909	0.13331	0.0549436	0.794504	0	1.35944	0	0	0.03849	0.0208333	0	0	0	0	-0.564935
Dimethylformamide	68-12-2	O=CN(C)C		4.28446	2.27006	1.8021	0.816497	0	0	0	0	0	0	0	0.408248	0	0.408248	0	0	0	0	0	0	0	0	0	3.43281	1.38833	1.06902	0.210819	0	0	0	0	0	0	0	0.258199	0	0.105409	0	0	0	0	0	0	0	0	0.15279
Hexamethylphosphoramide	680-31-9	O=P(N(C)C)(N(C)C)N(C)C		9.23205	4.83013	4.83013	3.73205	2	0	0	0	0	0	0	1.46225	0.096225	4.44338	0	0	0	0	0	0	0	0	-2.98113	9.09153	5.031	6.48147	4.68963	3.21994	0	0	0	0	0	0	2.24863	0.0489898	4.37935	0	0	0	0	0	0	0	0	-2.13072
Forchlorfenuron	68157-60-8	O=C(NC=1C=CC=CC1)NC=2C=CN=C(Cl)C2		12.0876	8.23718	7.21842	5.24115	4.43094	3.17312	1.80953	0.993741	0.754515	0.367918	0.269632	0.985599	0	1.49069	0	0	0	0.185395	0	0	0	0	-0.505092	9.60816	5.36292	3.69964	2.22279	1.46904	0.853458	0.364306	0.156965	0.0942317	0.0428341	0.0254931	0.364083	0	0.478077	0	0	0	0.0535916	0	0	0	0	-0.113994
Cyfluthrin	68359-37-5	N#CC(OC(=O)C1C(C=C(Cl)Cl)C1(C)C)C2=CC=C(F)C(OC=3C=CC=CC3)=C2		21.1814	13.7344	13.0147	9.94031	7.96027	6.40257	3.8884	2.62242	1.73871	1.15546	0.761459	2.70854	0.166667	4.8864	0.166667	0	0	0.170103	0	0	0	0	-2.17787	17.2459	9.64612	8.34	5.13576	3.31093	2.31452	1.10724	0.525346	0.291413	0.167679	0.0953492	1.84618	0.166667	2.49684	0.166667	0	0	0.0561313	0	0	0	0	-0.65066
Hexabromodiphenyl ether, 2,2',4,4',5,5'- (BDE-153)	68631-49-2	BrC=1C=C(Br)C(OC2=CC(Br)=C(Br)C=C2Br)=CC1Br		14.1543	8.87992	8.56237	6.99399	4.95264	4.15049	2.44754	1.39129	0.935341	0.595152	0.340719	1.74755	0	4.04657	0	0	0	0.111111	0	0	0	0	-2.29903	18.5014	9.60953	8.62156	7.09744	4.07804	3.09217	1.44504	0.671282	0.370872	0.215813	0.118625	1.81869	0	4.70813	0	0	0	0.0416667	0	0	0	0	-2.88943
Triflumizole	68694-11-1	FC(F)(F)C1=CC(Cl)=CC=C1N=C(N2C=NC=C2)COCCC		16.872	10.914	10.1869	7.21843	5.80654	4.39788	2.88455	2.08726	1.29024	0.797343	0.480608	2.27255	0.288675	3.40787	0	0	0.144338	0.0680414	0	0	0	0	-1.13532	13.1031	7.29689	5.14624	3.13068	2.02809	1.26143	0.669351	0.377354	0.190561	0.0979125	0.047515	0.605087	0.0134987	0.95825	0	0	0.03849	0.0240563	0	0	0	0	-0.353163
1,2-Dimethylcyclohexane (trans)	6876-23-9	CC1CCCCC1C		5.98313	3.80453	3.23902	2.54034	1.50166	1.02438	0.333333	0.0833333	0	0	0	0.471405	0	1.13807	0	0	0	0.0833333	0	0	0	0	-0.666667	5.98313	3.80453	3.23902	2.54034	1.50166	1.02438	0.333333	0.0833333	0	0	0	0.471405	0	1.13807	0	0	0	0.0833333	0	0	0	0	-0.666667
Tri-n-butyltin	688-73-3	CCCC[SnH](CCCC)CCCC		9.94131	6.34607	4.29271	2.89778	1.91141	1.4784	0.828879	0.433013	0.216506	0	0	0.204124	0	0.433013	0	0	0	0	0	0	0	0	-0.228889	13.2369	13.3372	14.1796	13.3844	12.8221	9.91739	5.56029	2.90474	1.45237	0	0	1.36931	0	2.90474	0	0	0	0	0	0	0	0	-1.53543
Pyriofenone	688046-61-9	O=C(C=1C(=NC=C(Cl)C1C)OC)C2=C(OC)C(OC)=C(OC)C=C2C		18.7233	11.9038	10.1214	9.22906	7.83699	6.01474	3.7066	2.26358	1.22352	0.768525	0.420218	1.68403	0	4.88248	0	0	0	0.100916	0	0	0	0	-3.19846	15.777	7.81839	5.68896	4.29798	2.80769	1.86751	1.00554	0.508763	0.2245	0.123802	0.0581557	0.815663	0	1.94789	0	0	0	0.0341796	0	0	0	0	-1.13223
4-Methyl-1-pentene	691-37-2	C=CCC(C)C		4.99156	2.77006	2.18252	0.866025	0.57735	0	0	0	0	0	0	0.408248	0	0.288675	0	0	0	0	0	0	0	0	0.119573	4.56891	2.37945	1.91822	0.638071	0.333333	0	0	0	0	0	0	0.408248	0	0.235702	0	0	0	0	0	0	0	0	0.172546
Buprofezin	69327-76-0	O=C1N(C=2C=CC=CC2)CSC(=NC(C)(C)C)N1C(C)C		15.621	9.79351	9.84464	6.59728	5.98009	4.33901	3.03931	1.81222	1.39112	0.681856	0.453961	2.66697	0.353553	3.36805	0	0	0	0.157618	0	0	0	0	-0.701074	14.1458	8.16397	7.26056	3.91462	3.33715	2.27677	1.34954	0.770153	0.501223	0.21913	0.132756	1.81046	0.223607	1.69068	0	0	0	0.0753763	0	0	0	0	0.119777
Fluroxypyr acid	69377-81-7	O=C(O)COC1=NC(F)=C(Cl)C(N)=C1Cl		11.5854	6.93043	6.52161	5.08917	3.26133	2.39484	1.51464	0.787346	0.315184	0.147871	0.0261891	1.38797	0	3.08845	0	0	0	0.0453609	0	0	0	0	-1.70049	8.64113	4.33285	3.18775	2.0987	1.11215	0.595784	0.308639	0.103565	0.03653	0.00918949	0.00195667	0.508093	0	1.02564	0	0	0	0.0139754	0	0	0	0	-0.517547
Fluvalinate	69409-94-5	N#CC(OC(=O)C(NC1=CC=C(C=C1Cl)C(F)(F)F)C(C)C)C=2C=CC=C(OC=3C=CC=CC3)C2		25.5872	16.5787	15.6707	11.8142	9.32054	7.36963	4.78557	3.23324	2.16748	1.64647	0.834401	3.35943	0.288675	5.99613	0	0	0	0.253437	0	0	0	0	-2.63669	19.6	11.0225	8.39924	5.33173	3.433	2.23325	1.20036	0.622401	0.352882	0.205689	0.0912462	1.20932	0.0134987	1.99713	0	0	0	0.083909	0	0	0	0	-0.78781
Isopropylcyclohexane	696-29-7	CC(C)C1CCCCC1		6.69023	4.30453	3.64211	2.59264	1.80083	1.25044	0.451184	0.235702	0	0	0	0.5	0	1.04044	0	0	0	0.102062	0	0	0	0	-0.54044	6.69023	4.30453	3.64211	2.59264	1.80083	1.25044	0.451184	0.235702	0	0	0	0.5	0	1.04044	0	0	0	0.102062	0	0	0	0	-0.54044
Hexachlorobiphenyl, 2,3,3',4,4',5'- (PCB 157)	69782-90-7	ClC=1C=CC(=C(Cl)C1Cl)C2=CC(Cl)=C(Cl)C(Cl)=C2		13.4472	8.41359	7.98189	7.10731	4.94529	3.59684	2.64885	1.53515	0.899962	0.500783	0.251719	1.58721	0	4.30395	0	0	0	0.111111	0	0	0	0	-2.71675	13.1128	6.96706	5.83228	4.82045	2.70059	1.62356	1.11851	0.578266	0.292819	0.141604	0.0621341	1.0717	0	2.81991	0	0	0	0.0416667	0	0	0	0	-1.74821
Kasugamycin	6980-18-3	[H]C1(OC(C)C(NC(=N)C(=O)O)CC1N)OC2C(O)C(O)C(O)C(O)C2O		19.7566	12.0395	11.5983	10.0141	6.68537	5.35548	3.56604	2.11788	1.38089	0.947571	0.593278	2.47211	0	6.50004	0	0	0	0.0925926	0	0	0	0	-4.02793	13.966	8.09406	6.59379	4.6988	3.07231	2.17987	1.14044	0.558495	0.335812	0.206943	0.110316	1.06261	0	2.0776	0	0	0	0.069112	0	0	0	0	-1.01498
Haloxyfop, Methyl	69806-40-2	O=C(OC)C(OC1=CC=C(OC2=NC=C(C=C2Cl)C(F)(F)F)C=C1)C		18.6125	11.7017	11.3343	8.49459	5.88709	4.77489	3.01083	2.14702	1.47394	0.963846	0.604492	2.79238	0.288675	4.80074	0	0	0	0.151375	0	0	0	0	-2.00835	13.8894	7.33369	5.27263	3.28976	1.9765	1.22077	0.569335	0.319514	0.171893	0.0892687	0.046664	0.728827	0.0134987	1.14772	0	0	0	0.0464117	0	0	0	0	-0.418894
Fluazifop-butyl	69806-50-4	O=C(OCCCC)C(OC1=CC=C(OC2=NC=C(C=C2)C(F)(F)F)C=C1)C		19.8636	12.791	11.8922	8.64403	6.19739	4.81884	3.27499	2.24049	1.54914	1.01292	0.656309	2.59414	0.288675	4.18895	0	0	0	0.166667	0	0	0	0	-1.59481	14.9542	8.43761	5.73747	3.49682	2.00204	1.24788	0.62814	0.361431	0.180808	0.0955066	0.0510162	0.572225	0.0134987	0.878165	0	0	0	0.0492944	0	0	0	0	-0.30594
Hexachlorophene	70-30-4	ClC=1C=C(Cl)C(O)=C(C1Cl)CC=2C(Cl)=C(Cl)C=C(Cl)C2O		15.8948	9.73496	9.38042	8.32313	5.84993	4.48266	2.89143	1.63741	0.84672	0.600146	0.382692	1.98477	0	5.35011	0	0	0	0.0907218	0	0	0	0	-3.36534	14.5596	7.7107	6.52422	5.06317	3.19599	2.09384	1.20945	0.629848	0.298825	0.17144	0.101056	1.22671	0	2.87042	0	0	0	0.0360844	0	0	0	0	-1.64371
Tetrachlorobiphenyl, 3,4,4',5- (PCB 81)	70362-50-4	ClC=1C=CC(=CC1)C2=CC(Cl)=C(Cl)C(Cl)=C2		11.7067	7.57539	7.06512	5.87139	4.18362	3.33891	2.2489	1.23018	0.799657	0.457631	0.224192	1.28586	0	2.98061	0	0	0	0.138889	0	0	0	0	-1.69474	10.9997	5.99385	4.88957	3.61019	2.08668	1.39687	0.853985	0.396502	0.231031	0.114048	0.0483244	0.824712	0	1.7738	0	0	0	0.0486111	0	0	0	0	-0.949087
Hexachlorodibenzofuran, 1,2,3,4,7,8-	70648-26-9	ClC1=CC=2OC3=C(Cl)C(Cl)=C(Cl)C(Cl)=C3C2C=C1Cl		13.8948	8.91359	8.76328	8.22958	6.34843	5.32855	4.01756	2.83778	1.94927	1.12225	0.569123	1.79115	0	5.11341	0	0	0.0785674	0.0925926	0	0	0.0218243	0	-3.32227	13.3663	7.21463	6.15085	5.23474	3.1593	2.23344	1.44826	0.887305	0.512296	0.263927	0.115587	1.1389	0	3.0717	0	0	0.0255155	0.0364583	0	0	0.00372101	0	-1.9328
Propanil	709-98-8	O=C(NC1=CC=C(Cl)C(Cl)=C1)CC		9.84493	6.13023	5.38277	4.13941	2.60883	2.00753	1.16523	0.663434	0.304853	0.0670615	0	0.964204	0	1.94287	0	0	0	0.0680414	0	0	0	0	-0.978665	8.61519	4.63671	3.34502	2.2635	1.12135	0.746339	0.365676	0.183592	0.0724907	0.0168571	0	0.482829	0	0.976158	0	0	0	0.0240563	0	0	0	0	-0.493329
1,1,4-Trimethylcyclohexane	7094-27-1	CC1CCC(C)(C)CC1		6.90578	4.10095	4.34674	2.62783	1.54361	1.62274	0.433013	0	0	0	0	1.49578	0.25	1.61536	0	0	0	0.0721688	0	0	0	0	-0.119573	6.90578	4.10095	4.34674	2.62783	1.54361	1.62274	0.433013	0	0	0	0	1.49578	0.25	1.61536	0	0	0	0.0721688	0	0	0	0	-0.119573
Butanol, N-	71-36-3	OCCCC		4.12132	2.41421	1.35355	0.707107	0.353553	0	0	0	0	0	0	0	0	0	0	0	0	0	0	0	0	0	0	3.56853	2.02333	1.07716	0.511667	0.158114	0	0	0	0	0	0	0	0	0	0	0	0	0	0	0	0	0	0
Benzene	71-43-2	C=1C=CC=CC1		4.24264	3	2.12132	1.5	1.06066	0.75	0	0	0	0	0	0	0	0	0	0	0	0.125	0	0	0	0	0	3.4641	2	1.1547	0.666667	0.3849	0.222222	0	0	0	0	0	0	0	0	0	0	0	0.037037	0	0	0	0	0
Trichloroethane, 1,1,1-	71-55-6	ClC(Cl)(Cl)C		4.5	2	3	0	0	0	0	0	0	0	0	2	0.5	0	0	0	0	0	0	0	0	0	2	4.90168	2.20084	3.62941	0	0	0	0	0	0	0	0	2.6575	0.728931	0	0	0	0	0	0	0	0	0	2.6575
1,2,3,4-tetramethylfluoranthene	71277-99-1	C1=CC=C2C(=C1)C3=CC=C(C4=C3C2=C(C(=C4C)C)C)C		14.0161	9.60906	9.14006	8.78781	7.81875	6.9038	5.39946	4.06195	2.96124	1.90382	1.20708	1.55463	0	4.73847	0	0	0.06415	0.175926	0	0	0.033857	0.00617284	-3.18384	12.4641	7.23803	5.9756	5.02525	3.79062	2.83366	1.9298	1.22328	0.753091	0.414251	0.222989	0.923344	0	2.47877	0	0	0.03125	0.0642361	0	0	0.00802951	0.00130208	-1.55542
n-Heptatriacontane (C37)	7194-84-5	CCCCCCCCCCCCCCCCCCCCCCCCCCCCCCCCCCCCC		26.7487	18.4142	12.6673	8.70711	5.98008	4.10355	2.81326	1.92678	1.31824	0.900888	0.614927	0	0	0	0	0	0	0	0	0	0	0	0	26.7487	18.4142	12.6673	8.70711	5.98008	4.10355	2.81326	1.92678	1.31824	0.900888	0.614927	0	0	0	0	0	0	0	0	0	0	0	0
n-Octatriacontane (C38)	7194-85-6	CCCCCCCCCCCCCCCCCCCCCCCCCCCCCCCCCCCCCC		27.4558	18.9142	13.0208	8.95711	6.15685	4.22855	2.90165	1.98928	1.36244	0.932138	0.637024	0	0	0	0	0	0	0	0	0	0	0	0	27.4558	18.9142	13.0208	8.95711	6.15685	4.22855	2.90165	1.98928	1.36244	0.932138	0.637024	0	0	0	0	0	0	0	0	0	0	0	0
n-Nonatriacontane (C39)	7194-86-7	CCCCCCCCCCCCCCCCCCCCCCCCCCCCCCCCCCCCCCC		28.163	19.4142	13.3744	9.20711	6.33363	4.35355	2.99004	2.05178	1.40663	0.963388	0.659121	0	0	0	0	0	0	0	0	0	0	0	0	28.163	19.4142	13.3744	9.20711	6.33363	4.35355	2.99004	2.05178	1.40663	0.963388	0.659121	0	0	0	0	0	0	0	0	0	0	0	0
Endrin	72-20-8	ClC1=C(Cl)C2(Cl)C3C4CC(C5OC54)C3C1(Cl)C2(Cl)Cl		13.533	8.77573	9.94612	10.3292	8.91876	7.42002	5.76198	4.07086	2.79649	1.77953	0.915169	2.89746	0.291667	9.52287	0.235702	0	0.240468	0.12037	0.0261891	0.00982093	0.0111769	0.00636006	-6.6254	13.8828	8.51693	9.58183	10.0797	8.3437	6.72481	5.05575	3.38408	2.21184	1.31781	0.632776	2.91402	0.324378	9.88799	0.136083	0	0.230052	0.0899454	0.0151203	0.00982093	0.00954009	0.00420485	-6.97397
Methoxychlor	72-43-5	ClC(Cl)(Cl)C(C1=CC=C(OC)C=C1)C2=CC=C(OC)C=C2		15.4578	9.95204	9.26992	6.95326	5.71031	4.30807	2.70416	2.21942	1.4547	0.44969	0.283172	2.20383	0.288675	3.37696	0	0	0	0.166667	0	0	0	0	-1.17313	13.9143	7.43434	6.88988	3.88025	2.91906	1.80699	0.958912	0.684352	0.404401	0.0791856	0.0393652	2.24309	0.420849	2.23351	0	0	0	0.0555556	0	0	0	0	0.00958141
Dichlorodiphenyldichloroethane, p,p'- (DDD)	72-54-8	ClC1=CC=C(C=C1)C(C2=CC=C(Cl)C=C2)C(Cl)Cl		13.121	8.57539	7.86127	5.97949	4.81509	3.88705	2.23566	1.73965	0.822864	0.330133	0.251097	1.35513	0	2.59419	0	0	0	0.166667	0	0	0	0	-1.23907	12.3091	6.99662	5.95188	3.71813	2.65753	1.81439	0.972178	0.754593	0.246843	0.0762715	0.0576552	1.08232	0	1.676	0	0	0	0.0555556	0	0	0	0	-0.593679
Dichlorodiphenyldichloroethylene, p,p'- (DDE)	72-55-9	ClC(Cl)=C(C1=CC=C(Cl)C=C1)C2=CC=C(Cl)C=C2		13.121	8.57539	7.86127	5.97949	4.81509	3.88705	2.23566	1.73965	0.822864	0.330133	0.251097	1.35513	0	2.59419	0	0	0	0.166667	0	0	0	0	-1.23907	12.1544	6.66052	5.47146	3.33669	2.30641	1.57384	0.807514	0.59917	0.204027	0.0660531	0.0499309	0.92856	0	1.40306	0	0	0	0.0555556	0	0	0	0	-0.474496
Perfluorononanoate	72007-68-2	O=C([O-])C(F)(F)C(F)(F)C(F)(F)C(F)(F)C(F)(F)C(F)(F)C(F)(F)C(F)(F)F		23.5774	11.6934	14.8764	12.7417	5.58961	2.40418	1.00678	0.405732	0.154038	0.0527561	0.0135316	6.86603	1.14434	20.3868	0	0	0	0	0	0	0	0	-13.5207	11.7419	5.62095	4.80597	2.97842	1.29204	0.547436	0.224426	0.0875667	0.0314602	0.00956856	0.00180824	1.33724	0.138499	2.40319	0	0	0	0	0	0	0	0	-1.06595
Fomesafen	72178-02-0	O=C(NS(=O)(=O)C)C1=CC(OC2=CC=C(C=C2Cl)C(F)(F)F)=CC=C1[N+](=O)[O-]		21.2757	12.7757	13.8419	8.79303	7.15691	5.58406	3.66033	2.7485	1.62512	1.2012	0.708974	4.51872	0.642229	5.68118	0	0	0	0.136083	0	0	0	0	-1.16246	15.3533	9.39821	7.54009	4.026	2.69583	1.73857	0.936313	0.546474	0.263191	0.162331	0.0821401	1.53931	0.115561	1.61652	0	0	0	0.0481125	0	0	0	0	-0.0772113
Prometryn	7287-19-6	N=1C(=NC(=NC1NC(C)C)NC(C)C)SC		12.1294	7.50724	6.97253	4.18683	3.75446	2.60203	1.99026	1.15824	0.673172	0.175261	0.06415	1.42887	0	1.61834	0	0	0	0.0680414	0	0	0	0	-0.189469	11.2211	6.56551	4.84079	2.18074	1.4488	0.86499	0.603228	0.348926	0.132638	0.0436887	0.00833333	0.799825	0	0.691359	0	0	0	0.0111803	0	0	0	0	0.108466
HxCDF, 1,2,3,7,8,9-	72918-21-9	ClC1=CC=2OC3=CC(Cl)=C(Cl)C(Cl)=C3C2C(Cl)=C1Cl		13.8948	8.91359	8.773	8.15575	6.51989	5.2039	4.07065	2.82672	1.9065	1.1582	0.615141	1.79676	0	5.02268	0	0	0.0785674	0.0907218	0	0	0.0213833	0	-3.22592	13.3663	7.21463	6.1473	5.24631	3.25294	2.149	1.47813	0.884338	0.492624	0.270352	0.124781	1.13712	0	3.08152	0	0	0.0255155	0.0360844	0	0	0.00368285	0	-1.94439
Tolyfluanid	731-27-1	O=S(=O)(N(SC(F)(Cl)Cl)C1=CC=C(C=C1)C)N(C)C		14.8449	8.53753	9.3673	5.90553	3.81333	3.52312	1.87507	0.970915	0.696164	0.157618	0	3.33321	0.52022	4.77382	0	0	0	0.0833333	0	0	0	0	-1.44061	13.6156	8.01782	8.90573	5.44147	3.98615	3.00765	1.72794	0.517229	0.372941	0.0674704	0	3.06211	0.33841	3.80393	0	0	0	0.0277778	0	0	0	0	-0.741821
Phosmet	732-11-6	O=C1C=2C=CC=CC2C(=O)N1CSP(=S)(OC)OC		14.0436	9.02099	8.0507	7.36457	5.25215	3.74999	2.6092	1.76668	1.05594	0.641525	0.304749	1.71993	0.176777	4.31774	0	0	0.06415	0.0833333	0	0	0.0160375	0	-2.59782	12.8878	9.56334	10.1479	8.2873	4.34346	2.91154	2.15002	1.42089	0.917825	0.518099	0.243827	2.50557	0.33541	4.90544	0	0	0.0279508	0.0277778	0	0	0.00310565	0	-2.39987
3,4,5,6-tetramethylphenanthrene	7343-06-8	C1=CC2=CC=C(C(=C2C3=C1C=CC(=C3C)C)C)C		12.8614	8.59222	8.07971	7.43634	5.91325	5.27437	3.69868	2.42636	1.70727	1.22118	0.644982	1.41186	0	3.95611	0	0	0	0.166667	0	0	0	0.0185185	-2.54425	11.4641	6.48205	5.27671	4.2286	2.79459	2.13414	1.27741	0.706774	0.420152	0.256734	0.117212	0.830342	0	2.05997	0	0	0	0.0625	0	0	0	0.00347222	-1.22963
Cyantraniliprole	736994-63-1	N#CC=1C=C(C(=O)NC)C(NC(=O)C2=CC(Br)=NN2C3=NC=CC=C3Cl)=C(C1)C		21.129	13.8498	12.4791	10.5453	8.5827	7.12007	4.6434	2.94182	1.92142	1.26748	0.796524	2.11602	0	5.04717	0	0	0.096225	0.138889	0	0	0	0	-2.93115	17.6673	9.4708	7.15337	4.70924	3.2946	2.19963	1.18794	0.611436	0.340787	0.185253	0.0968791	1.04616	0	1.81299	0	0	0.0288675	0.0423499	0	0	0	0	-0.766826
1,8-methylphenanthrene	7372-87-4	C1=CC2=C3C=CC=C(C3=CC=C2C(=C1)C)C		11.121	7.77086	7.04914	6.33881	5.4966	4.50751	3.10673	2.32521	1.52697	1.06382	0.500646	1.01574	0	2.8371	0	0	0	0.191638	0	0	0	0.0226805	-1.82137	9.6188	5.64872	4.40563	3.35509	2.44015	1.68076	0.993336	0.63381	0.339419	0.200184	0.0784321	0.57735	0	1.33851	0	0	0	0.0689459	0	0	0	0.00400938	-0.761165
2,4,5,7-tetramethylphenanthrene	7396-38-5	C=1C=C2C=C(C=C(C2=C3C1C=C(C=C3C)C)C)C		12.8614	8.55855	8.35993	6.71403	6.48923	5.14601	3.64529	2.61	1.61239	1.29142	0.592314	1.60431	0	3.24644	0	0	0	0.166667	0	0	0	0.0185185	-1.64213	11.4641	6.47008	5.42543	3.71318	3.12639	2.07286	1.26807	0.769616	0.394376	0.278525	0.10652	0.913675	0	1.57908	0	0	0	0.0625	0	0	0	0.00347222	-0.665402
Chlorobenzoic Acid, p-	74-11-3	O=C(O)C1=CC=C(Cl)C=C1		7.56048	4.69838	4.26397	3.00332	1.95253	1.44914	0.919957	0.19245	0	0	0	0.788675	0	1.44869	0	0	0	0.0833333	0	0	0	0	-0.660013	5.79876	3.06604	2.24848	1.34315	0.718454	0.489668	0.212764	0.0237628	0	0	0	0.317959	0	0.438436	0	0	0	0.0277778	0	0	0	0	-0.120477
N,N'-Diphenyl-1,4-benzenediamine	74-31-7	C=1C=CC(=CC1)NC2=CC=C(C=C2)NC=3C=CC=CC3		13.6231	9.89898	8.36623	6.74915	5.49138	4.57183	2.47269	1.84147	1.39834	0.93322	0.620602	0.816497	0	1.62611	0	0	0	0.287457	0	0	0	0	-0.809608	11.0829	6.64273	4.5594	3.00983	2.0132	1.36503	0.583488	0.357793	0.222133	0.120754	0.0653905	0.333333	0	0.551567	0	0	0	0.0919278	0	0	0	0	-0.218234
Bromomethane	74-83-9	BrC		2	1	0	0	0	0	0	0	0	0	0	0	0	0	0	0	0	0	0	0	0	0	0	2.96396	1.96396	0	0	0	0	0	0	0	0	0	0	0	0	0	0	0	0	0	0	0	0	0
Chloromethane	74-87-3	ClC		2	1	0	0	0	0	0	0	0	0	0	0	0	0	0	0	0	0	0	0	0	0	0	2.13389	1.13389	0	0	0	0	0	0	0	0	0	0	0	0	0	0	0	0	0	0	0	0	0
Hydrogen Cyanide	74-90-8	N#C		2	1	0	0	0	0	0	0	0	0	0	0	0	0	0	0	0	0	0	0	0	0	0	1.02456	0.258199	0	0	0	0	0	0	0	0	0	0	0	0	0	0	0	0	0	0	0	0	0
Dibromomethane (Methylene Bromide)	74-95-3	BrCBr		2.70711	1.41421	0.707107	0	0	0	0	0	0	0	0	0	0	0	0	0	0	0	0	0	0	0	0	4.63503	2.77746	2.72741	0	0	0	0	0	0	0	0	0	0	0	0	0	0	0	0	0	0	0	0
Bromochloromethane	74-97-5	ClCBr		2.70711	1.41421	0.707107	0	0	0	0	0	0	0	0	0	0	0	0	0	0	0	0	0	0	0	0	3.80496	2.19051	1.57467	0	0	0	0	0	0	0	0	0	0	0	0	0	0	0	0	0	0	0	0
Sethoxydim	74051-80-2	O=C1C(=C(O)CC(C1)CC(SCC)C)C(=NOCC)CCC		16.5352	10.5276	8.68988	6.37381	5.69061	3.64927	2.85413	1.51285	1.02201	0.526006	0.325781	1.24198	0	2.50549	0	0	0	0.0555556	0	0	0	0	-1.2635	15.0401	9.33804	7.44198	4.814	3.86183	2.18119	1.56482	0.847738	0.593141	0.296127	0.185297	0.996907	0	1.58397	0	0	0	0.0360844	0	0	0	0	-0.587066
Bensulide	741-58-2	O=S(=O)(NCCSP(=S)(OC(C)C)OC(C)C)C=1C=CC=CC1		17.5102	10.6453	10.5372	6.36388	5.47923	3.17034	1.83503	1.18788	0.545964	0.489516	0.217954	2.93809	0.380901	3.78741	0	0	0	0.102062	0	0	0	0	-0.849323	17.1045	13.0176	13.4014	9.3943	8.46807	4.57616	3.61534	2.60243	1.68118	1.26186	0.630519	3.32054	0.386441	4.72904	0	0	0	0.032075	0	0	0	0	-1.4085
Clofentezine	74115-24-5	ClC=1C=CC=CC1C=2N=NC(=NN2)C3=CC=CC=C3Cl		13.9494	9.75402	8.52605	7.38314	6.09181	4.80069	2.78137	2.0833	1.53078	0.983984	0.627313	1.0769	0	2.88035	0	0	0	0.25	0	0	0	0	-1.80345	11.6754	6.58302	4.82131	3.36758	2.17051	1.30795	0.587034	0.32175	0.192969	0.105217	0.0534881	0.571664	0	1.19824	0	0	0	0.0655556	0	0	0	0	-0.626571
Sulfometuron Me	74222-97-2	O=C(OC)C=1C=CC=CC1S(=O)(=O)NC(=O)NC=2N=C(C=C(N2)C)C		18.6125	11.7244	11.2574	8.08444	7.12159	4.70027	3.19465	1.55284	1.09636	0.56561	0.414067	2.61026	0.204124	4.25121	0	0	0	0.151375	0	0	0	0	-1.64095	14.5472	8.54449	6.6725	4.40572	3.16916	1.82375	1.02297	0.483442	0.279683	0.147378	0.0886557	1.10397	0.051031	1.81898	0	0	0	0.0422115	0	0	0	0	-0.715015
Metsulfuron-methyl	74223-64-6	O=C(OC)C=1C=CC=CC1S(=O)(=O)NC(=O)NC2=NC(=NC(=N2)C)OC		19.3196	12.2624	11.4265	8.52372	7.23944	5.13594	3.26269	1.8599	1.10287	0.663573	0.4241	2.52571	0.204124	4.35771	0	0	0	0.151375	0	0	0	0	-1.832	14.8253	8.52673	6.39112	4.3327	2.99178	1.83829	0.970564	0.491394	0.259656	0.142618	0.0791985	0.986592	0.051031	1.74243	0	0	0	0.0389581	0	0	0	0	-0.75584
Pentachlorobiphenyl, 2,3,4,4',5- (PCB 114)	74472-37-0	ClC=1C=CC(=CC1)C2=CC(Cl)=C(Cl)C(Cl)=C2Cl		12.577	8.00291	7.47414	6.54157	4.58131	3.66109	2.30178	1.36001	0.812994	0.438433	0.212941	1.40448	0	3.64153	0	0	0	0.128694	0	0	0	0	-2.23706	12.0562	6.48345	5.33232	4.26124	2.4495	1.65976	0.922937	0.479016	0.242184	0.112762	0.0477009	0.933358	0	2.31237	0	0	0	0.04582	0	0	0	0	-1.37901
2,5,8-trimethylchrysene	74869-25-3	C=1C=CC2=C(C1)C=C(C3=C2C=CC4=CC(=CC(=C43)C)C)C		14.5601	10.1479	9.63122	8.33971	7.94313	6.82856	4.88562	3.72208	2.73469	2.09761	1.27961	1.5878	0	3.81194	0	0	0	0.239805	0	0	0	0.0281596	-2.22414	12.6962	7.47008	6.08266	4.47657	3.67214	2.6624	1.62767	1.04446	0.641838	0.420296	0.215002	0.891346	0	1.80836	0	0	0	0.0874866	0	0	0	0.00524432	-0.917014
Ethyl Chloride	75-00-3	ClCC		2.70711	1.41421	0.707107	0	0	0	0	0	0	0	0	0	0	0	0	0	0	0	0	0	0	0	0	2.841	1.50889	0.801784	0	0	0	0	0	0	0	0	0	0	0	0	0	0	0	0	0	0	0	0
Vinyl Chloride	75-01-4	ClC=C		2.70711	1.41421	0.707107	0	0	0	0	0	0	0	0	0	0	0	0	0	0	0	0	0	0	0	0	2.41835	1.0629	0.46291	0	0	0	0	0	0	0	0	0	0	0	0	0	0	0	0	0	0	0	0
Acetonitrile	75-05-8	N#CC		2.70711	1.41421	0.707107	0	0	0	0	0	0	0	0	0	0	0	0	0	0	0	0	0	0	0	0	1.94721	0.723607	0.223607	0	0	0	0	0	0	0	0	0	0	0	0	0	0	0	0	0	0	0	0
Acetaldehyde	75-07-0	O=CC		2.70711	1.41421	0.707107	0	0	0	0	0	0	0	0	0	0	0	0	0	0	0	0	0	0	0	0	1.9856	0.813053	0.235702	0	0	0	0	0	0	0	0	0	0	0	0	0	0	0	0	0	0	0	0
Methylene Chloride	75-09-2	ClCCl		2.70711	1.41421	0.707107	0	0	0	0	0	0	0	0	0	0	0	0	0	0	0	0	0	0	0	0	2.97489	1.60357	0.909137	0	0	0	0	0	0	0	0	0	0	0	0	0	0	0	0	0	0	0	0
Carbon Disulfide	75-15-0	S=C=S		2.70711	1.41421	0.707107	0	0	0	0	0	0	0	0	0	0	0	0	0	0	0	0	0	0	0	0	2.94949	1.22474	0.75	0	0	0	0	0	0	0	0	0	0	0	0	0	0	0	0	0	0	0	0
Ethylene Oxide	75-21-8	O1CC1		2.12132	1.5	1.06066	0	0	0	0	0	0	0	0	0	0	0	0.353553	0	0	0	0	0	0	0	0	1.82246	1.07735	0.612372	0	0	0	0	0	0	0	0	0	0	0	0.204124	0	0	0	0	0	0	0	0
Bromoform	75-25-2	BrC(Br)Br		3.57735	1.73205	1.73205	0	0	0	0	0	0	0	0	0.57735	0	0	0	0	0	0	0	0	0	0	0.57735	6.46923	3.40168	6.68077	0	0	0	0	0	0	0	0	4.37359	0	0	0	0	0	0	0	0	0	0	4.37359
Bromodichloromethane	75-27-4	ClC(Cl)Br		3.57735	1.73205	1.73205	0	0	0	0	0	0	0	0	0.57735	0	0	0	0	0	0	0	0	0	0	0.57735	4.8091	2.4432	3.31374	0	0	0	0	0	0	0	0	1.45786	0	0	0	0	0	0	0	0	0	0	1.45786
Chloropropane, 2-	75-29-6	ClC(C)C		3.57735	1.73205	1.73205	0	0	0	0	0	0	0	0	0.57735	0	0	0	0	0	0	0	0	0	0	0.57735	3.71124	1.80935	1.88666	0	0	0	0	0	0	0	0	0.654654	0	0	0	0	0	0	0	0	0	0	0.654654
Dichloroethane, 1,1-	75-34-3	ClC(Cl)C		3.57735	1.73205	1.73205	0	0	0	0	0	0	0	0	0.57735	0	0	0	0	0	0	0	0	0	0	0.57735	3.84514	1.88666	2.05161	0	0	0	0	0	0	0	0	0.742307	0	0	0	0	0	0	0	0	0	0	0.742307
Dichloroethylene, 1,1-	75-35-4	ClC(Cl)=C		3.57735	1.73205	1.73205	0	0	0	0	0	0	0	0	0.57735	0	0	0	0	0	0	0	0	0	0	0.57735	3.47489	1.48745	1.44464	0	0	0	0	0	0	0	0	0.454569	0	0	0	0	0	0	0	0	0	0	0.454569
Difluoroethane, 1,1-	75-37-6	FC(F)C		3.57735	1.73205	1.73205	0	0	0	0	0	0	0	0	0.57735	0	0	0	0	0	0	0	0	0	0	0.57735	2.33328	1.01379	0.518914	0	0	0	0	0	0	0	0	0.0824786	0	0	0	0	0	0	0	0	0	0	0.0824786
Phosgene	75-44-5	O=C(Cl)Cl		3.57735	1.73205	1.73205	0	0	0	0	0	0	0	0	0.57735	0	0	0	0	0	0	0	0	0	0	0.57735	3.17604	1.33802	1.10577	0	0	0	0	0	0	0	0	0.262445	0	0	0	0	0	0	0	0	0	0	0.262445
Chlorodifluoromethane	75-45-6	FC(F)Cl		3.57735	1.73205	1.73205	0	0	0	0	0	0	0	0	0.57735	0	0	0	0	0	0	0	0	0	0	0.57735	2.46717	1.09109	0.57735	0	0	0	0	0	0	0	0	0.093522	0	0	0	0	0	0	0	0	0	0	0.093522
Nitromethane	75-52-5	O=[N+]([O-])C		3.57735	1.73205	1.73205	0	0	0	0	0	0	0	0	0.57735	0	0	0	0	0	0	0	0	0	0	0.57735	2.26371	0.812362	0.439684	0	0	0	0	0	0	0	0	0.0745356	0	0	0	0	0	0	0	0	0	0	0.0745356
Propylene Oxide	75-56-9	O1CC1C		2.99156	1.89385	1.68252	0.57735	0	0	0	0	0	0	0	0.288675	0	0	0.288675	0	0	0	0	0	0	0	0.288675	2.69271	1.50998	1.14395	0.333333	0	0	0	0	0	0	0	0.166667	0	0	0.166667	0	0	0	0	0	0	0	0.166667
Cacodylic Acid	75-60-5	O=[As](O)(C)C		4.5	2	3	0	0	0	0	0	0	0	0	2	0.5	0	0	0	0	0	0	0	0	0	2	5.17925	6.63549	6.72388	0	0	0	0	0	0	0	0	2.83644	0.424264	0	0	0	0	0	0	0	0	0	2.83644
Butyl Alcohol, t-	75-65-0	OC(C)(C)C		4.5	2	3	0	0	0	0	0	0	0	0	2	0.5	0	0	0	0	0	0	0	0	0	2	3.94721	1.72361	2.17082	0	0	0	0	0	0	0	0	1.17082	0.223607	0	0	0	0	0	0	0	0	0	1.17082
Chloro-1,1-difluoroethane, 1-	75-68-3	FC(F)(Cl)C		4.5	2	3	0	0	0	0	0	0	0	0	2	0.5	0	0	0	0	0	0	0	0	0	2	3.38982	1.44491	1.44491	0	0	0	0	0	0	0	0	0.580992	0.0809924	0	0	0	0	0	0	0	0	0	0.580992
Trichlorofluoromethane	75-69-4	FC(Cl)(Cl)Cl		4.5	2	3	0	0	0	0	0	0	0	0	2	0.5	0	0	0	0	0	0	0	0	0	2	4.27964	1.88982	2.57143	0	0	0	0	0	0	0	0	1.45786	0.27551	0	0	0	0	0	0	0	0	0	1.45786
Dichlorodifluoromethane	75-71-8	FC(F)(Cl)Cl		4.5	2	3	0	0	0	0	0	0	0	0	2	0.5	0	0	0	0	0	0	0	0	0	2	3.52372	1.51186	1.57143	0	0	0	0	0	0	0	0	0.647939	0.0918367	0	0	0	0	0	0	0	0	0	0.647939
2,2-Dimethylbutane	75-83-2	CCC(C)(C)C		5.20711	2.56066	2.91421	1.06066	0	0	0	0	0	0	0	1.56066	0.353553	1.06066	0	0	0	0	0	0	0	0	0.5	5.20711	2.56066	2.91421	1.06066	0	0	0	0	0	0	0	1.56066	0.353553	1.06066	0	0	0	0	0	0	0	0	0.5
Amyl Alcohol, tert-	75-85-4	OC(C)(C)CC		5.20711	2.56066	2.91421	1.06066	0	0	0	0	0	0	0	1.56066	0.353553	1.06066	0	0	0	0	0	0	0	0	0.5	4.65432	2.28427	2.16599	0.865221	0	0	0	0	0	0	0	0.893388	0.158114	0.669781	0	0	0	0	0	0	0	0	0.223607
Acetone Cyanohydrin	75-86-5	N#CC(O)(C)C		5.20711	2.56066	2.91421	1.06066	0	0	0	0	0	0	0	1.56066	0.353553	1.06066	0	0	0	0	0	0	0	0	0.5	3.89443	1.69721	1.67082	0.273607	0	0	0	0	0	0	0	0.697214	0.111803	0.211803	0	0	0	0	0	0	0	0	0.48541
Dalapon	75-99-0	O=C(O)C(Cl)(Cl)C		6.07735	2.94338	3.52073	1.73205	0	0	0	0	0	0	0	1.6547	0.288675	2.59808	0	0	0	0	0	0	0	0	-0.943376	5.12325	2.31162	2.89885	0.698867	0	0	0	0	0	0	0	1.57688	0.321429	0.909125	0	0	0	0	0	0	0	0	0.667751
Dimethyl methylphosphonate	756-79-6	O=P(OC)(OC)C		5.91421	3.12132	2.87132	1.91421	0.25	0	0	0	0	0	0	1.20711	0.25	1.70711	0	0	0	0	0	0	0	0	-0.5	5.56639	3.80131	3.40943	1.98987	0.223607	0	0	0	0	0	0	0.762107	0.0912871	1.077	0	0	0	0	0	0	0	0	-0.314894
EPTC	759-94-4	O=C(SCC)N(CCC)CCC		9.39734	5.75675	4.10339	2.86769	2.146	1.26008	0.477671	0.166667	0	0	0	0.402369	0	1.02022	0	0	0	0	0	0	0	0	-0.617851	9.11574	5.6599	3.90123	2.30688	1.66107	1.05627	0.499102	0.193649	0	0	0	0.223607	0	0.577859	0	0	0	0	0	0	0	0	-0.354252
Trichloroacetic Acid	76-03-9	O=C(O)C(Cl)(Cl)Cl		6.07735	2.94338	3.52073	1.73205	0	0	0	0	0	0	0	1.6547	0.288675	2.59808	0	0	0	0	0	0	0	0	-0.943376	5.25714	2.37857	3.08414	0.727502	0	0	0	0	0	0	0	1.73886	0.364466	0.980174	0	0	0	0	0	0	0	0	0.758686
Chloropicrin	76-06-2	O=[N+]([O-])C(Cl)(Cl)Cl		6.07735	2.94338	3.52073	1.73205	0	0	0	0	0	0	0	1.6547	0.288675	2.59808	0	0	0	0	0	0	0	0	-0.943376	5.16539	2.2896	2.94632	0.621059	0	0	0	0	0	0	0	1.62868	0.325988	0.830988	0	0	0	0	0	0	0	0	0.797695
Trichloro-1,2,2-trifluoroethane, 1,1,2-	76-13-1	FC(F)(Cl)C(F)(Cl)Cl		7	3.25	4.5	2.25	0	0	0	0	0	0	0	2.5	0.5	4.5	0	0	0	0	0	0	0	0	-2	5.53557	2.51779	2.70532	1.25	0	0	0	0	0	0	0	1.10968	0.161985	1.67384	0	0	0	0	0	0	0	0	-0.564159
Heptachlor	76-44-8	ClC1=C(Cl)C2(Cl)C3C(Cl)C=CC3C1(Cl)C2(Cl)Cl		12.801	7.70325	8.45465	8.77745	7.15872	5.42302	3.60377	2.03003	1.02197	0.468055	0.167818	2.61046	0.291667	8.76909	0	0	0.179558	0.0277778	0	0.0120281	0.00801875	0	-6.15863	13.324	7.55035	8.28639	8.6058	6.59654	4.82771	3.0537	1.55456	0.72093	0.307809	0.105249	2.70294	0.324378	9.21095	0	0	0.137067	0.0208333	0	0.00801875	0.00400938	0	-6.50801
Triphenyltin hydroxide (TPTH)	76-87-9	O[Sn](C=1C=CC=CC1)(C=2C=CC=CC2)C=3C=CC=CC3		13.8387	9.81552	8.37083	7.45447	6.17379	5.00382	2.7392	2.07395	1.25	0.707107	0.375	1.02924	0.096225	3.36785	0	0	0	0.306186	0	0	0	0	-2.33861	13.9616	12.2632	13.8071	13.583	11.1705	8.37088	5.61763	3.51616	1.86339	0.860663	0.372678	3.22131	0.1875	8.41399	0	0	0	0.096225	0	0	0	0	-5.19267
cis-2-Octene	7642-04-8	C(=CCCCCC)C		6.24264	3.91421	2.41421	1.45711	0.853553	0.478553	0.25	0.125	0	0	0	0	0	0	0	0	0	0	0	0	0	0	0	5.98313	3.52604	2.06482	1.21005	0.678855	0.345522	0.166667	0.0833333	0	0	0	0	0	0	0	0	0	0	0	0	0	0	0
Glycidaldehyde	765-34-4	O=CC1OC1		3.69867	2.43185	1.85162	0.985599	0.408248	0	0	0	0	0	0	0.204124	0	0.204124	0.288675	0	0	0	0	0	0	0	0	2.6783	1.50166	1.00787	0.344231	0.0785674	0	0	0	0	0	0	0.096225	0	0.0392837	0.166667	0	0	0	0	0	0	0	0.0569413
Quizalofop-ethyl	76578-14-8	O=C(OCC)C(OC1=CC=C(OC2=NC3=CC=C(Cl)C=C3N=C2)C=C1)C		18.5183	12.546	11.2189	9.03736	7.10738	5.91157	3.66905	2.80115	2.04093	1.44595	0.920596	1.70579	0	3.57093	0	0	0	0.219416	0	0	0	0.0138889	-1.86514	15.0646	8.46217	5.86331	3.69481	2.40125	1.60073	0.746605	0.442419	0.248124	0.138328	0.0692735	0.672833	0	1.0386	0	0	0	0.0662678	0	0	0	0.00138889	-0.365763
Flutriafol	76674-21-0	FC1=CC=C(C=C1)C(O)(C=2C=CC=CC2F)CN3N=CN=C3		15.5791	10.5932	9.68545	8.11026	6.6728	4.81301	3.26112	2.1011	1.42442	0.833809	0.44127	1.68346	0.117851	3.9602	0	0	0.144338	0.166667	0	0	0	0	-2.27674	11.5254	6.65287	4.94007	3.49861	2.40301	1.53332	0.826478	0.468854	0.247063	0.117669	0.0486882	0.657104	0.0395285	1.36034	0	0	0.0298142	0.0555556	0	0	0	0	-0.703233
Paclobutrazol	76738-62-0	ClC1=CC=C(C=C1)CC(N2N=CN=C2)C(O)C(C)(C)C		14.7507	9.37603	9.22469	6.75451	4.78231	3.61371	2.35476	1.45804	1.00264	0.573385	0.232332	2.32824	0.288675	3.8198	0	0	0.144338	0.0833333	0	0	0	0	-1.49156	12.7487	7.02132	6.52073	3.63824	2.3036	1.56991	0.904949	0.477677	0.274871	0.166685	0.0427119	1.91947	0.288675	2.03377	0	0	0.0298142	0.0277778	0	0	0	0	-0.114298
cis-2-Hexene	7688-21-3	C(=CCCC)C		4.82843	2.91421	1.70711	0.957107	0.5	0.25	0	0	0	0	0	0	0	0	0	0	0	0	0	0	0	0	0	4.56891	2.52604	1.35771	0.691044	0.333333	0.166667	0	0	0	0	0	0	0	0	0	0	0	0	0	0	0	0	0
Hexachlorocyclopentadiene	77-47-4	ClC=1C(Cl)=C(Cl)C(Cl)(Cl)C1Cl		8.8094	4.88675	5.11695	4.75385	2.68048	1.35513	0.388889	0	0	0	0	1.62892	0.166667	4.53162	0	0	0.0555556	0	0	0	0	0	-2.90271	9.30336	4.65168	4.66954	4.26334	2.13167	0.98771	0.28125	0	0	0	0	1.49328	0.160714	4.15078	0	0	0.03125	0	0	0	0	0	-2.6575
Dicyclopentadiene	77-73-6	C1=CC2C3C=CC(C3)C2C1		6.55204	4.94949	4.59182	4.3496	4.01844	2.63861	1.78721	1.04714	0.508704	0.138889	0	0.605499	0	1.78324	0	0	0.31427	0.0555556	0	0.0277778	0.0196419	0	-1.17774	6.03302	4.29966	3.85337	3.4551	2.97293	1.80256	1.10486	0.581431	0.241786	0.0617284	0	0.519359	0	1.40628	0	0	0.235702	0.037037	0	0.0185185	0.00872971	0	-0.886917
Lactofen	77501-63-4	O=C(OC(C(=O)OCC)C)C1=CC(OC2=CC=C(C=C2Cl)C(F)(F)F)=CC=C1[N+](=O)[O-]		23.3446	14.4338	14.0561	10.3177	7.773	6.14559	3.8762	2.8574	1.86202	1.30681	0.818802	3.42946	0.288675	6.19453	0	0	0	0.136083	0	0	0	0	-2.76506	16.8213	9.02097	6.38787	4.06935	2.53913	1.6223	0.777595	0.443227	0.228437	0.13205	0.0675971	0.889721	0.0134987	1.51726	0	0	0	0.0481125	0	0	0	0	-0.627539
Mevinphos	7786-34-7	O=C(OC)C=C(OP(=O)(OC)OC)C		11.1902	6.46967	5.57619	4.05003	2.31682	1.12076	0.52022	0.343443	0.0833333	0	0	1.50413	0.176777	2.51064	0	0	0	0	0	0	0	0	-1.00651	9.36848	5.10536	3.98909	2.63132	1.28022	0.597062	0.175882	0.0922331	0.0263523	0	0	0.531112	0.0372678	0.973861	0	0	0	0	0	0	0	0	-0.442749
9-methylanthracene	779-02-2	C=1C=CC2=C(C1)C=C3C=CC=CC3=C2C		10.2507	7.36017	6.5116	5.89193	5.14874	4.30213	2.79491	1.98729	1.36584	0.912619	0.446305	0.797949	0	2.35734	0	0	0	0.212028	0	0	0	0.0226805	-1.55939	8.69615	5.23205	3.94384	3.0406	2.24137	1.55445	0.856873	0.504906	0.284384	0.157691	0.0643354	0.436004	0	1.09496	0	0	0	0.0735978	0	0	0	0.00400938	-0.658956
Pentaerythritol tetranitrate (PETN)	78-11-5	O=[N+]([O-])OCC(CO[N+](=O)[O-])(CO[N+](=O)[O-])CO[N+](=O)[O-]		16.4663	9.66601	9.23009	5.00807	3.12945	3.31552	1.98205	1	1	0	0	2.3401	0.125	2.6547	0	0	0	0	0	0	0	0	-0.314601	10.0163	4.7598	3.48818	1.90458	1.00854	0.67082	0.232574	0.0816497	0.0333333	0	0	0.828823	0.125	0.952092	0	0	0	0	0	0	0	0	-0.123269
Tricresyl Phosphate (TCP)	78-30-8	O=P(OC=1C=CC=CC1C)(OC=2C=CC=CC2C)OC=3C=CC=CC3C		18.5707	12.4669	11.4885	9.13232	7.23786	6.07457	3.23637	2.30014	1.70644	1.12642	0.698002	2.13388	0.176777	4.12932	0	0	0	0.25	0	0	0	0	-1.99543	15.9028	9.78531	7.45972	5.17215	3.84286	2.72337	1.33739	0.85983	0.567882	0.303239	0.15844	0.974938	0.0372678	1.70564	0	0	0	0.0833333	0	0	0	0	-0.730703
Tris(2-ethylhexyl)phosphate	78-42-2	O=P(OCC(CC)CCCC)(OCC(CC)CCCC)OCC(CC)CCCC		21.96	13.9775	10.6762	8.09825	5.16891	4.03933	2.89156	1.39894	1.07447	0.668258	0.395527	1.53915	0.176777	2.91406	0	0	0	0	0	0	0	0	-1.37491	21.3133	13.9738	10.253	7.43078	4.8	3.83476	2.49823	1.31138	0.920928	0.597708	0.35377	0.977521	0.0372678	1.87633	0	0	0	0	0	0	0	0	-0.898812
Tribufos	78-48-8	O=P(SCCCC)(SCCCC)SCCCC		12.9853	8.18198	6.18198	4.15165	2.78033	1.81066	1.46783	0.640165	0.358915	0.1875	0.09375	0.926777	0.176777	1.43566	0	0	0	0	0	0	0	0	-0.508883	14.7881	13.1966	15.9333	14.7856	13.1042	10.9925	9.50862	5.15323	2.88921	1.50935	0.754673	4.9295	1.00623	8.71421	0	0	0	0	0	0	0	0	-3.78471
Isophorone	78-59-1	O=C1C=C(C)CC(C)(C)C1		7.77602	4.4948	5.01851	2.60683	2.82353	1.02022	0.888071	0	0	0	0	1.78446	0.25	1.60761	0	0	0	0.0589256	0	0	0	0	0.17685	6.89981	3.69569	3.97477	1.81756	1.66589	0.58051	0.415213	0	0	0	0	1.49456	0.25	1.14101	0	0	0	0.0360844	0	0	0	0	0.353553
Isopentane	78-78-4	CCC(C)C		4.28446	2.27006	1.8021	0.816497	0	0	0	0	0	0	0	0.408248	0	0.408248	0	0	0	0	0	0	0	0	0	4.28446	2.27006	1.8021	0.816497	0	0	0	0	0	0	0	0.408248	0	0.408248	0	0	0	0	0	0	0	0	0
Isoprene	78-79-5	C=CC(=C)C		4.28446	2.27006	1.8021	0.816497	0	0	0	0	0	0	0	0.408248	0	0.408248	0	0	0	0	0	0	0	0	0	3.49156	1.55048	1.05048	0.348462	0	0	0	0	0	0	0	0.204124	0	0.144338	0	0	0	0	0	0	0	0	0.0597866
Isobutyl Alcohol	78-83-1	OCC(C)C		4.28446	2.27006	1.8021	0.816497	0	0	0	0	0	0	0	0.408248	0	0.408248	0	0	0	0	0	0	0	0	0	3.73167	1.87918	1.57642	0.365148	0	0	0	0	0	0	0	0.408248	0	0.182574	0	0	0	0	0	0	0	0	0.225674
Dichloropropane, 1,2-	78-87-5	ClCC(Cl)C		4.28446	2.27006	1.8021	0.816497	0	0	0	0	0	0	0	0.408248	0	0.408248	0	0	0	0	0	0	0	0	0	4.55224	2.44204	1.98872	0.987801	0	0	0	0	0	0	0	0.46291	0	0.524891	0	0	0	0	0	0	0	0	-0.0619806
Butyl alcohol, sec-	78-92-2	OC(C)CC		4.28446	2.27006	1.8021	0.816497	0	0	0	0	0	0	0	0.408248	0	0.408248	0	0	0	0	0	0	0	0	0	3.73167	1.9509	1.25727	0.590822	0	0	0	0	0	0	0	0.182574	0	0.182574	0	0	0	0	0	0	0	0	0
Methyl Ethyl Ketone (2-Butanone)	78-93-3	O=C(C)CC		4.28446	2.27006	1.8021	0.816497	0	0	0	0	0	0	0	0.408248	0	0.408248	0	0	0	0	0	0	0	0	0	3.61536	1.76478	1.05557	0.497891	0	0	0	0	0	0	0	0.144338	0	0.144338	0	0	0	0	0	0	0	0	0
Lactonitrile	78-97-7	N#CC(O)C		4.28446	2.27006	1.8021	0.816497	0	0	0	0	0	0	0	0.408248	0	0.408248	0	0	0	0	0	0	0	0	0	2.97178	1.34783	0.805073	0.186834	0	0	0	0	0	0	0	0.129099	0	0.057735	0	0	0	0	0	0	0	0	0.0713644
9,10-dimethylanthracene	781-43-1	C=1C=CC=2C(C1)=C(C=3C=CC=CC3C2C)C		11.121	7.78769	6.94257	6.4511	5.6227	4.73673	2.95992	2.0697	1.32304	0.930163	0.46302	0.929231	0	2.93145	0	0	0	0.203704	0	0	0	0.0185185	-2.00222	9.6188	5.6547	4.34117	3.47016	2.56442	1.83032	0.96079	0.55782	0.293106	0.175165	0.0721985	0.538675	0	1.44936	0	0	0	0.0711806	0	0	0	0.00347222	-0.910684
1,4-dimethylanthracene	781-92-0	C=1C=CC=2C=C3C(=CC2C1)C(=CC=C3C)C		11.121	7.75402	7.13565	6.30542	5.21634	4.68426	3.12732	2.16897	1.51028	1.08106	0.515277	1.0769	0	2.80972	0	0	0	0.194444	0	0	0	0.0231481	-1.73282	9.6188	5.64273	4.4443	3.31887	2.32236	1.79192	0.999599	0.576125	0.332973	0.202473	0.0814023	0.599679	0	1.30502	0	0	0	0.0694444	0	0	0	0.00405093	-0.705342
2,7-dimethylanthracene	782-23-0	C=1C=C(C=C2C=C3C=C(C=CC3=CC12)C)C		11.121	7.72035	7.34817	6.01508	5.09854	4.59669	3.14485	2.18631	1.70918	1.07329	0.611681	1.24402	0	2.49744	0	0	0	0.191638	0	0	0	0.0226805	-1.25343	9.6188	5.63077	4.55342	3.10659	2.23631	1.7058	0.991082	0.581128	0.386346	0.201693	0.102535	0.666667	0	1.09024	0	0	0	0.0689459	0	0	0	0.00400938	-0.423575
Hexythiazox	78587-05-0	O=C1SC(C2=CC=C(Cl)C=C2)C(N1C(=O)NC3CCCCC3)C		16.397	11.0586	10.0503	8.33643	7.12531	5.19036	3.22559	2.25193	1.46974	0.976325	0.585813	1.57051	0	3.59075	0	0	0.0785674	0.185395	0	0	0	0	-2.02024	14.6993	9.37598	7.78019	6.19029	4.64133	3.11159	1.66677	1.05231	0.616613	0.393979	0.236045	1.00474	0	2.34477	0	0	0.0912871	0.12984	0	0	0	0	-1.34003
Trichloroethane, 1,1,2-	79-00-5	ClCC(Cl)Cl		4.28446	2.27006	1.8021	0.816497	0	0	0	0	0	0	0	0.408248	0	0.408248	0	0	0	0	0	0	0	0	0	4.68614	2.51934	2.13104	1.04978	0	0	0	0	0	0	0	0.524891	0	0.59517	0	0	0	0	0	0	0	0	-0.0702794
Trichloroethylene	79-01-6	ClC=C(Cl)Cl		4.28446	2.27006	1.8021	0.816497	0	0	0	0	0	0	0	0.408248	0	0.408248	0	0	0	0	0	0	0	0	0	4.47903	2.07722	1.62484	0.742307	0	0	0	0	0	0	0	0.371154	0	0.420849	0	0	0	0	0	0	0	0	-0.049695
Acrylamide	79-06-1	O=C(N)C=C		4.28446	2.27006	1.8021	0.816497	0	0	0	0	0	0	0	0.408248	0	0.408248	0	0	0	0	0	0	0	0	0	2.77006	1.18972	0.606493	0.201184	0	0	0	0	0	0	0	0.0680414	0	0.0481125	0	0	0	0	0	0	0	0	0.0199289
Bromoacetic acid	79-08-3	O=C(O)CBr		4.28446	2.27006	1.8021	0.816497	0	0	0	0	0	0	0	0.408248	0	0.408248	0	0	0	0	0	0	0	0	0	4.02653	2.17001	1.0881	0.594003	0	0	0	0	0	0	0	0.0645497	0	0.126773	0	0	0	0	0	0	0	0	-0.0622234
Acrylic Acid	79-10-7	O=C(O)C=C		4.28446	2.27006	1.8021	0.816497	0	0	0	0	0	0	0	0.408248	0	0.408248	0	0	0	0	0	0	0	0	0	2.63992	1.12465	0.542362	0.17462	0	0	0	0	0	0	0	0.0527046	0	0.0372678	0	0	0	0	0	0	0	0	0.0154368
Chloroacetic Acid	79-11-8	O=C(O)CCl		4.28446	2.27006	1.8021	0.816497	0	0	0	0	0	0	0	0.408248	0	0.408248	0	0	0	0	0	0	0	0	0	3.19646	1.58307	0.79463	0.342948	0	0	0	0	0	0	0	0.0645497	0	0.0731925	0	0	0	0	0	0	0	0	-0.00864278
Methyl Acetate	79-20-9	O=C(OC)C		4.28446	2.27006	1.8021	0.816497	0	0	0	0	0	0	0	0.408248	0	0.408248	0	0	0	0	0	0	0	0	0	3.3165	1.3165	0.695706	0.287457	0	0	0	0	0	0	0	0.0833333	0	0.0833333	0	0	0	0	0	0	0	0	0
2,3-Dimethylbutane	79-29-8	CC(C)C(C)C		5.1547	2.64273	2.48803	1.33333	0	0	0	0	0	0	0	0.666667	0	1.33333	0	0	0	0	0	0	0	0	-0.666667	5.1547	2.64273	2.48803	1.33333	0	0	0	0	0	0	0	0.666667	0	1.33333	0	0	0	0	0	0	0	0	-0.666667
Tetrachloroethane, 1,1,2,2-	79-34-5	ClC(Cl)C(Cl)Cl		5.1547	2.64273	2.48803	1.33333	0	0	0	0	0	0	0	0.666667	0	1.33333	0	0	0	0	0	0	0	0	-0.666667	5.69027	2.95195	2.99647	1.71429	0	0	0	0	0	0	0	0.857143	0	1.94382	0	0	0	0	0	0	0	0	-1.08667
Dichloroacetic Acid	79-43-6	O=C(O)C(Cl)Cl		5.1547	2.64273	2.48803	1.33333	0	0	0	0	0	0	0	0.666667	0	1.33333	0	0	0	0	0	0	0	0	-0.666667	4.2006	2.02571	1.7352	0.560031	0	0	0	0	0	0	0	0.423858	0	0.437031	0	0	0	0	0	0	0	0	-0.0131724
Nitropropane, 2-	79-46-9	O=[N+]([O-])C(C)C		5.1547	2.64273	2.48803	1.33333	0	0	0	0	0	0	0	0.666667	0	1.33333	0	0	0	0	0	0	0	0	-0.666667	3.84106	1.77805	1.3791	0.421637	0	0	0	0	0	0	0	0.301232	0	0.296885	0	0	0	0	0	0	0	0	0.00434723
Oxytetracycline	79-57-2	O=C(N)C=1C(=O)C2(O)C(O)=C3C(=O)C=4C(O)=CC=CC4C(O)(C)C3C(O)C2C(C1O)N(C)C		24.7816	15.2	15.7058	13.8766	12.9666	10.5241	7.42677	5.59084	3.68581	2.62278	1.71292	4.07471	0.262892	10.53	0	0	0	0.164266	0	0	0	0.0131976	-6.45526	17.974	10.0786	9.06112	7.03647	5.60368	4.19576	2.75095	1.84175	1.10227	0.710005	0.395236	1.92065	0.0968246	4.2302	0	0	0	0.086988	0	0	0	0.00497574	-2.30955
Triphenylphosphine Oxide	791-28-6	O=P(C=1C=CC=CC1)(C=2C=CC=CC2)C=3C=CC=CC3		13.8387	9.81552	8.37083	7.45447	6.17379	5.00382	2.7392	2.07395	1.25	0.707107	0.375	1.02924	0.096225	3.36785	0	0	0	0.306186	0	0	0	0	-2.33861	11.9101	8.29223	7.38366	6.43548	5.03138	3.66458	2.22963	1.3964	0.745356	0.344265	0.149071	1.24932	0.0684653	3.24891	0	0	0	0.096225	0	0	0	0	-1.99959
Fluazifop-p-butyl	79241-46-6	O=C(OCCCC)C(OC1=CC=C(OC2=NC=C(C=C2)C(F)(F)F)C=C1)C		19.8636	12.791	11.8922	8.64403	6.19739	4.81884	3.27499	2.24049	1.54914	1.01292	0.656309	2.59414	0.288675	4.18895	0	0	0	0.166667	0	0	0	0	-1.59481	14.9542	8.43761	5.73747	3.49682	2.00204	1.24788	0.62814	0.361431	0.180808	0.0955066	0.0510162	0.572225	0.0134987	0.878165	0	0	0	0.0492944	0	0	0	0	-0.30594
Thifensulfuron-methyl	79277-27-3	O=C(OC)C=1SC=CC1S(=O)(=O)NC(=O)NC2=NC(=NC(=N2)C)OC		18.6125	11.7624	11.0729	8.27372	7.06862	4.60741	3.0552	1.57994	1.08055	0.577829	0.383477	2.52571	0.204124	4.35771	0	0	0.117851	0.0680414	0	0	0	0	-1.832	14.8953	8.89087	6.92505	5.04809	3.9024	2.30128	1.26891	0.615084	0.357774	0.185242	0.10049	1.06752	0.051031	2.14248	0	0	0.102062	0.0111803	0	0	0	0	-1.07496
Fluazinam	79622-59-6	O=[N+]([O-])C=1C=C(C(Cl)=C(C1NC2=NC=C(C=C2Cl)C(F)(F)F)[N+](=O)[O-])C(F)(F)F		22.309	13.1408	14.3095	9.69733	7.91365	6.09275	5.02614	2.82733	1.79632	1.14182	0.818729	4.639	0.57735	7.27483	0	0	0	0.113402	0	0	0	0	-2.63582	14.7423	7.62048	5.95517	3.98568	2.6179	1.63246	0.932484	0.466243	0.225258	0.126728	0.0599191	1.04257	0.0269975	1.90242	0	0	0	0.0366761	0	0	0	0	-0.859849
Hexaconazole	79983-71-4	ClC1=CC=C(C(Cl)=C1)C(O)(CN2N=CN=C2)CCCC		14.5876	9.54866	8.61419	6.65786	5.59414	3.60844	2.58756	1.4872	0.873525	0.509452	0.225085	1.64894	0.144338	3.22964	0	0	0.144338	0.0680414	0	0	0	0	-1.5807	12.7718	7.30877	5.696	3.81435	2.80175	1.69192	1.08275	0.53779	0.265776	0.137478	0.0435366	0.901381	0.0559017	1.55535	0	0	0.0298142	0.0240563	0	0	0	0	-0.653972
Bisphenol A	80-05-7	OC1=CC=C(C=C1)C(C2=CC=C(O)C=C2)(C)C		12.4663	7.99804	7.73496	6.13611	4.34153	3.37096	2.40544	1.08662	0.520171	0.285904	0.217456	1.77671	0.166667	3.72807	0	0	0	0.166667	0	0	0	0	-1.95136	10.0132	5.58995	4.71875	3.17799	1.92286	1.19928	0.683928	0.293033	0.102884	0.0469786	0.0238389	1.06574	0.125	1.93595	0	0	0	0.0555556	0	0	0	0	-0.870212
Sulfonylbis(4-chlorobenzene), 1,1'-	80-07-9	O=S(=O)(C1=CC=C(Cl)C=C1)C2=CC=C(Cl)C=C2		12.4663	7.99804	7.73496	6.13611	4.34153	3.37096	2.40544	1.08662	0.520171	0.285904	0.217456	1.77671	0.166667	3.72807	0	0	0	0.166667	0	0	0	0	-1.95136	10.9278	7.00137	6.23383	4.53737	2.8765	2.25903	1.55358	0.718579	0.345459	0.161796	0.122305	1.24034	0.051031	2.25835	0	0	0	0.0555556	0	0	0	0	-1.01801
Methyl Methacrylate	80-62-6	O=C(OC)C(=C)C		5.86181	3.18074	2.62955	1.78202	0.471405	0	0	0	0	0	0	0.569036	0	1.27614	0	0	0	0	0	0	0	0	-0.707107	4.5236	1.92005	1.27191	0.533857	0.174231	0	0	0	0	0	0	0.218443	0	0.257134	0	0	0	0	0	0	0	0	-0.0386903
Etofenprox	80844-07-1	O(C=1C=CC=CC1)C2=CC=CC(=C2)COCC(C3=CC=C(OCC)C=C3)(C)C		19.8218	13.5648	12.0255	9.36516	7.46414	5.63108	3.70965	2.59251	1.80146	1.02196	0.76069	2.01131	0.204124	3.74524	0	0	0	0.268729	0	0	0	0	-1.73393	16.8516	9.69603	7.39659	4.55578	2.99976	1.84433	1.02273	0.603829	0.349401	0.15681	0.0987525	1.36242	0.176777	1.82909	0	0	0	0.0876306	0	0	0	0	-0.466673
Warfarin	81-81-2	O=C1OC=2C=CC=CC2C(O)=C1C(C=3C=CC=CC3)CC(=O)C		16.397	11.0754	10.0493	8.07523	7.24191	5.97095	4.01548	2.58091	1.83285	1.2139	0.625963	1.55301	0	3.43043	0	0	0	0.230756	0	0	0	0.0113402	-1.87742	12.6526	7.36729	5.51737	3.86185	2.81456	1.96823	1.05767	0.603823	0.351121	0.189532	0.0791415	0.643456	0	1.29024	0	0	0	0.0726105	0	0	0	0.00141753	-0.646783
Tetrafluoroethane, 1,1,1,2-	811-97-2	FCC(F)(F)F		5.20711	2.56066	2.91421	1.06066	0	0	0	0	0	0	0	1.56066	0.353553	1.06066	0	0	0	0	0	0	0	0	0.5	2.71896	1.18776	0.748808	0.151523	0	0	0	0	0	0	0	0.17852	0.0190901	0.0572703	0	0	0	0	0	0	0	0	0.12125
Imazapyr Acid	81334-34-1	O=C(O)C=1C=CC=NC1C2=NC(C(=O)N2)(C)C(C)C		14.2067	8.8589	8.61766	7.13969	5.30495	3.89154	2.53647	1.77448	1.00731	0.51993	0.233859	1.95773	0.117851	5.18726	0	0	0.0833333	0.0833333	0	0	0	0	-3.22953	10.9675	5.95959	4.92148	3.42234	1.81507	1.06804	0.584777	0.326755	0.161296	0.0688247	0.025663	1.01911	0.0645497	2.28615	0	0	0.0279508	0.0215166	0	0	0	0	-1.26704
Imazaquin	81335-37-7	O=C(O)C=1C=C2C=CC=CC2=NC1C3=NC(C(=O)N3)(C)C(C)C		16.7757	10.8252	10.6092	9.0311	6.96611	5.6499	4.09505	3.04514	2.11572	1.40869	0.760591	2.29106	0.117851	6.0515	0	0	0.0833333	0.138889	0	0	0	0.0138889	-3.76044	13.1222	7.37436	6.09915	4.3386	2.50797	1.64678	0.962391	0.571742	0.335793	0.191017	0.0900653	1.167	0.0645497	2.59548	0	0	0.0279508	0.0439152	0	0	0	0.00179305	-1.42849
Imazethapyr	81335-77-5	O=C(O)C=1C=C(C=NC1C2=NC(C(=O)N2)(C)C(C)C)CC		15.7841	9.79075	9.42053	7.90587	5.74611	4.40785	3.13882	2.11698	1.23281	0.755138	0.371239	2.16186	0.117851	5.63591	0	0	0.0833333	0.0680414	0	0	0	0	-3.47406	12.5973	6.93094	5.6152	3.9672	2.1016	1.30907	0.784803	0.426836	0.214012	0.123688	0.0588235	1.13696	0.0645497	2.51005	0	0	0.0279508	0.0186339	0	0	0	0	-1.37309
Fluroxypyr	81406-37-3	O=C(OC(C)CCCCCC)COC1=NC(F)=C(Cl)C(N)=C1Cl		17.4054	10.8623	9.42315	7.35983	5.05468	3.41112	2.19021	1.36136	0.725019	0.494697	0.254543	1.55707	0	3.54136	0	0	0	0.0453609	0	0	0	0	-1.98429	14.7151	8.24177	5.94382	3.88991	2.28524	1.2577	0.6896	0.365418	0.140224	0.0770285	0.0382723	0.669136	0	1.25855	0	0	0	0.0139754	0	0	0	0	-0.589413
Clomazone	81777-89-1	O=C1N(OCC1(C)C)CC=2C=CC=CC2Cl		11.7591	7.50484	7.33353	5.99385	4.12721	3.02738	1.78808	1.10521	0.743633	0.416978	0.222923	1.78618	0.204124	3.78752	0	0	0.0833333	0.0833333	0	0	0	0	-2.00135	10.1212	5.56661	4.9977	3.02722	1.79152	1.13379	0.570278	0.344573	0.183312	0.0791402	0.0376922	1.33303	0.176777	1.69994	0	0	0.0322749	0.0277778	0	0	0	0	-0.366915
Pentachloronitrobenzene	82-68-8	O=[N+]([O-])C=1C(Cl)=C(Cl)C(Cl)=C(Cl)C1Cl		11.0415	6.37479	6.11695	5.30142	3.83058	2.21159	1.14856	0.424596	0.0855334	0	0	1.40669	0	3.83058	0	0	0	0.037037	0	0	0	0	-2.42388	9.93318	4.92349	4.06545	3.626	2.02002	1.01001	0.458131	0.133492	0.0129387	0	0	0.801853	0	2.38676	0	0	0	0.015625	0	0	0	0	-1.5849
Triasulfuron	82097-50-5	O=C(NC1=NC(=NC(=N1)C)OC)NS(=O)(=O)C=2C=CC=CC2OCCCl		19.1565	12.3517	11.2794	8.167	7.17409	5.00403	3.3384	2.00412	1.19016	0.691067	0.429422	2.32059	0.204124	3.77863	0	0	0	0.151375	0	0	0	0	-1.45804	15.4651	9.25482	6.76552	4.35979	2.98025	1.87677	1.08039	0.606418	0.289331	0.1626	0.0878489	0.931682	0.051031	1.59089	0	0	0	0.0389581	0	0	0	0	-0.659204
Bis(trifluoromethylsulfonyl)amine (TFSI)	82113-65-3	O=S(=O)(NS(=O)(=O)C(F)(F)F)C(F)(F)F		12.7071	6.20711	8.44454	4.94454	1.63518	1.32583	0.397748	0	0	0	0	4.41421	0.853553	8.38909	0	0	0	0	0	0	0	0	-3.97487	7.85027	5.58338	5.58792	3.803	2.15029	1.11958	0.241071	0	0	0	0	1.48713	0.168192	2.35179	0	0	0	0	0	0	0	0	-0.864657
Hexamethylene Diisocyanate, 1,6-	822-06-0	O=C=NCCCCCCN=C=O		9.07107	5.91421	3.82843	2.45711	1.56066	0.978553	0.603553	0.364277	0.213388	0.119638	0.0625	0	0	0	0	0	0	0	0	0	0	0	0	6.95356	3.98792	2.36023	1.41893	0.826561	0.459467	0.236504	0.113177	0.0478218	0.0164562	0.0051031	0	0	0	0	0	0	0	0	0	0	0	0
Toluenediamine, 2,6-	823-40-5	NC1=CC=CC(N)=C1C		6.85337	4.21521	3.74459	3.11407	1.84843	1.0721	0.526099	0.136083	0	0	0	0.663855	0	1.73397	0	0	0	0.0680414	0	0	0	0	-1.07011	5.38675	2.82137	2.06147	1.41759	0.672115	0.344231	0.119706	0.0277778	0	0	0	0.291667	0	0.6349	0	0	0	0.0240563	0	0	0	0	-0.343234
Isoxaben	82558-50-7	O=C(NC=1ON=C(C1)C(C)(CC)CC)C=2C(OC)=CC=CC2OC		17.7423	11.484	9.79503	8.79161	6.72612	4.5979	2.92516	1.93724	1.11516	0.769882	0.499251	1.83119	0.144338	4.75843	0	0	0.117851	0.0680414	0	0	0	0	-2.92723	14.8038	7.98186	5.83583	4.58081	2.48019	1.27966	0.665697	0.34593	0.16391	0.0976186	0.0586444	1.08341	0.125	2.45386	0	0	0.0263523	0.0240563	0	0	0	0	-1.37045
Biphenthrin	82657-04-3	O=C(OCC1=CC=CC(C=2C=CC=CC2)=C1C)C3C(C=C(Cl)C(F)(F)F)C3(C)C		21.397	13.5307	13.6231	10.4508	7.59306	5.90348	3.86052	2.57429	1.66545	1.05616	0.727274	3.59248	0.455342	6.5291	0.166667	0	0	0.170103	0	0	0	0	-2.93662	17.1422	9.66044	8.30782	5.83562	3.56539	2.39988	1.27447	0.664167	0.376232	0.207983	0.121523	1.81872	0.180165	3.09239	0.166667	0	0	0.0561313	0	0	0	0	-1.27367
Acenaphthene	83-32-9	C=1C=C2C=CC=C3C2=C(C1)CC3		7.96626	5.94949	5.29675	4.8409	4.45502	3.55218	2.3533	1.66652	1.16373	0.615249	0.309086	0.611111	0	1.75586	0	0	0.096225	0.136083	0	0	0.0392837	0.0138889	-1.14475	6.87832	4.44514	3.43239	2.74096	2.18778	1.46616	0.846108	0.515995	0.308808	0.132222	0.0593402	0.349957	0	0.878597	0	0	0.0625	0.0481125	0	0	0.0120281	0.00231481	-0.52864
Rotenone	83-79-4	[H]C12OC=3C(=CC=C4OC(C(=C)C)CC43)C(=O)C2([H])C5=CC(OC)=C(OC)C=C5OC1		20.2837	14.0116	13.0461	12.0051	10.5364	9.2355	7.40666	5.77084	4.62115	3.55595	2.53904	2.18123	0	5.98952	0	0	0.096225	0.212028	0	0	0.0160375	0.0243796	-3.80829	16.6123	9.58967	7.63015	5.86899	4.3408	3.24947	2.16631	1.43299	0.968749	0.623769	0.375815	1.05657	0	2.34992	0	0	0.0416667	0.0827333	0	0	0.00347222	0.00464983	-1.29336
4-methylphenanthrene	832-64-4	C=1C=CC2=C(C1)C=CC3=CC=CC(=C32)C		10.2507	7.36017	6.53136	5.80628	5.18952	4.39454	2.84023	2.00347	1.3996	0.962193	0.473131	0.816229	0	2.2521	0	0	0	0.20693	0	0	0	0.0252291	-1.43587	8.69615	5.23205	3.95972	2.9776	2.24684	1.58602	0.858606	0.502303	0.292547	0.167283	0.069013	0.445673	0	1.02849	0	0	0	0.0726674	0	0	0	0.0043195	-0.582817
1-methylphenanthrene	832-69-9	C=1C=CC2=C(C1)C=CC3=C2C=CC=C3C		10.2507	7.36017	6.52164	5.86637	5.12079	4.30543	2.85974	2.0624	1.43577	0.96626	0.461295	0.810617	0	2.3318	0	0	0	0.20693	0	0	0	0.0252291	-1.52118	8.69615	5.23205	3.95673	3.00465	2.19748	1.54446	0.86956	0.522577	0.301304	0.168019	0.0669763	0.444177	0	1.05801	0	0	0	0.0726674	0	0	0	0.0043195	-0.613835
3-methylphenanthrene	832-71-3	C=1C=CC2=C(C1)C=CC=3C=CC(=CC32)C		10.2507	7.34334	6.6279	5.73635	4.95695	4.43373	2.92431	1.99847	1.44729	0.994049	0.458683	0.894174	0	2.17963	0	0	0	0.20693	0	0	0	0.0252291	-1.28545	8.69615	5.22607	4.01129	2.90221	2.11589	1.59747	0.886135	0.5016	0.305326	0.174351	0.0667418	0.477671	0	0.951487	0	0	0	0.0726674	0	0	0	0.0043195	-0.473816
Ametryn	834-12-8	N=1C(=NC(=NC1NCC)NC(C)C)SC		11.2591	7.1514	6.13166	4.07901	3.53929	2.514	1.82104	1.05676	0.53597	0.148502	0.0392837	1.02062	0	1.40912	0	0	0	0.0680414	0	0	0	0	-0.388501	10.3508	6.18279	4.07209	2.09786	1.36322	0.833946	0.551914	0.308304	0.105992	0.0361576	0.0051031	0.51115	0	0.553509	0	0	0	0.0111803	0	0	0	0	-0.0423598
Uniconazole-P	83657-17-4	ClC1=CC=C(C=C1)C=C(N2N=CN=C2)C(O)C(C)(C)C		14.7507	9.37603	9.22469	6.75451	4.78231	3.61371	2.35476	1.45804	1.00264	0.573385	0.232332	2.32824	0.288675	3.8198	0	0	0.144338	0.0833333	0	0	0	0	-1.49156	12.5415	6.75762	6.1658	3.22029	1.91132	1.27266	0.690088	0.350162	0.199101	0.117864	0.0302019	1.84805	0.288675	1.76759	0	0	0.0298142	0.0277778	0	0	0	0	0.0804607
Bensulfuron-methyl	83055-99-6	O=C(OC)C=1C=CC=CC1CS(=O)(=O)NC(=O)NC2=NC(OC)=CC(=N2)OC		20.7338	13.2735	12.1289	8.94895	7.49247	5.3986	3.64358	2.25768	1.29399	0.736807	0.462311	2.64661	0.25	4.0045	0	0	0	0.151375	0	0	0	0	-1.3579	16.0708	9.37644	6.96257	4.52659	3.20016	2.0645	1.18219	0.658388	0.343936	0.18422	0.102533	1.02229	0.0721688	1.42432	0	0	0	0.0422115	0	0	0	0	-0.402025
Teflubenzuron	83121-18-0	O=C(NC(=O)C=1C(F)=CC=CC1F)NC2=CC(Cl)=C(F)C(Cl)=C2F		18.0161	11.2181	10.5671	8.74376	6.87814	4.32848	2.93834	1.44222	0.94212	0.54321	0.379638	2.08661	0	4.96643	0	0	0	0.113402	0	0	0	0	-2.87982	12.9055	6.86944	5.13797	3.37458	2.15331	1.14498	0.601359	0.223371	0.117461	0.0562545	0.0342386	0.745731	0	1.37193	0	0	0	0.0420985	0	0	0	0	-0.626199
Anthraquinone, 9,10-	84-65-1	O=C1C=2C=CC=CC2C(=O)C=3C=CC=CC13		11.121	7.78769	6.94257	6.4511	5.6227	4.73673	2.95992	2.0697	1.32304	0.930163	0.46302	0.929231	0	2.93145	0	0	0	0.203704	0	0	0	0.0185185	-2.00222	8.4353	5.06295	3.74942	2.83263	2.04841	1.43968	0.758408	0.44606	0.250105	0.140036	0.0551252	0.390737	0	0.959773	0	0	0	0.0711806	0	0	0	0.00347222	-0.569036
Diethyl Phthalate	84-66-2	O=C(OCC)C=1C=CC=CC1C(=O)OCC		11.9663	7.70191	6.14408	4.8247	3.94008	2.69947	1.52689	0.939218	0.397995	0.232731	0.0751974	0.74357	0	1.94548	0	0	0	0.0833333	0	0	0	0	-1.20191	9.35661	5.13541	2.98652	1.91776	1.25681	0.739976	0.347361	0.168737	0.0677208	0.0298849	0.00728302	0.227671	0	0.505391	0	0	0	0.0277778	0	0	0	0	-0.27772
Ethylphthalyl Ethyl Glycolate	84-72-0	O=C(OCC(=O)OCC)C=1C=CC=CC1C(=O)OCC		14.9578	9.59575	7.82661	5.97696	4.66928	3.28544	1.8652	1.25109	0.674769	0.420644	0.232269	1.03225	0	2.35373	0	0	0	0.0833333	0	0	0	0	-1.32149	11.3802	6.18589	3.64721	2.26876	1.45284	0.817119	0.387392	0.204249	0.0945355	0.0464568	0.0204592	0.286596	0	0.571114	0	0	0	0.0277778	0	0	0	0	-0.284518
Dibutyl Phthalate	84-74-2	O=C(OCCCC)C=1C=CC=CC1C(=O)OCCCC		14.7947	9.70191	7.5583	5.8627	4.46202	3.31808	2.07509	1.24197	0.746194	0.496001	0.238281	0.74357	0	1.94548	0	0	0	0.0833333	0	0	0	0	-1.20191	12.185	7.13541	4.52453	2.82899	1.61303	0.969862	0.519341	0.285608	0.159485	0.0834034	0.0379818	0.227671	0	0.505391	0	0	0	0.0277778	0	0	0	0	-0.27772
Quinchlorac	84087-01-4	O=C(O)C1=C(Cl)C=CC2=CC(Cl)=CN=C21		10.9996	7.09222	6.71816	5.21747	4.60364	3.54363	2.18626	1.6072	0.770614	0.44082	0.138141	1.27157	0	2.6231	0	0	0	0.123597	0	0	0	0.0113402	-1.35153	8.87986	4.82014	3.79643	2.50419	1.75337	1.15107	0.612985	0.373951	0.134135	0.0626478	0.0147042	0.600024	0	1.02386	0	0	0	0.0394672	0	0	0	0.00155282	-0.42384
Phenanthrene	85-01-8	C=1C=CC2=C(C1)C=CC=3C=CC=CC32		9.38047	6.94949	5.99413	5.39393	4.74499	4.10802	2.57774	1.87205	1.31293	0.895762	0.39869	0.605499	0	1.82649	0	0	0	0.222222	0	0	0	0.0277778	-1.22099	7.7735	4.81538	3.50783	2.6542	1.95481	1.40903	0.735512	0.44245	0.256689	0.144508	0.0523115	0.311004	0	0.777511	0	0	0	0.0763889	0	0	0	0.00462963	-0.466506
Phthalic Anhydride	85-44-9	O=C1OC(=O)C=2C=CC=CC12		7.84493	5.28769	4.80244	4.08023	3.53726	2.50979	1.24911	0.765811	0.395213	0.145629	0	0.74357	0	1.88432	0	0	0.0785674	0.0833333	0	0	0.0196419	0	-1.14074	5.53415	3.14385	2.22256	1.55229	1.03326	0.586029	0.228285	0.108072	0.0454948	0.00810185	0	0.227671	0	0.488132	0	0	0.0255155	0.0277778	0	0	0.00283506	0	-0.260462
Butyl Benzyl Phthalate	85-68-7	O=C(OCC=1C=CC=CC1)C=2C=CC=CC2C(=O)OCCCC		16.4934	11.2195	9.1439	7.35468	5.72011	4.47737	2.55774	1.66911	1.09044	0.774795	0.449974	0.947694	0	2.3785	0	0	0	0.185395	0	0	0	0	-1.4308	13.1576	7.69254	5.09679	3.31069	2.02694	1.26642	0.595687	0.328884	0.186751	0.104925	0.0543734	0.345522	0	0.689587	0	0	0	0.0598528	0	0	0	0	-0.344065
Butylphthalyl Butylglycolate	85-70-1	O=C(OCC(=O)OCCCC)C=1C=CC=CC1C(=O)OCCCC		17.7862	11.5958	9.24082	7.01497	5.18025	3.94321	2.43347	1.4778	0.938158	0.633652	0.347688	1.03225	0	2.35373	0	0	0	0.0833333	0	0	0	0	-1.32149	14.2086	8.18589	5.18521	3.17999	1.8003	1.07252	0.568607	0.288392	0.157008	0.086167	0.043081	0.286596	0	0.571114	0	0	0	0.0277778	0	0	0	0	-0.284518
Flusilazole	85509-19-9	FC1=CC=C(C=C1)[Si](C2=CC=C(F)C=C2)(C)CN3N=CN=C3		15.5791	10.5763	9.77402	8.10021	6.34225	4.76873	3.45459	2.15388	1.38616	0.828513	0.517806	1.76292	0.117851	3.96078	0	0	0.144338	0.166667	0	0	0	0	-2.19786	13.0782	9.63038	9.5741	8.07919	5.9376	4.09958	2.79741	1.55803	0.742909	0.351157	0.154061	2.40846	0.265165	5.32858	0	0	0.0298142	0.0555556	0	0	0	0	-2.92012
Pyrimidinecarboxylic acid, 4-, 6-amino-5-chloro-2-cyclopropyl-, methyl ester	858954-83-3	O=C(OC)C1=NC(=NC(N)=C1Cl)C2CC2		10.9996	7.13023	6.4547	5.19722	3.68421	2.78036	1.81961	1.0605	0.4124	0.0935773	0.0185185	1.13327	0	2.81143	0.288675	0	0	0.0555556	0	0	0	0	-1.67816	8.91373	4.92172	3.77345	2.29934	1.31679	0.818194	0.485973	0.244218	0.0714423	0.0141397	0.00329404	0.505927	0	0.931765	0.288675	0	0	0.0125	0	0	0	0	-0.425838
Nitrosodiphenylamine, N-	86-30-6	O=NN(C=1C=CC=CC1)C=2C=CC=CC2		10.5102	7.41501	5.86828	4.98206	4.17621	3.17931	1.57454	1.08278	0.647792	0.272166	0.144338	0.469416	0	1.42054	0	0	0	0.204124	0	0	0	0	-0.951124	8.07618	4.65115	3.06455	2.08318	1.38174	0.873893	0.332011	0.187248	0.093293	0.0382517	0.0165635	0.199071	0	0.449217	0	0	0	0.06415	0	0	0	0	-0.250146
Azinphos-methyl	86-50-0	O=C1C=2C=CC=CC2N=NN1CSP(=S)(OC)OC		13.8805	9.09347	7.96138	7.12082	4.87222	3.68946	2.57483	1.72536	1.13564	0.808735	0.41538	1.58864	0.176777	3.80316	0	0	0	0.138889	0	0	0	0.0138889	-2.21452	12.874	9.50922	9.97527	8.01799	4.00199	2.56152	1.6819	1.03794	0.693197	0.442729	0.224781	2.44396	0.33541	4.69149	0	0	0	0.0389581	0	0	0	0.00124226	-2.24753
Fluorene	86-73-7	C=1C=CC2=C(C1)C=3C=CC=CC3C2		8.67336	6.44949	5.65248	5.09118	4.57417	3.82056	2.41376	1.75954	1.23734	0.570777	0.326025	0.605499	0	1.78324	0	0	0.0785674	0.166667	0	0	0.0392837	0	-1.17774	7.32591	4.61181	3.49107	2.7058	2.07961	1.44969	0.787855	0.478145	0.28223	0.105015	0.0501001	0.348462	0	0.864057	0	0	0.0441942	0.0555556	0	0	0.00982093	0	-0.515596
Naphthaleneacetamide, 1-	86-86-2	O=C(N)CC1=CC=CC=2C=CC=CC21		9.96626	6.77086	6.02892	4.49735	3.96981	3.23575	1.9626	1.25191	0.82172	0.46973	0.157331	0.877664	0	1.59476	0	0	0	0.151375	0	0	0	0.0170104	-0.717094	7.73416	4.52127	3.28136	2.24462	1.63435	1.09503	0.543112	0.286946	0.150476	0.0714538	0.0196487	0.340898	0	0.665282	0	0	0	0.051834	0	0	0	0.00267292	-0.324384
Naphthylacetic Acid, 1-	86-87-3	O=C(O)CC1=CC=CC=2C=CC=CC21		9.96626	6.77086	6.02892	4.49735	3.96981	3.23575	1.9626	1.25191	0.82172	0.46973	0.157331	0.877664	0	1.59476	0	0	0	0.151375	0	0	0	0.0170104	-0.717094	7.60402	4.4562	3.20879	2.22161	1.60956	1.07497	0.528209	0.278684	0.144599	0.0687988	0.0184848	0.322114	0	0.65589	0	0	0	0.051834	0	0	0	0.00267292	-0.333776
Primisulfuron-methyl	86209-51-0	O=C(OC)C=1C=CC=CC1S(=O)(=O)NC(=O)NC2=NC(OC(F)F)=CC(=N2)OC(F)F		23.1814	14.5121	14.0382	9.41777	8.42908	5.8453	4.29439	2.49478	1.95143	0.852899	0.727599	3.25766	0.204124	4.76306	0	0	0	0.151375	0	0	0	0	-1.5054	16.0302	9.29702	6.82322	4.52224	3.15044	1.92229	1.04876	0.534123	0.290906	0.15577	0.0902355	1.01852	0.051031	1.76072	0	0	0	0.0422115	0	0	0	0	-0.742202
Trichlorobenzene, 1,2,3-	87-61-6	ClC1=CC=CC(Cl)=C1Cl		6.85337	4.21521	3.74459	3.11407	1.84843	1.0721	0.526099	0.136083	0	0	0	0.663855	0	1.73397	0	0	0	0.0680414	0	0	0	0	-1.07011	6.63373	3.44486	2.72801	2.13508	1.00092	0.457047	0.225522	0.061859	0	0	0	0.469064	0	1.20889	0	0	0	0.0240563	0	0	0	0	-0.739828
Hexachlorobutadiene	87-68-3	ClC(Cl)=C(Cl)C(Cl)=C(Cl)Cl		8.3094	4.4641	4.20627	2.93248	1.21424	0.444444	0	0	0	0	0	1.05157	0	2.42849	0	0	0	0	0	0	0	0	-1.37692	8.80336	4.15168	3.8035	2.52006	0.92633	0.321429	0	0	0	0	0	0.92633	0	2.15638	0	0	0	0	0	0	0	0	-1.23005
Hexabromobenzene	87-82-1	BrC=1C(Br)=C(Br)C(Br)=C(Br)C1Br		9.4641	5.4641	5.1547	4.97607	2.87293	1.65869	0.829345	0.222222	0	0	0	1.1547	0	3.64273	0	0	0	0.037037	0	0	0	0	-2.48803	14.7838	7.39188	6.64188	9.10666	4.55333	2.27666	1.09146	0.361607	0	0	0	1.47297	0	7.25869	0	0	0	0.015625	0	0	0	0	-5.78571
Cyclohexane, 1,2,3,4,5-pentabromo-6-chloro-	87-84-3	ClC1C(Br)C(Br)C(Br)C(Br)C1Br		9.4641	5.4641	5.1547	4.97607	2.87293	1.65869	0.829345	0.222222	0	0	0	1.1547	0	3.64273	0	0	0	0.037037	0	0	0	0	-2.48803	14.4178	8.32412	8.45717	11.5102	6.64543	3.83674	2.08684	0.736386	0	0	0	2.10804	0	10.0869	0	0	0	0.037037	0	0	0	0	-7.97886
Pentachlorophenol	87-86-5	ClC=1C(Cl)=C(Cl)C(O)=C(Cl)C1Cl		9.4641	5.4641	5.1547	4.97607	2.87293	1.65869	0.829345	0.222222	0	0	0	1.1547	0	3.64273	0	0	0	0.037037	0	0	0	0	-2.48803	9.11668	4.55834	3.80834	3.44343	1.72172	0.860858	0.383554	0.0962038	0	0	0	0.764585	0	2.30385	0	0	0	0.015625	0	0	0	0	-1.53926
2-Methylnonane	871-83-0	CCCCCCCC(C)C		7.81999	4.77006	3.59674	1.88503	1.15614	0.692514	0.401293	0.216506	0.144338	0	0	0.408248	0	0.288675	0	0	0	0	0	0	0	0	0.119573	7.81999	4.77006	3.59674	1.88503	1.15614	0.692514	0.401293	0.216506	0.144338	0	0	0.408248	0	0.288675	0	0	0	0	0	0	0	0	0.119573
Diethofencarb	87130-20-9	O=C(OC(C)C)NC1=CC=C(OCC)C(OCC)=C1		14.2507	9.06208	7.74701	5.17686	4.58318	3.10238	2.12673	1.4203	0.873413	0.477476	0.258583	1.23438	0	1.87026	0	0	0	0.0680414	0	0	0	0	-0.635877	11.8566	6.4365	4.1066	2.13253	1.49026	0.867794	0.478884	0.258595	0.12103	0.0534509	0.0276941	0.478553	0	0.557157	0	0	0	0.0240563	0	0	0	0	-0.0786039
1-Decene	872-05-9	C=CCCCCCCCC		7.65685	4.91421	3.12132	1.95711	1.20711	0.728553	0.426777	0.239277	0.125	0.0625	0	0	0	0	0	0	0	0	0	0	0	0	0	7.2342	4.5236	2.84512	1.7618	1.06901	0.630901	0.357726	0.19045	0.0871154	0.0360844	0	0	0	0	0	0	0	0	0	0	0	0	0
2-Ethylthiophene	872-55-9	S1C=CC=C1CC		5.11288	3.43185	2.55873	2.0521	1.41861	0.492799	0.204124	0	0	0	0	0.204124	0	0.492799	0	0	0.144338	0	0	0	0	0	-0.288675	5.1639	3.33548	2.46516	1.94929	1.16949	0.379046	0.166667	0	0	0	0	0.25	0	0.538675	0	0	0.117851	0	0	0	0	0	-0.288675
1,3-Dimethyl-4-Ethylbenzene	874-41-9	C=1C=C(C(=CC1C)C)CC		7.56048	4.73638	4.06384	3.13353	2.33458	1.3943	0.830067	0.144338	0.0481125	0	0	0.691044	0	1.40924	0	0	0	0.0680414	0	0	0	0	-0.718198	6.93916	3.79869	2.78349	1.879	1.24249	0.600847	0.345352	0.051031	0.0170104	0	0	0.413066	0	0.759098	0	0	0	0.0240563	0	0	0	0	-0.346032
Sedaxane	874967-67-6	O=C(NC=1C=CC=CC1C2CC2C3CC3)C4=CN(N=C4C(F)F)C		16.8446	11.5417	10.9705	8.27284	7.08193	5.61195	3.29516	2.1687	1.58064	1.01067	0.665966	1.87146	0	3.84158	0.524377	0	0.096225	0.0833333	0	0	0	0	-1.97013	13.3761	8.26261	6.78723	4.46007	3.34038	2.13713	1.12665	0.700017	0.414956	0.230224	0.125214	0.920562	0	1.62959	0.524377	0	0.0288675	0.0277778	0	0	0	0	-0.709024
Flumiclorac pentyl	87546-18-7	O=C(OCCCCC)COC1=CC(=C(F)C=C1Cl)N2C(=O)C3=C(C2=O)CCCC3		20.9659	13.9348	12.2895	10.369	8.5926	6.84636	4.64571	3.33558	2.27353	1.50069	0.942411	1.83101	0	4.68651	0	0	0.06415	0.138889	0	0	0.0160375	0	-2.8555	17.019	10.1972	7.46742	5.28441	3.67997	2.47993	1.40273	0.864336	0.512273	0.284625	0.162617	0.724584	0	1.57535	0	0	0.0279508	0.0833333	0	0	0.00698771	0	-0.850769
Isofetamid	875915-78-9	O=C(NC(C(=O)C1=CC=C(OC(C)C)C=C1C)(C)C)C=2SC=CC2C		18.7757	11.6139	11.4805	8.5307	6.92076	4.26912	2.77994	1.77217	1.13926	0.607923	0.233432	2.80879	0.204124	5.24247	0	0	0.117851	0.0680414	0	0	0	0	-2.43368	16.4136	9.1823	7.90044	4.89153	3.39604	1.86823	0.982895	0.518156	0.306201	0.162612	0.049171	1.66974	0.125	2.48057	0	0	0.102062	0.0240563	0	0	0	0	-0.810823
Dimethenamid	87674-68-8	O=C(N(C1=C(SC=C1C)C)C(C)COC)CCl		12.9996	8.02327	6.83811	5.53803	4.46975	3.03738	1.42011	0.739165	0.352013	0.109511	0.032075	1.16503	0	2.83968	0	0	0.096225	0	0	0	0	0	-1.67465	12.1913	6.85555	5.37628	3.83897	2.86162	1.85547	0.75822	0.397646	0.193228	0.0580456	0.0131762	0.818099	0	1.69965	0	0	0.0883884	0	0	0	0	0	-0.88155
1,2,4-Triethylbenzene	877-44-1	C=1C=C(C(=CC1CC)CC)CC		8.97469	5.81239	4.42398	3.87456	2.83218	2.06468	1.19622	0.570296	0.116154	0.0340207	0	0.537457	0	1.48513	0	0	0	0.0680414	0	0	0	0	-0.947669	8.35337	4.92001	3.16372	2.44073	1.57322	1.01508	0.536459	0.233508	0.0448896	0.0120281	0	0.321975	0	0.821088	0	0	0	0.0240563	0	0	0	0	-0.499112
Tralkoxydim	87820-88-0	O=C1C(=C(O)CC(C=2C(=CC(=CC2C)C)C)C1)C(=NOCC)CC		17.853	11.3834	10.1825	8.06715	7.47489	4.89618	3.73956	1.94728	1.55382	0.83888	0.542665	1.78704	0	3.90118	0	0	0	0.111111	0	0	0	0	-2.11414	15.2714	8.60733	6.47174	4.51256	3.6906	2.13551	1.42495	0.699995	0.475388	0.225484	0.114215	0.964631	0	1.88334	0	0	0	0.0569177	0	0	0	0	-0.91871
Trichlorophenol, 2,4,6-	88-06-2	ClC=1C=C(Cl)C(O)=C(Cl)C1		7.72361	4.60906	4.39026	3.34344	2.35572	1.30467	0.697804	0.111111	0	0	0	0.95253	0	2.00613	0	0	0	0.0555556	0	0	0	0	-1.0536	7.00359	3.57915	2.96888	1.77611	1.35156	0.493615	0.30673	0.0211289	0	0	0	0.572211	0	0.854017	0	0	0	0.0208333	0	0	0	0	-0.281806
Nitrotoluene, o-	88-72-2	O=[N+]([O-])C=1C=CC=CC1C		7.56048	4.71521	4.16961	3.03413	2.33535	1.34172	0.565641	0.240563	0.096225	0	0	0.705118	0	1.49827	0	0	0	0.0833333	0	0	0	0	-0.793148	5.57311	2.91611	2.0436	1.31215	0.76827	0.382262	0.118255	0.0327086	0.010143	0	0	0.246155	0	0.463157	0	0	0	0.0277778	0	0	0	0	-0.217002
Chloronitrobenzene, o-	88-73-3	O=[N+]([O-])C=1C=CC=CC1Cl		7.56048	4.71521	4.16961	3.03413	2.33535	1.34172	0.565641	0.240563	0.096225	0	0	0.705118	0	1.49827	0	0	0	0.0833333	0	0	0	0	-0.793148	5.707	2.98305	2.11572	1.36876	0.804535	0.396142	0.125694	0.0343719	0.0115011	0	0	0.265481	0	0.502758	0	0	0	0.0277778	0	0	0	0	-0.237277
Nitroaniline, 2-	88-74-4	O=[N+]([O-])C=1C=CC=CC1N		7.56048	4.71521	4.16961	3.03413	2.33535	1.34172	0.565641	0.240563	0.096225	0	0	0.705118	0	1.49827	0	0	0	0.0833333	0	0	0	0	-0.793148	5.15046	2.70478	1.81593	1.13345	0.653798	0.338447	0.0947744	0.0274582	0.00585607	0	0	0.185151	0	0.338151	0	0	0	0.0277778	0	0	0	0	-0.153
Dinoseb	88-85-7	O=[N+]([O-])C=1C=C(C(O)=C(C1)C(C)CC)[N+](=O)[O-]		13.1628	7.87912	7.29188	5.67449	4.01909	3.09193	2.28389	1.0242	0.509148	0.105078	0	1.53365	0	3.54909	0	0	0	0.0555556	0	0	0	0	-2.01544	9.41379	5.0372	3.72625	2.65485	1.46581	0.944058	0.491029	0.215381	0.0765836	0.0153941	0	0.55698	0	1.17342	0	0	0	0.0208333	0	0	0	0	-0.616441
Picric Acid (2,4,6-Trinitrophenol)	88-89-1	O=[N+]([O-])C=1C=C(C(O)=C(C1)[N+](=O)[O-])[N+](=O)[O-]		12.4557	7.34111	7.15036	5.15594	3.84511	2.87405	2.17253	0.786863	0.466113	0	0	1.63128	0	3.47865	0	0	0	0.0555556	0	0	0	0	-1.84736	7.39304	3.64457	2.60396	1.65865	0.973511	0.594326	0.259163	0.0911554	0.0219822	0	0	0.37134	0	0.665521	0	0	0	0.0208333	0	0	0	0	-0.294181
Isopyrazam	881685-58-1	FC(F)C1=NN(C=C1C(O)=NC2=CC=CC3=C2C4CCC3C4C(C)C)C		18.5851	12.3799	12.0199	9.94808	9.26469	7.57961	5.04642	3.43257	2.64079	1.76864	1.16077	2.26035	0	5.21996	0	0	0.2566	0.123597	0	0	0.0130946	0.0113402	-2.95962	15.1551	9.10619	7.72954	5.90612	5.06195	3.5223	2.15853	1.3011	0.838812	0.464282	0.249371	1.24363	0	2.74438	0	0	0.173205	0.0657229	0	0	0.00462963	0.00400938	-1.50075
9-methylphenanthrene	883-20-5	C=1C=CC2=C(C1)C=C(C=3C=CC=CC23)C		10.2507	7.36017	6.53354	5.79811	5.17131	4.45076	2.87036	2.01314	1.35172	0.895428	0.441395	0.810617	0	2.27959	0	0	0	0.212028	0	0	0	0.0226805	-1.46897	8.69615	5.23205	3.96018	2.97487	2.24101	1.61469	0.881572	0.509823	0.283047	0.155845	0.0638899	0.444177	0	1.0404	0	0	0	0.0735978	0	0	0	0.00400938	-0.596225
Terbutryn	886-50-0	N=1C(=NC(=NC1NCC)NC(C)(C)C)SC		12.1818	7.442	7.26689	4.17532	3.71286	2.59264	1.95773	1.15188	0.624845	0.174231	0.051031	2.17303	0.353553	1.77	0	0	0	0.0680414	0	0	0	0	0.40303	11.2735	6.48942	5.14805	2.16688	1.43178	0.861226	0.593714	0.343341	0.122596	0.0426281	0.00662913	1.47247	0.25	0.780304	0	0	0	0.0111803	0	0	0	0	0.69217
Myclobutanil	88671-89-0	N#CC(C1=CC=C(Cl)C=C1)(CN2N=CN=C2)CCCC		14.4244	9.69864	8.13088	6.78417	5.27334	3.87281	2.63766	1.68101	0.939505	0.488475	0.215722	1.24693	0.102062	2.98497	0	0	0.144338	0.0833333	0	0	0	0	-1.73805	12.2153	7.07516	5.33385	3.7184	2.43488	1.6846	1.0168	0.520609	0.253601	0.128766	0.0372538	0.780742	0.0625	1.47247	0	0	0.0298142	0.0277778	0	0	0	0	-0.691728
2,6-dimethyldibenzothiophene	89816-75-1	S1C2=CC=C(C=C2C=3C=CC=C(C13)C)C		10.4138	7.25402	6.81376	5.91292	5.11855	4.41153	3.02996	2.10219	1.52991	0.803174	0.382629	1.09929	0	2.64565	0	0	0.0785674	0.136083	0	0	0.032075	0	-1.54635	9.68885	5.9568	5.10547	4.17108	3.20511	2.47127	1.56487	0.94634	0.629733	0.261662	0.108988	0.785212	0	1.86348	0	0	0.0765466	0.0481125	0	0	0.0147314	0	-1.07827
Methylnaphthalene, 1-	90-12-0	C=1C=CC2=C(C1)C=CC=C2C		7.6818	5.37701	4.61658	3.93315	3.25998	2.51338	1.37143	0.81048	0.468122	0.281699	0.051031	0.538452	0	1.44018	0	0	0	0.151375	0	0	0	0.0170104	-0.901726	6.54145	3.82137	2.79605	2.00764	1.38736	0.881179	0.404173	0.19612	0.0929764	0.0466801	0.00801875	0.29984	0	0.663675	0	0	0	0.051834	0	0	0	0.00267292	-0.363835
Dichlorobenzophenone, 4,4'-	90-98-2	O=C(C1=CC=C(Cl)C=C1)C2=CC=C(Cl)C=C2		11.5436	7.6647	6.89902	5.60817	4.00819	3.27992	2.06893	1.06228	0.600642	0.330133	0.251097	1.10313	0	2.35802	0	0	0	0.166667	0	0	0	0	-1.25488	9.79484	5.48075	4.21578	2.71677	1.62117	1.18058	0.592363	0.270678	0.141033	0.0660531	0.0499309	0.595662	0	0.898112	0	0	0	0.0555556	0	0	0	0	-0.30245
Butoxypolypropylene Glycol	9003-13-8	OCCCOCCCC		6.94975	4.41421	2.76777	1.70711	1.03033	0.603553	0.338388	0.176777	0.0883884	0	0	0	0	0	0	0	0	0	0	0	0	0	0	6.0981	3.60068	2.04309	1.08902	0.515074	0.292043	0.155475	0.0738528	0.0228218	0	0	0	0	0	0	0	0	0	0	0	0	0	0
Fluxapyroxad	907204-31-3	O=C(NC=1C=CC=CC1C=2C=C(F)C(F)=C(F)C2)C3=CN(N=C3C(F)F)C		19.7148	12.7738	12.1148	9.87833	7.98885	6.38115	4.027	2.50981	1.82318	1.1718	0.76756	2.26315	0	5.20012	0	0	0.096225	0.138889	0	0	0	0	-2.93697	13.8113	7.64593	5.65596	3.77877	2.5863	1.65201	0.815649	0.441985	0.256434	0.138796	0.0723016	0.728484	0	1.32598	0	0	0.0288675	0.0486111	0	0	0	0	-0.597493
Chlorimuron, Ethyl-	90982-32-4	O=C(OCC)C=1C=CC=CC1S(=O)(=O)NC(=O)NC2=NC(Cl)=CC(=N2)OC		20.0267	12.7624	11.8069	8.62379	7.60611	5.26739	3.3639	2.0577	1.16438	0.736913	0.425962	2.52571	0.204124	4.28867	0	0	0	0.151375	0	0	0	0	-1.76296	15.7964	9.31135	6.87096	4.58761	3.21705	1.96198	1.06636	0.585545	0.294826	0.167961	0.0920133	1.04486	0.051031	1.80037	0	0	0	0.0422115	0	0	0	0	-0.755516
Toluene-2,6-diisocyanate	91-08-7	O=C=NC1=CC=CC(N=C=O)=C1C		9.6818	6.29122	4.88753	3.9559	3.10895	2.23745	1.12594	0.625942	0.365033	0.126967	0.0294628	0.525783	0	1.54152	0	0	0	0.0680414	0	0	0	0	-1.01574	6.94297	3.54669	2.32745	1.6088	0.952209	0.520066	0.188119	0.0741501	0.0269181	0.00635624	0.00040094	0.254099	0	0.588875	0	0	0	0.0240563	0	0	0	0	-0.334776
Naphthalene	91-20-3	C=1C=CC=2C=CC=CC2C1		6.81155	4.96633	4.08907	3.46633	2.85759	2.3165	1.14012	0.704124	0.425722	0.25	0	0.333333	0	0.942809	0	0	0	0.166667	0	0	0	0.0208333	-0.609476	5.6188	3.4047	2.34715	1.65869	1.13291	0.7566	0.303561	0.153878	0.0764957	0.037037	0	0.166667	0	0.3849	0	0	0	0.0555556	0	0	0	0.00308642	-0.218234
Ethoxyquin	91-53-2	O(C=1C=CC=2NC(C=C(C2C1)C)(C)C)CC		11.7591	7.51597	7.44143	5.27386	4.79596	3.64696	2.49123	1.6868	0.960398	0.633028	0.214228	1.94968	0.25	2.73131	0	0	0	0.116154	0	0	0	0.00982093	-0.781629	10.4248	5.76529	4.81444	2.76107	2.21726	1.34949	0.802256	0.429924	0.212778	0.123322	0.0353796	1.18407	0.144338	1.29027	0	0	0	0.0420985	0	0	0	0.00173611	-0.106207
Methylnaphthalene, 2-	91-57-6	C=1C=CC=2C=C(C=CC2C1)C		7.6818	5.36017	4.72284	3.80187	3.10807	2.6096	1.43704	0.811929	0.496736	0.276293	0.0340207	0.622008	0	1.29197	0	0	0	0.151375	0	0	0	0.0170104	-0.669965	6.54145	3.81538	2.8506	1.90497	1.30874	0.922845	0.427896	0.196836	0.100279	0.0459639	0.00534584	0.333333	0	0.558013	0	0	0	0.051834	0	0	0	0.00267292	-0.224679
Chloronaphthalene, Beta-	91-58-7	ClC=1C=CC=2C=CC=CC2C1		7.6818	5.36017	4.72284	3.80187	3.10807	2.6096	1.43704	0.811929	0.496736	0.276293	0.0340207	0.622008	0	1.29197	0	0	0	0.151375	0	0	0	0.0170104	-0.669965	6.67535	3.88233	2.92791	1.94661	1.34072	0.952466	0.448219	0.20485	0.10474	0.0478235	0.00606161	0.355649	0	0.582054	0	0	0	0.051834	0	0	0	0.00267292	-0.226405
Afidopyropen	915972-17-7	[H]C12CC(O)C3(OC=4C=C(OC(=O)C4C(O)C3([H])C2(C)CCC(OC(=O)C5CC5)C1(C)COC(=O)C6CC6)C=7C=NC=CC7)C		30.3108	20.453	20.3314	17.3958	15.1547	12.0877	9.65502	7.32471	5.65885	4.36373	3.1667	4.45616	0.353553	11.0973	0.57735	0	0	0.272589	0	0	0	0.0160874	-6.64111	24.7844	15.4619	14.0623	10.587	8.2857	6.04885	4.52983	2.95218	2.07525	1.41797	0.909661	2.99041	0.303744	6.53079	0.57735	0	0	0.132274	0	0	0	0.0079175	-3.54038
Biphenyl, 1,1'-	92-52-4	C=1C=CC(=CC1)C=2C=CC=CC2		8.22577	5.96633	4.79618	3.96633	3.21114	2.55808	1.17851	0.833333	0.471405	0.25	0.117851	0.333333	0	0.942809	0	0	0	0.204124	0	0	0	0	-0.609476	6.7735	4.07137	2.73205	1.88091	1.26121	0.829345	0.32075	0.185185	0.0855334	0.037037	0.0142556	0.166667	0	0.3849	0	0	0	0.06415	0	0	0	0	-0.218234
Phenothiazine	92-84-2	S1C=2C=CC=CC2NC=3C=CC=CC13		9.38047	6.93265	6.08064	5.34399	4.58786	4.05247	2.57288	1.86925	1.36104	0.92354	0.39869	0.666667	0	1.79911	0	0	0	0.222222	0	0	0	0.0277778	-1.13245	8.34355	5.37945	4.30316	3.41519	2.56957	1.98494	1.14975	0.701606	0.426484	0.245515	0.0839283	0.497891	0	1.17741	0	0	0	0.0938288	0	0	0	0.00850517	-0.679523
Benzidine	92-87-5	NC=1C=CC(=CC1)C2=CC=C(N)C=C2		9.96626	6.75402	6.0399	4.78769	3.51454	3.00613	1.83991	1.04034	0.571807	0.434913	0.189679	0.910684	0	1.75931	0	0	0	0.166667	0	0	0	0	-0.848622	7.7735	4.47008	3.24402	2.1547	1.35114	0.940456	0.453039	0.220228	0.101187	0.0555556	0.0213833	0.359117	0	0.607122	0	0	0	0.0555556	0	0	0	0	-0.248006
3,4-Dimethylheptane	922-28-1	CCCC(C)C(C)CC		7.27602	4.21874	3.15149	2.35937	1.14223	0.402369	0.117851	0	0	0	0	0.471405	0	1.20711	0	0	0	0	0	0	0	0	-0.735702	7.27602	4.21874	3.15149	2.35937	1.14223	0.402369	0.117851	0	0	0	0	0.471405	0	1.20711	0	0	0	0	0	0	0	0	-0.735702
3,5-Dimethylheptane	926-82-9	CCC(C)CC(C)CC		7.27602	4.20191	3.26254	2.19858	1.02022	0.569036	0.117851	0	0	0	0	0.57735	0	0.910684	0	0	0	0	0	0	0	0	-0.333333	7.27602	4.20191	3.26254	2.19858	1.02022	0.569036	0.117851	0	0	0	0	0.57735	0	0.910684	0	0	0	0	0	0	0	0	-0.333333
Perfluorohexanoate	92612-52-7	O=C([O-])C(F)(F)C(F)(F)C(F)(F)C(F)(F)C(F)(F)F		16.0774	7.94338	10.0014	8.05422	3.24586	1.2323	0.422049	0.108253	0	0	0	4.61603	0.769338	12.8868	0	0	0	0	0	0	0	0	-8.27073	7.97411	3.73705	3.08279	1.79541	0.700533	0.251682	0.0765485	0.0144659	0	0	0	0.839486	0.0849273	1.42202	0	0	0	0	0	0	0	0	-0.582532
MCPP	93-65-2	O=C(O)C(OC1=CC=C(Cl)C=C1C)C		10.7152	6.50291	6.11259	4.42175	2.82796	2.20573	1.27489	0.579196	0.359042	0.107965	0.032075	1.26008	0	2.51532	0	0	0	0.0680414	0	0	0	0	-1.25524	8.707	4.53856	3.44457	2.02359	1.21256	0.726548	0.343812	0.13092	0.0495081	0.0133557	0.00242528	0.562801	0	0.812979	0	0	0	0.0240563	0	0	0	0	-0.250178
Trichlorophenoxypropionic acid, -2,4,5	93-72-1	O=C(O)C(OC1=CC(Cl)=C(Cl)C=C1Cl)C		11.5854	6.91359	6.62034	5.00685	3.03159	2.52106	1.43489	0.699505	0.355522	0.12519	0.0261891	1.44281	0	3.19981	0	0	0	0.0555556	0	0	0	0	-1.757	9.89744	5.08912	4.01666	2.64384	1.41686	1.00281	0.445324	0.172299	0.059104	0.0166776	0.00238158	0.720472	0	1.36522	0	0	0	0.0208333	0	0	0	0	-0.644749
Trichlorophenoxyacetic Acid, 2,4,5-	93-76-5	O=C(O)COC1=CC(Cl)=C(Cl)C=C1Cl		10.7152	6.50291	6.13453	4.30905	2.90313	2.36032	1.38073	0.611922	0.340585	0.125548	0.032075	1.28202	0	2.33359	0	0	0	0.0555556	0	0	0	0	-1.05157	9.0272	4.62962	3.60075	2.34348	1.3458	0.911626	0.406638	0.133145	0.0485478	0.0136066	0.00291683	0.614466	0	1.16526	0	0	0	0.0208333	0	0	0	0	-0.55079
1,2-Dimethyl-3-Ethylbenzene	933-98-2	C=1C=C(C(=C(C1)CC)C)C		7.56048	4.75322	3.93563	3.3999	2.26832	1.38605	0.603099	0.295712	0.0481125	0	0	0.594819	0	1.68656	0	0	0	0.0680414	0	0	0	0	-1.09174	6.93916	3.80468	2.71259	2.09771	1.19487	0.601286	0.22775	0.109108	0.0170104	0	0	0.3714	0	0.971646	0	0	0	0.0240563	0	0	0	0	-0.600247
1,3-Dimethyl-5-Ethylbenzene	934-74-7	C=1C(=CC(=CC1C)CC)C		7.56048	4.71955	4.19172	2.85349	2.44697	1.49827	0.736781	0.232308	0	0	0	0.781474	0	1.10649	0	0	0	0.0680414	0	0	0	0	-0.325019	6.93916	3.79271	2.84951	1.68972	1.27311	0.691905	0.289764	0.0929463	0	0	0	0.451184	0	0.569036	0	0	0	0.0240563	0	0	0	0	-0.117851
1,2-Dimethyl-4-Ethylbenzene	934-80-5	C=1C=C(C(=CC1CC)C)C		7.56048	4.73638	4.04189	3.28413	2.02984	1.5673	0.786591	0.232308	0	0	0	0.675529	0	1.5738	0	0	0	0.0680414	0	0	0	0	-0.898271	6.93916	3.79869	2.77216	1.97957	1.02344	0.704797	0.328591	0.0875397	0	0	0	0.406526	0	0.855662	0	0	0	0.0240563	0	0	0	0	-0.449136
MCPA	94-74-6	O=C(O)COC1=CC=C(Cl)C=C1C		9.84493	6.09222	5.62678	3.72396	2.70435	2.00735	1.30562	0.440141	0.371694	0.0982093	0.0392837	1.09929	0	1.6491	0	0	0	0.0680414	0	0	0	0	-0.54981	7.83676	4.07906	3.02867	1.72322	1.14091	0.62962	0.338086	0.081319	0.0467459	0.00941293	0.00297035	0.456795	0	0.613014	0	0	0	0.0240563	0	0	0	0	-0.156219
Dichlorophenoxy Acetic Acid, 2,4-	94-75-7	O=C(O)COC1=CC=C(Cl)C=C1Cl		9.84493	6.09222	5.62678	3.72396	2.70435	2.00735	1.30562	0.440141	0.371694	0.0982093	0.0392837	1.09929	0	1.6491	0	0	0	0.0680414	0	0	0	0	-0.54981	7.97065	4.14601	3.10079	1.77554	1.1948	0.646473	0.354987	0.082634	0.0476757	0.00987784	0.00336806	0.476121	0	0.649614	0	0	0	0.0240563	0	0	0	0	-0.173493
MCPB	94-81-5	O=C(O)CCCOC1=CC=C(Cl)C=C1C		11.2591	7.09222	6.33389	4.21554	3.11606	2.19225	1.3182	0.712443	0.502637	0.220071	0.185847	1.09929	0	1.6491	0	0	0	0.0680414	0	0	0	0	-0.54981	9.25097	5.07906	3.69201	2.16462	1.40694	0.772221	0.428832	0.174216	0.101031	0.0406595	0.023373	0.456795	0	0.632305	0	0	0	0.0240563	0	0	0	0	-0.17551
Prosulfuron	94125-34-5	O=C(NC1=NC(=NC(=N1)C)OC)NS(=O)(=O)C=2C=CC=CC2CCC(F)(F)F		20.9494	12.9982	13.2365	8.50366	7.32619	5.22647	3.52724	2.29579	1.2918	0.796	0.441204	3.88125	0.557678	4.52863	0	0	0	0.151375	0	0	0	0	-0.647381	15.5569	9.23429	7.12628	4.73303	3.33552	2.11009	1.21469	0.687313	0.334178	0.189727	0.102313	1.15334	0.0701211	1.884	0	0	0	0.0389581	0	0	0	0	-0.730664
Cyproconazole	94361-06-5	ClC1=CC=C(C=C1)C(O)(CN2N=CN=C2)C(C)C3CC3		14.1649	9.59317	8.94333	7.23238	5.51884	3.73801	2.52837	1.61616	0.927593	0.501653	0.211973	1.66324	0.117851	3.96483	0.288675	0	0.144338	0.0833333	0	0	0	0	-2.3016	12.1629	7.28035	6.08675	4.25944	2.81394	1.70304	1.00417	0.55899	0.281141	0.130795	0.0362658	1.02425	0.0456435	2.15695	0.288675	0	0.0298142	0.0277778	0	0	0	0	-1.13269
Halauxifen-methyl	943831-98-9	O=C(OC)C1=NC(=CC(N)=C1Cl)C=2C=CC(Cl)=C(OC)C2F		16.4388	10.4003	9.26698	8.31106	6.38468	4.57241	3.23499	2.11133	1.40196	0.80972	0.45129	1.66692	0	4.60427	0	0	0	0.111111	0	0	0	0	-2.93735	13.1271	6.72567	4.97824	3.58857	2.23358	1.39088	0.798727	0.408673	0.233397	0.128001	0.0536127	0.721297	0	1.55498	0	0	0	0.0369708	0	0	0	0	-0.833684
Fonofos	944-22-9	S=P(OCC)(SC=1C=CC=CC1)CC		10.4413	6.69962	5.62237	4.21333	3.11492	2.08093	0.985599	0.594861	0.369599	0.138146	0.0360844	1.1309	0.176777	1.9368	0	0	0	0.102062	0	0	0	0	-0.805904	11.0003	9.00869	10.2959	8.20757	5.65989	3.3822	1.82042	1.00566	0.519759	0.157669	0.030429	3.39742	0.580947	5.49251	0	0	0	0.032075	0	0	0	0	-2.0951
Sulfoxaflor	946578-00-3	N#CN=S(=O)(C)C(C1=CN=C(C=C1)C(F)(F)F)C		13.9747	8.18169	8.50499	5.83069	3.9953	2.43554	1.63192	1.27324	0.627172	0.154302	0.096225	2.89417	0.492799	4.67244	0	0	0	0.0833333	0	0	0	0	-1.77827	10.4179	6.79092	6.28107	4.45264	2.19073	1.11671	0.6155	0.426463	0.200394	0.0305596	0.00897141	1.60608	0.142598	3.06989	0	0	0	0.0215166	0	0	0	0	-1.46381
Indene	95-13-6	C=1C=CC2=C(C1)C=CC2		6.10445	4.46633	3.73552	3.21633	2.68677	1.77904	0.936856	0.560395	0.324091	0	0	0.333333	0	0.942809	0	0	0.117851	0.0833333	0	0	0.0294628	0	-0.609476	5.17121	3.21116	2.30531	1.69027	1.19554	0.647631	0.291807	0.14677	0.0720201	0	0	0.185395	0	0.438965	0	0	0.0589256	0.0277778	0	0	0.00654729	0	-0.25357
Benzothiophene	95-15-8	S1C=CC=2C=CC=CC12		6.10445	4.46633	3.73552	3.21633	2.68677	1.77904	0.936856	0.560395	0.324091	0	0	0.333333	0	0.942809	0	0	0.117851	0.0833333	0	0	0.0294628	0	-0.609476	5.68885	3.76884	2.90612	2.2595	1.69674	0.912091	0.456648	0.240656	0.124743	0	0	0.26011	0	0.654648	0	0	0.102062	0.0277778	0	0	0.0113402	0	-0.394538
Xylene, o-	95-47-6	C=1C=CC(=C(C1)C)C		5.98313	3.80453	3.23902	2.54034	1.50166	1.02438	0.333333	0.0833333	0	0	0	0.471405	0	1.13807	0	0	0	0.0833333	0	0	0	0	-0.666667	5.3094	2.82735	2.08426	1.42557	0.662678	0.374003	0.111111	0.0277778	0	0	0	0.288675	0	0.622008	0	0	0	0.0277778	0	0	0	0	-0.333333
Cresol, o-	95-48-7	OC=1C=CC=CC1C		5.98313	3.80453	3.23902	2.54034	1.50166	1.02438	0.333333	0.0833333	0	0	0	0.471405	0	1.13807	0	0	0	0.0833333	0	0	0	0	-0.666667	4.75661	2.55096	1.78649	1.11545	0.563421	0.316697	0.0804008	0.0124226	0	0	0	0.208887	0	0.370302	0	0	0	0.0277778	0	0	0	0	-0.161414
Chlorotoluene, o-	95-49-8	ClC=1C=CC=CC1C		5.98313	3.80453	3.23902	2.54034	1.50166	1.02438	0.333333	0.0833333	0	0	0	0.471405	0	1.13807	0	0	0	0.0833333	0	0	0	0	-0.666667	5.44329	2.8943	2.15638	1.50068	0.68672	0.387883	0.11855	0.031497	0	0	0	0.308001	0	0.682976	0	0	0	0.0277778	0	0	0	0	-0.374975
Dichlorobenzene, 1,2-	95-50-1	ClC=1C=CC=CC1Cl		5.98313	3.80453	3.23902	2.54034	1.50166	1.02438	0.333333	0.0833333	0	0	0	0.471405	0	1.13807	0	0	0	0.0833333	0	0	0	0	-0.666667	5.57719	2.96124	2.22851	1.58028	0.710761	0.401764	0.125988	0.0357143	0	0	0	0.327327	0	0.749118	0	0	0	0.0277778	0	0	0	0	-0.421791
Phenylenediamine, o-	95-54-5	NC=1C=CC=CC1N		5.98313	3.80453	3.23902	2.54034	1.50166	1.02438	0.333333	0.0833333	0	0	0	0.471405	0	1.13807	0	0	0	0.0833333	0	0	0	0	-0.666667	4.4641	2.4047	1.62892	0.996011	0.510897	0.286372	0.06415	0.00925926	0	0	0	0.166667	0	0.288675	0	0	0	0.0277778	0	0	0	0	-0.122008
Aminophenol, o-	95-55-6	OC=1C=CC=CC1N		5.98313	3.80453	3.23902	2.54034	1.50166	1.02438	0.333333	0.0833333	0	0	0	0.471405	0	1.13807	0	0	0	0.0833333	0	0	0	0	-0.666667	4.33396	2.33963	1.55882	0.936755	0.48753	0.272881	0.0569202	0.00717219	0	0	0	0.147883	0	0.245296	0	0	0	0.0277778	0	0	0	0	-0.0974132
Chlorophenol, 2-	95-57-8	ClC=1C=CC=CC1O		5.98313	3.80453	3.23902	2.54034	1.50166	1.02438	0.333333	0.0833333	0	0	0	0.471405	0	1.13807	0	0	0	0.0833333	0	0	0	0	-0.666667	4.89051	2.6179	1.85861	1.17207	0.587462	0.330577	0.0878393	0.0140859	0	0	0	0.228213	0	0.409903	0	0	0	0.0277778	0	0	0	0	-0.18169
Trimethylbenzene, 1,2,4-	95-63-6	C=1C=C(C(=CC1C)C)C		6.85337	4.19838	3.87279	2.86037	1.81676	1.3316	0.504473	0.0680414	0	0	0	0.76008	0	1.47828	0	0	0	0.0680414	0	0	0	0	-0.718198	6.23205	3.23803	2.58771	1.66241	0.891346	0.562731	0.186004	0.0240563	0	0	0	0.455342	0	0.790402	0	0	0	0.0240563	0	0	0	0	-0.33506
Dimethylphenol, 3,4-	95-65-8	OC1=CC=C(C(=C1)C)C		6.85337	4.19838	3.87279	2.86037	1.81676	1.3316	0.504473	0.0680414	0	0	0	0.76008	0	1.47828	0	0	0	0.0680414	0	0	0	0	-0.718198	5.67926	2.96164	2.26856	1.49049	0.725599	0.430706	0.136376	0.0240563	0	0	0	0.363211	0	0.691145	0	0	0	0.0240563	0	0	0	0	-0.327934
Dimethylaniline, 2,4-	95-68-1	NC1=CC=C(C=C1C)C		6.85337	4.19838	3.87279	2.86037	1.81676	1.3316	0.504473	0.0680414	0	0	0	0.76008	0	1.47828	0	0	0	0.0680414	0	0	0	0	-0.718198	5.8094	3.02671	2.36004	1.4253	0.825623	0.459063	0.165669	0.0138889	0	0	0	0.394338	0	0.597952	0	0	0	0.0240563	0	0	0	0	-0.203615
Chloro-2-methylaniline, 4-	95-69-2	ClC1=CC=C(N)C(=C1)C		6.85337	4.19838	3.87279	2.86037	1.81676	1.3316	0.504473	0.0680414	0	0	0	0.76008	0	1.47828	0	0	0	0.0680414	0	0	0	0	-0.718198	5.94329	3.09366	2.43735	1.46694	0.86577	0.482242	0.17769	0.0138889	0	0	0	0.416653	0	0.621994	0	0	0	0.0240563	0	0	0	0	-0.205341
Toluenediamine, 2,5-	95-70-5	NC1=CC=C(N)C(=C1)C		6.85337	4.19838	3.87279	2.86037	1.81676	1.3316	0.504473	0.0680414	0	0	0	0.76008	0	1.47828	0	0	0	0.0680414	0	0	0	0	-0.718198	5.38675	2.81538	2.11603	1.29386	0.698896	0.385897	0.127724	0.0138889	0	0	0	0.323896	0	0.522062	0	0	0	0.0240563	0	0	0	0	-0.198166
1,2,4,5-Tetramethylbenzene	95-93-2	C=1C(=C(C=C(C1C)C)C)C		7.72361	4.60906	4.38054	3.42995	2.1021	1.57683	0.601579	0.111111	0	0	0	0.942809	0	2.15381	0	0	0	0.0555556	0	0	0	0	-1.211	7.1547	3.6547	3.02073	2.11004	1.10486	0.724679	0.238835	0.0416667	0	0	0	0.57735	0	1.19936	0	0	0	0.0208333	0	0	0	0	-0.622008
Tetrachlorobenzene, 1,2,4,5-	95-94-3	ClC=1C=C(Cl)C(Cl)=CC1Cl		7.72361	4.60906	4.38054	3.42995	2.1021	1.57683	0.601579	0.111111	0	0	0	0.942809	0	2.15381	0	0	0	0.0555556	0	0	0	0	-1.211	7.69027	3.92249	3.30923	2.40751	1.26464	0.848799	0.281771	0.0535714	0	0	0	0.654654	0	1.4476	0	0	0	0.0208333	0	0	0	0	-0.792945
Trichlorophenol, 2,4,5-	95-95-4	ClC=1C=C(Cl)C(O)=CC1Cl		7.72361	4.60906	4.38054	3.42995	2.1021	1.57683	0.601579	0.111111	0	0	0	0.942809	0	2.15381	0	0	0	0.0555556	0	0	0	0	-1.211	7.00359	3.57915	2.93933	2.01462	1.05314	0.683025	0.225063	0.0373501	0	0	0	0.55554	0	1.11605	0	0	0	0.0208333	0	0	0	0	-0.56051
Mephosfolan	950-10-7	O=P(N=C1SCC(S1)C)(OCC)OCC		11.3116	7.09347	6.29903	4.292	3.74351	1.91179	1.22703	0.730023	0.343443	0.142259	0	1.41958	0.176777	2.08289	0	0	0.117851	0	0	0	0	0	-0.66331	11.6618	8.24181	7.25726	6.13676	5.23148	2.90925	1.9532	1.20187	0.594414	0.298735	0	1.2267	0.0408248	2.30513	0	0	0.306186	0	0	0	0	0	-1.07844
Methidathion	950-37-8	O=C1SC(=NN1CSP(=S)(OC)OC)OC		12.1818	7.54215	6.53948	5.54908	3.34803	2.19345	1.46131	0.777896	0.488899	0.277142	0.0680414	1.53327	0.176777	3.23994	0	0	0.096225	0	0	0	0	0	-1.70667	12.2504	9.06899	9.80413	7.95933	4.01593	2.62007	2.15927	1.47809	0.898703	0.399828	0.0767501	2.48521	0.33541	4.73425	0	0	0.0612372	0	0	0	0	0	-2.24904
Indaziflam	950782-86-2	FC(C=1N=C(N=C(N1)NC2C3=CC(=CC=C3CC2C)C)N)C		15.853	10.4356	10.1371	7.89088	6.7104	5.69409	3.61081	2.71953	1.72923	1.11078	0.728583	1.95601	0	3.85333	0	0	0.0785674	0.136083	0	0	0.0160375	0	-1.89732	12.9682	7.45243	5.9971	4.05775	2.97193	2.10756	1.17657	0.739463	0.406453	0.185906	0.0972314	0.945677	0	1.65249	0	0	0.0589256	0.0352366	0	0	0.00567012	0	-0.70681
Flupyradifurone	951659-40-8	O=C1OCC(=C1)N(CC2=CN=C(Cl)C=C2)CC(F)F		13.8281	9.04171	8.42953	5.94771	4.75887	3.74232	2.27122	1.49675	1.01231	0.567104	0.278182	1.52306	0	2.2992	0	0	0.117851	0.0833333	0	0	0	0	-0.776142	10.6088	5.93024	4.39141	2.79701	1.82911	1.18906	0.595486	0.310403	0.178755	0.0794808	0.0279577	0.57376	0	0.902709	0	0	0.0416667	0.0215166	0	0	0	0	-0.328949
Trinexapac-Ethyl	95266-40-3	O=C1C(C(=O)CC(C(=O)OCC)C1)=C(O)C2CC2		13.2841	8.54091	7.72591	5.89598	4.95855	3.08669	2.02396	1.2349	0.636254	0.364854	0.100263	1.344	0	3.10536	0.288675	0	0	0.0555556	0	0	0	0	-1.76136	10.2704	6.20334	4.73809	2.97271	2.06941	1.29606	0.730281	0.383365	0.210693	0.10047	0.0290385	0.608175	0	1.08793	0.288675	0	0	0.0360844	0	0	0	0	-0.479757
Cadusafos	95465-99-9	O=P(OCC)(SC(C)CC)SC(C)CC		11.8973	6.96967	5.99575	3.92992	2.86221	1.53403	0.853502	0.345522	0.0416667	0	0	1.50413	0.176777	2.12605	0	0	0	0	0	0	0	0	-0.621926	12.8836	10.1772	11.5399	10.4226	10.2786	6.51168	4.22592	2.0068	0.33541	0	0	3.19089	0.33541	5.52348	0	0	0	0	0	0	0	0	-2.33259
Diphenamid	957-51-7	O=C(N(C)C)C(C=1C=CC=CC1)C=2C=CC=CC2		12.9578	8.69838	7.47666	6.04701	4.72608	3.8824	2.0717	1.43433	0.917998	0.4293	0.144338	0.970228	0	2.47874	0	0	0	0.204124	0	0	0	0	-1.50851	10.7063	6.00955	4.48704	2.95354	2.02678	1.42042	0.662008	0.376481	0.195978	0.0825097	0.0213833	0.54093	0	1.02158	0	0	0	0.06415	0	0	0	0	-0.480647
Pyriproxyfen	95737-68-1	N=1C=CC=CC1OC(C)COC2=CC=C(OC=3C=CC=CC3)C=C2		16.6147	11.7928	10.0487	7.8859	6.28006	5.14186	2.82765	1.9847	1.51756	0.951172	0.648497	1.10517	0	2.02338	0	0	0	0.287457	0	0	0	0	-0.918211	13.462	7.829	5.29397	3.24703	2.09906	1.38088	0.580627	0.335092	0.205027	0.102424	0.0545249	0.423495	0	0.594518	0	0	0	0.084698	0	0	0	0	-0.171023
Dibromo-3-chloropropane, 1,2-	96-12-8	ClCC(Br)CBr		4.99156	2.80806	1.92167	1.39385	0.288675	0	0	0	0	0	0	0.288675	0	0.57735	0	0	0	0	0	0	0	0	-0.288675	7.05338	4.1409	3.15694	3.37808	0.642857	0	0	0	0	0	0	0.566947	0	1.75632	0	0	0	0	0	0	0	0	-1.18937
3-Methylpentane	96-14-0	CCC(C)CC		4.99156	2.80806	1.92167	1.39385	0.288675	0	0	0	0	0	0	0.288675	0	0.57735	0	0	0	0	0	0	0	0	-0.288675	4.99156	2.80806	1.92167	1.39385	0.288675	0	0	0	0	0	0	0.288675	0	0.57735	0	0	0	0	0	0	0	0	-0.288675
Trichloropropane, 1,2,3-	96-18-4	ClCC(Cl)CCl		4.99156	2.80806	1.92167	1.39385	0.288675	0	0	0	0	0	0	0.288675	0	0.57735	0	0	0	0	0	0	0	0	-0.288675	5.39324	3.07472	2.14032	1.70443	0.371154	0	0	0	0	0	0	0.327327	0	0.742307	0	0	0	0	0	0	0	0	-0.414981
Trichloropropene, 1,2,3-	96-19-5	ClC=C(Cl)CCl		4.99156	2.80806	1.92167	1.39385	0.288675	0	0	0	0	0	0	0.288675	0	0.57735	0	0	0	0	0	0	0	0	-0.288675	5.18614	2.66561	1.66056	1.28863	0.262445	0	0	0	0	0	0	0.231455	0	0.524891	0	0	0	0	0	0	0	0	-0.293436
Methyl Acrylate	96-33-3	O=C(OC)C=C		4.99156	2.80806	1.92167	1.39385	0.288675	0	0	0	0	0	0	0.288675	0	0.57735	0	0	0	0	0	0	0	0	-0.288675	3.60095	1.51342	0.727284	0.367851	0.0833333	0	0	0	0	0	0	0.0481125	0	0.0821332	0	0	0	0	0	0	0	0	-0.0340207
Methylcyclopentane	96-37-7	CC1CCCC1		4.40578	2.89385	2.38963	1.64385	1.12994	0.288675	0	0	0	0	0	0.288675	0	0.408248	0	0	0.144338	0	0	0	0	0	-0.119573	4.40578	2.89385	2.38963	1.64385	1.12994	0.288675	0	0	0	0	0	0.288675	0	0.408248	0	0	0.144338	0	0	0	0	0	-0.119573
Ethylene Thiourea	96-45-7	S=C1NCCN1		4.40578	2.89385	2.38963	1.64385	1.12994	0.288675	0	0	0	0	0	0.288675	0	0.408248	0	0	0.144338	0	0	0	0	0	-0.119573	4.13896	2.31948	1.59093	0.984789	0.618686	0.153093	0	0	0	0	0	0.153093	0	0.216506	0	0	0.0625	0	0	0	0	0	-0.0634132
Picramic Acid (2-Amino-4,6-dinitrophenol)	96-91-3	O=[N+]([O-])C1=CC(N)=C(O)C(=C1)[N+](=O)[O-]		10.8783	6.43043	6.21977	4.62148	3.19826	2.52186	1.48944	0.65082	0.168907	0	0	1.39757	0	3.07432	0	0	0	0.0555556	0	0	0	0	-1.67675	6.70668	3.34449	2.41695	1.51156	0.870249	0.516479	0.204808	0.0681513	0.00821332	0	0	0.352856	0	0.607125	0	0	0	0.0208333	0	0	0	0	-0.254269
Stirofos (Tetrachlorovinphos)	961-11-5	O=P(OC(=CCl)C1=CC(Cl)=C(Cl)C=C1Cl)(OC)OC		14.6294	8.86352	7.95733	6.6818	4.31463	3.3801	2.01213	0.998792	0.528384	0.25652	0.0821332	1.93663	0.176777	4.22743	0	0	0	0.0555556	0	0	0	0	-2.29079	13.7423	7.76038	6.37029	4.57967	2.66305	1.83268	0.992298	0.455672	0.211133	0.0958827	0.0263893	0.987233	0.0372678	2.10668	0	0	0	0.0208333	0	0	0	0	-1.11944
Phostebupirim (Tebupirimphos)	96182-53-5	S=P(OC1=CN=C(N=C1)C(C)(C)C)(OCC)OC(C)C		15.3889	9.16063	9.44643	5.60757	4.80613	2.85012	2.10463	1.20491	0.853393	0.40136	0.310301	3.04951	0.465452	3.71677	0	0	0	0.0833333	0	0	0	0	-0.667259	14.6247	9.16761	8.49047	4.63004	3.80687	1.38807	0.929542	0.455613	0.342642	0.116101	0.0944957	2.51661	0.361803	2.48721	0	0	0	0.0166667	0	0	0	0	0.0294009
Pyridaben	96489-71-3	O=C1C(Cl)=C(SCC2=CC=C(C=C2)C(C)(C)C)C=NN1C(C)(C)C		18.121	10.998	11.6892	8.18563	6.11099	4.24146	3.07418	2.08634	1.03244	0.850759	0.621184	3.74993	0.57735	5.64024	0	0	0	0.138889	0	0	0	0	-1.89031	16.7552	9.36848	9.34132	5.31216	3.40102	2.22892	1.63288	1.0938	0.51097	0.394498	0.252959	3.03616	0.473607	3.33974	0	0	0	0.0422115	0	0	0	0	-0.303575
2,3,9-trimethylfluorene	96563-06-3	C=1C=CC2=C(C1)C=3C=C(C(=CC3C2C)C)C		11.2841	7.68154	7.22496	6.58474	5.4598	4.7856	3.30683	2.31116	1.48335	0.795622	0.405028	1.20819	0	3.39893	0	0	0.06415	0.138889	0	0	0.0267292	0	-2.19075	10.0415	5.88675	4.83266	3.84984	2.71743	2.05752	1.2467	0.741684	0.398518	0.179403	0.0758359	0.744017	0	1.82994	0	0	0.0360844	0.0486111	0	0	0.00701641	0	-1.08592
2,7,9-trimethylfluorene	96563-09-6	C1=CC=2C3=CC=C(C=C3C(C2C=C1C)C)C		11.2841	7.6647	7.35098	6.33519	5.48641	4.87817	3.28611	2.32136	1.54419	0.857878	0.421629	1.31413	0	3.06361	0	0	0.06415	0.136083	0	0	0.0261891	0	-1.74948	10.0415	5.88077	4.9031	3.63732	2.7389	2.11539	1.20966	0.743987	0.427094	0.196692	0.0800899	0.788675	0	1.58851	0	0	0.0360844	0.0481125	0	0	0.00694444	0	-0.79984
Ethyl Methacrylate	97-63-2	O=C(OCC)C(=C)C		6.56891	3.68074	3.00998	1.88209	0.788675	0.333333	0	0	0	0	0	0.569036	0	1.20711	0	0	0	0	0	0	0	0	-0.638071	5.23071	2.50758	1.5008	0.623894	0.254294	0.1232	0	0	0	0	0	0.218443	0	0.24493	0	0	0	0	0	0	0	0	-0.0264864
Ethametsulfuron Methyl	97780-06-8	O=C(OC)C=1C=CC=CC1S(=O)(=O)NC(=O)NC2=NC(=NC(=N2)NC)OCC		20.7338	13.3004	11.976	9.08257	7.68813	5.57161	3.69587	2.26439	1.34643	0.800161	0.503404	2.44116	0.204124	4.40441	0	0	0	0.151375	0	0	0	0	-1.96325	16.0324	9.36426	6.6464	4.53537	3.10517	1.91649	1.04227	0.539776	0.279048	0.15718	0.0860549	0.936592	0.051031	1.73047	0	0	0	0.0389581	0	0	0	0	-0.793883
Dithiopyr	97886-45-8	O=C(SC)C1=C(N=C(C(C(=O)SC)=C1CC(C)C)C(F)(F)F)C(F)F		19.5246	11.4498	11.3353	7.78816	6.19297	5.58956	4.26202	2.69234	1.02916	0.477621	0.150383	3.19125	0.288675	5.19198	0	0	0	0.0453609	0	0	0	0	-2.00073	15.4648	9.48826	7.01187	4.3452	3.13783	2.42255	1.64914	0.941137	0.297347	0.10435	0.0446903	1.16747	0.0134987	1.84359	0	0	0	0.0139754	0	0	0	0	-0.676121
Furfural	98-01-1	O=CC=1OC=CC1		5.11288	3.43185	2.55873	2.0521	1.41861	0.492799	0.204124	0	0	0	0	0.204124	0	0.492799	0	0	0.144338	0	0	0	0	0	-0.288675	3.6259	1.91955	1.13327	0.659337	0.358319	0.0840789	0.0185185	0	0	0	0	0.0680414	0	0.106345	0	0	0.0392837	0	0	0	0	0	-0.0383038
Butylbenzene, tert-	98-06-6	C=1C=CC(=CC1)C(C)(C)C		7.61288	4.60517	4.70096	2.82992	1.96861	1.36908	0.535075	0.306186	0	0	0	1.51036	0.288675	1.86188	0	0	0	0.102062	0	0	0	0	-0.351519	6.88675	3.66068	3.61603	1.63981	0.938153	0.536681	0.198742	0.096225	0	0	0	1.33333	0.25	1.21225	0	0	0	0.032075	0	0	0	0	0.121083
1,3-Dimethyl-5-tert-Butylbenzene	98-19-1	C=1C(=CC(=CC1C)C(C)(C)C)C		9.35337	5.39287	5.9804	3.40326	2.65407	2.09648	0.821332	0.492799	0	0	0	2.08771	0.288675	2.49109	0	0	0	0.0680414	0	0	0	0	-0.403378	8.73205	4.48205	4.62639	2.08771	1.40769	1.03568	0.328615	0.197169	0	0	0	1.66667	0.25	1.53269	0	0	0	0.0240563	0	0	0	0	0.133975
Chlorobenzotrifluoride, 4-	98-56-6	FC(F)(F)C1=CC=C(Cl)C=C1		8.48313	4.99902	5.32282	3.2406	2.12611	1.52022	1.10355	0.25	0	0	0	1.79904	0.288675	2.27013	0	0	0	0.0833333	0	0	0	0	-0.471092	6.07719	3.20526	2.44109	1.42352	0.764859	0.51287	0.252469	0.031497	0	0	0	0.406456	0.0134987	0.532652	0	0	0	0.0277778	0	0	0	0	-0.126196
Chlorobenzene sulfonic acid, p-	98-66-8	O=S(=O)(O)C1=CC=C(Cl)C=C1		8.48313	4.99902	5.32282	3.2406	2.12611	1.52022	1.10355	0.25	0	0	0	1.79904	0.288675	2.27013	0	0	0	0.0833333	0	0	0	0	-0.471092	6.93175	4.54841	3.78696	2.23136	1.21258	0.883036	0.572457	0.0859846	0	0	0	0.810062	0.0456435	1.08792	0	0	0	0.0277778	0	0	0	0	-0.277862
Cumene	98-82-8	C=1C=CC(=CC1)C(C)C		6.69023	4.30453	3.64211	2.59264	1.80083	1.25044	0.451184	0.235702	0	0	0	0.5	0	1.04044	0	0	0	0.102062	0	0	0	0	-0.54044	5.9641	3.35406	2.56538	1.46624	0.837939	0.478822	0.165337	0.0740741	0	0	0	0.3849	0	0.636895	0	0	0	0.032075	0	0	0	0	-0.251994
Methylstyrene, Alpha-	98-83-9	C=C(C=1C=CC=CC1)C		6.69023	4.30453	3.64211	2.59264	1.80083	1.25044	0.451184	0.235702	0	0	0	0.5	0	1.04044	0	0	0	0.102062	0	0	0	0	-0.54044	5.59386	3.01424	2.14636	1.26659	0.722671	0.412272	0.126914	0.0547555	0	0	0	0.26011	0	0.442608	0	0	0	0.032075	0	0	0	0	-0.182498
Acetophenone	98-86-2	O=C(C=1C=CC=CC1)C		6.69023	4.30453	3.64211	2.59264	1.80083	1.25044	0.451184	0.235702	0	0	0	0.5	0	1.04044	0	0	0	0.102062	0	0	0	0	-0.54044	5.295	2.86481	1.92221	1.18032	0.672861	0.383514	0.110311	0.0451696	0	0	0	0.185395	0	0.33143	0	0	0	0.032075	0	0	0	0	-0.146035
Benalaxyl-M	98243-83-5	O=C(OC)C(N(C(=O)CC=1C=CC=CC1)C=2C(=CC=CC2C)C)C		17.6899	11.4516	10.0018	8.31308	6.57125	4.93247	2.80748	1.69268	1.09819	0.694231	0.386809	1.56161	0	3.85158	0	0	0	0.170103	0	0	0	0	-2.28997	14.5752	7.95387	5.86566	4.07686	2.85161	1.75979	0.862528	0.442169	0.240207	0.134456	0.0613841	0.768739	0	1.55913	0	0	0	0.0561313	0	0	0	0	-0.790389
Fosthiazate	98886-44-3	O=C1SCCN1P(=O)(OCC)SC(C)CC		12.1818	7.53102	6.63625	5.08946	4.13112	2.24048	1.37857	0.66717	0.248097	0.10455	0.0170104	1.44481	0.144338	2.9317	0	0	0.117851	0	0	0	0	0	-1.48689	12.3689	9.45656	9.20477	8.50834	7.61303	5.21856	3.65439	2.04577	0.937885	0.295895	0.0375	1.7978	0.122474	4.23435	0	0	0.136931	0	0	0	0	0	-2.43655
Nitrobenzene	98-95-3	O=[N+]([O-])C=1C=CC=CC1		6.69023	4.30453	3.64211	2.59264	1.80083	1.25044	0.451184	0.235702	0	0	0	0.5	0	1.04044	0	0	0	0.102062	0	0	0	0	-0.54044	4.65046	2.49944	1.59266	0.967012	0.54971	0.312413	0.0692608	0.0234243	0	0	0	0.111803	0	0.189958	0	0	0	0.032075	0	0	0	0	-0.0781541
Flumetsulam	98967-40-9	O=S(=O)(NC=1C(F)=CC=CC1F)C=2N=C3N=C(C=CN3N2)C		15.9054	10.365	10.3487	8.22429	6.55291	5.46267	3.50739	2.09298	1.53165	0.922227	0.48042	2.42431	0.204124	4.70304	0	0	0.096225	0.136083	0	0	0.0196419	0	-2.27873	11.9728	7.51857	5.98617	3.89318	2.68719	1.91198	1.06544	0.612014	0.382935	0.195127	0.0941413	0.979763	0.051031	1.4797	0	0	0.0223607	0.0407229	0	0	0.00166667	0	-0.499939
Nitrotoluene, m-	99-08-1	O=[N+]([O-])C1=CC=CC(=C1)C		7.56048	4.69838	4.27587	2.91977	2.08653	1.5721	0.603099	0.328533	0	0	0	0.788675	0	1.3896	0	0	0	0.0833333	0	0	0	0	-0.60093	5.57311	2.91012	2.09611	1.21247	0.741533	0.424195	0.137054	0.0378542	0	0	0	0.27847	0	0.363751	0	0	0	0.0277778	0	0	0	0	-0.0852805
Nitroaniline, 3-	99-09-2	O=[N+]([O-])C=1C=CC=C(N)C1		7.56048	4.69838	4.27587	2.91977	2.08653	1.5721	0.603099	0.328533	0	0	0	0.788675	0	1.3896	0	0	0	0.0833333	0	0	0	0	-0.60093	5.15046	2.6988	1.8521	1.08103	0.638361	0.36125	0.104479	0.030429	0	0	0	0.208028	0	0.28786	0	0	0	0.0277778	0	0	0	0	-0.0798318
DCNA (Dicloran)	99-30-9	O=[N+]([O-])C1=CC(Cl)=C(N)C(Cl)=C1		9.30096	5.51974	5.28919	4.08701	2.58578	1.98183	1.08014	0.420855	0	0	0	1.16385	0	2.66999	0	0	0	0.0555556	0	0	0	0	-1.50613	7.26355	3.66602	2.8946	1.90005	1.15187	0.591206	0.28413	0.0723725	0	0	0	0.511299	0	0.941733	0	0	0	0.0208333	0	0	0	0	-0.430434
Trinitrobenzene, 1,3,5-	99-35-4	O=[N+]([O-])C=1C=C(C=C(C1)[N+](=O)[O-])[N+](=O)[O-]		11.5854	6.91359	6.7194	4.64492	3.08827	2.83909	1.9414	0.856305	0.3849	0	0	1.5	0	2.99156	0	0	0	0.0680414	0	0	0	0	-1.49156	7.02318	3.49832	2.47894	1.51975	0.895775	0.580137	0.238572	0.0935295	0.0166667	0	0	0.33541	0	0.53528	0	0	0	0.0240563	0	0	0	0	-0.19987
Methyl-5-Nitroaniline, 2-	99-55-8	O=[N+]([O-])C1=CC=C(C(N)=C1)C		8.43072	5.10906	4.77172	3.58155	2.19469	1.74405	0.978096	0.336287	0	0	0	0.971405	0	2.1263	0	0	0	0.0680414	0	0	0	0	-1.1549	6.07311	3.11546	2.298	1.47364	0.741438	0.479972	0.195376	0.0402412	0	0	0	0.339474	0	0.607305	0	0	0	0.0240563	0	0	0	0	-0.26783
Dinitrobenzene, 1,3-	99-65-0	O=[N+]([O-])C1=CC=CC(=C1)[N+](=O)[O-]		9.13783	5.60906	5.1748	3.64095	2.4778	1.94274	1.09033	0.542035	0.157135	0	0	1	0	2.03763	0	0	0	0.0833333	0	0	0	0	-1.03763	5.83682	2.99888	2.03407	1.25137	0.720156	0.431004	0.148831	0.0562855	0.006415	0	0	0.223607	0	0.368384	0	0	0	0.0277778	0	0	0	0	-0.144778
1-Methyl-4-Isopropylbenzene	99-87-6	C=1C=C(C=CC1C)C(C)C		7.56048	4.69838	4.26397	3.00332	1.95253	1.44914	0.919957	0.19245	0	0	0	0.788675	0	1.44869	0	0	0	0.0833333	0	0	0	0	-0.660013	6.88675	3.76474	3.06538	1.74402	0.951353	0.607122	0.391192	0.06415	0	0	0	0.551567	0	0.829345	0	0	0	0.0277778	0	0	0	0	-0.277778
Toluic Acid, p-	99-94-5	O=C(O)C1=CC=C(C=C1)C		7.56048	4.69838	4.26397	3.00332	1.95253	1.44914	0.919957	0.19245	0	0	0	0.788675	0	1.44869	0	0	0	0.0833333	0	0	0	0	-0.660013	5.66486	2.9991	2.17118	1.29852	0.696138	0.465626	0.19578	0.0237628	0	0	0	0.295644	0	0.412668	0	0	0	0.0277778	0	0	0	0	-0.117025
Nitrotoluene, p-	99-99-0	O=[N+]([O-])C1=CC=C(C=C1)C		7.56048	4.69838	4.26397	3.00332	1.95253	1.44914	0.919957	0.19245	0	0	0	0.788675	0	1.44869	0	0	0	0.0833333	0	0	0	0	-0.660013	5.57311	2.91012	2.09266	1.24479	0.66648	0.441319	0.176395	0.020286	0	0	0	0.27847	0	0.382408	0	0	0	0.0277778	0	0	0	0	-0.103938
Clethodim	99129-21-2	O=C1C(=C(O)CC(C1)CC(SCC)C)C(=NOCC=CCl)CC		17.2423	11.0276	9.01656	6.73872	5.82631	3.69289	2.64938	1.5815	1.17756	0.618742	0.299369	1.24198	0	2.5543	0	0	0	0.0555556	0	0	0	0	-1.31232	15.6216	9.52717	7.53719	4.97101	3.82057	2.12006	1.44264	0.834269	0.573165	0.290006	0.145653	0.996907	0	1.60713	0	0	0	0.0360844	0	0	0	0	-0.610221
Methyl Phosphonic Acid	993-13-5	O=P(O)(O)C		4.5	2	3	0	0	0	0	0	0	0	0	2	0.5	0	0	0	0	0	0	0	0	0	2	3.64432	3.08936	2.50595	0	0	0	0	0	0	0	0	0.867771	0.109545	0	0	0	0	0	0	0	0	0	0.867771
Tertiary-Amyl Methyl Ether	994-05-8	O(C)C(C)(C)CC		5.91421	3.12132	2.87132	1.91421	0.25	0	0	0	0	0	0	1.20711	0.25	1.70711	0	0	0	0	0	0	0	0	-0.5	5.61536	2.67303	2.31737	1.40403	0.144338	0	0	0	0	0	0	0.846353	0.144338	1.13503	0	0	0	0	0	0	0	0	-0.288675
Cloquintocet-mexyl	99607-70-2	O=C(OC(C)CCCCC)COC=1C=CC(Cl)=C2C=CC=NC12		16.6565	11.1134	9.44606	7.33953	5.90754	4.54505	3.00243	1.9483	1.38058	0.870085	0.509042	1.25188	0	2.62757	0	0	0	0.138889	0	0	0	0.0138889	-1.37568	14.3055	8.34779	5.93723	3.90139	2.57971	1.61063	0.89718	0.411327	0.233368	0.118598	0.0618484	0.576252	0	1.0427	0	0	0	0.0423499	0	0	0	0.00179305	-0.466448
[truncated: 751 more columns]
